# Supplementary material for: The Development and Assessment of a Unique Disulfidptosis-Associated lncRNA Profile for Immune Microenvironment Prediction and Personalized Therapy in Gastric Adenocarcinoma
Source: Biomedicines. 2025 May 19;13(5):1224. doi: 10.3390/biomedicines13051224 (PMC12109475; doi:10.3390/biomedicines13051224)
Supplement: Supplementary file 1 [file biomedicines-13-01224-s001.zip]

Archive with 12 entries (12 files):
- Supplementary_Figure_S1_.pdf
- Supplementary_Figure_S2_.pdf
- Supplementary_Figure_S3_.pdf
- Supplementary_Table_S1_DRG_Expression.xlsx
- Supplementary_Table_S2_drlncRNA_Expression.xlsx
- Supplementary_Table_S3_Clinical_Data.xlsx
- Supplementary_Table_S4_Risk_Score_Survival.xlsx
- Supplementary_Table_S5_Immune_Microenvironment.xlsx
- Supplementary_Table_S6_Immune cells and function.xlsx
- Supplementary_Table_S7_TMB.xlsx
- Supplementary_Table_S8_MSI.xlsx
- Supplementary_Table_S9_TIDE.xlsx
