# Supplementary material for: The Development and Assessment of a Unique Disulfidptosis-Associated lncRNA Profile for Immune Microenvironment Prediction and Personalized Therapy in Gastric Adenocarcinoma
Source: Biomedicines. 2025 May 19;13(5):1224. doi: 10.3390/biomedicines13051224 (PMC12109475; doi:10.3390/biomedicines13051224)
Supplement: Supplementary file 1 [file biomedicines-13-01224-s001.zip › Supplementary_Table_S1_DRG_Expression.xlsx]

## Sheet: Sheet1
ID	TCGA-IP-7968-11A-01R-2203-13	TCGA-CG-5730-11A-01R-1602-13	TCGA-BR-6802-11A-01R-1884-13	TCGA-IN-8663-11A-01R-2402-13	TCGA-IN-AB1V-11A-11R-A414-31	TCGA-HU-8238-11A-01R-2343-13	TCGA-BR-7717-11A-01R-2055-13	TCGA-BR-6453-11A-01R-1802-13	TCGA-BR-7851-11A-01R-2203-13	TCGA-IN-7806-11A-01R-2055-13	TCGA-CG-5734-11A-01R-1602-13	TCGA-BR-8060-11A-01R-2343-13	TCGA-BR-6454-11A-01R-1802-13	TCGA-BR-6457-11A-01R-1802-13	TCGA-FP-7829-11A-01R-2055-13	TCGA-BR-7704-11A-01R-2055-13	TCGA-HU-A4GN-11A-12R-A251-31	TCGA-CG-5720-11A-01R-1602-13	TCGA-IN-8462-11A-01R-2343-13	TCGA-BR-6852-11A-01R-1884-13	TCGA-BR-7703-11A-01R-2055-13	TCGA-CG-5721-11A-01R-1602-13	TCGA-CG-5728-11A-01R-1602-13	TCGA-CG-5733-11A-01R-1602-13	TCGA-HU-A4GC-11A-11R-A251-31	TCGA-BR-6564-11A-01R-1884-13	TCGA-HU-A4GY-11A-11R-A36D-31	TCGA-BR-7715-11A-01R-2055-13	TCGA-CG-5722-11A-02R-1602-13	TCGA-FP-7735-11A-01R-2055-13	TCGA-HU-A4GP-11A-21R-A251-31	TCGA-BR-7716-11A-01R-2055-13	TCGA-HU-A4GH-11A-11R-A36D-31	TCGA-HU-A4HB-11A-11R-A251-31	TCGA-BR-6458-11A-01R-1802-13	TCGA-IN-AB1X-11A-21R-A39E-31	TCGA-BR-A4J4-01A-12R-A251-31	TCGA-BR-A4IZ-01A-32R-A251-31	TCGA-RD-A7C1-01A-11R-A32D-31	TCGA-BR-6852-01A-11R-1884-13	TCGA-BR-7851-01A-11R-2203-13	TCGA-BR-A4J1-01A-11R-A251-31	TCGA-BR-8487-01A-11R-2402-13	TCGA-BR-6564-01A-12R-1884-13	TCGA-D7-6526-01A-11R-1802-13	TCGA-CD-8530-01A-11R-2343-13	TCGA-FP-7735-01A-11R-2055-13	TCGA-MX-A5UJ-01A-11R-A31P-31	TCGA-BR-4367-01A-01R-1157-13
GYS1	56.5561	21.94	4.9435	39.9465	84.4564	39.336	25.7109	20.7301	32.6075	61.3554	23.6192	29.7017	30.3888	24.4128	75.4684	67.2681	44.9271	30.325	64.0435	21.6199	45.9003	15.6233	19.8017	16.9028	51.1527	34.454	57.2958	24.1941	31.1079	58.4766	48.5946	38.576	57.2777	48.9865	27.9127	58.6604	60.6488	46.7524	35.5469	54.9813	62.173	80.0673	44.2956	64.1053	58.4125	57.1723	32.6097	73.3958	58.7366
NDUFS1	16.7599	16.4847	9.2097	19.5776	39.4505	44.4919	13.2352	13.4331	33.9468	18.8038	12.6834	20.488	11.6932	21.358	43.4255	25.3588	25.5043	16.2794	26.48	13.3814	27.9992	10.9457	8.7583	8.1445	27.3158	22.9964	38.7377	12.3212	16.8875	32.3154	47.6398	20.3672	39.9993	38.46	19.5869	24.596	24.697	24.1958	16.6971	25.8516	56.3534	34.7764	23.6918	21.2378	22.7393	23.655	11.5357	21.1448	18.89
OXSM	4.9693	4.5585	8.6407	5.7275	8.7338	6.3851	7.6109	4.2824	5.4316	8.4196	3.071	3.2862	4.2504	4.9253	7.9873	5.6436	3.6425	5.9983	5.8072	8.4034	8.3604	3.1626	3.3605	3.1088	4.2732	4.8877	4.9112	9.7086	4.4209	6.376	4.4121	7.5159	4.3334	3.3896	6.143	8.9435	6.2884	9.0507	8.1399	11.8636	12.042	15.2858	13.076	6.5901	9.7942	7.2937	7.6128	11.168	10.1865
LRPPRC	20.9814	12.864	9.2182	23.3566	55.0001	27.6081	19.5256	19.1616	32.8079	22.9948	10.2916	24.315	12.4106	15.6578	37.9627	30.033	27.2049	15.0787	29.5652	14.2697	25.3891	11.3393	8.3685	8.9625	30.6871	19.5341	41.4039	15.7543	13.8618	29.1545	39.2415	25.2865	38.7417	37.6967	18.4438	31.9041	55.5015	35.8279	48.465	48.3884	109.269	128.96	34.7762	21.1921	62.8668	45.0137	27.4021	47.259	69.3217
NDUFA11	4.6141	6.5082	8.6984	4.8686	3.7315	3.9948	3.1705	3.7848	2.8981	5.832	4.2452	1.98	3.4929	3.2084	5.7585	4.5517	9.1421	4.3925	4.8741	4.8344	3.0743	3.6652	4.3479	2.2716	8.1994	3.818	8.8557	4.0008	3.4696	4.8694	6.2949	2.9679	7.9042	7.8902	2.4068	5.767	4.5649	5.1008	9.6389	7.2092	3.7065	9.3762	6.6117	8.6173	5.2085	4.3875	4.0944	7.3581	1.3081
NUBPL	2.0717	1.4	1.42	2.4711	4.3224	2.2014	2.4828	2.159	3.8089	2.3055	2.1612	2.65	1.8225	1.8584	7.895	5.0569	5.8332	1.8717	3.5801	1.8308	3.601	1.7459	0.7517	1.3169	6.1651	2.8446	7.8847	2.1522	1.3229	7.6594	6.1414	3.4059	6.5713	5.7759	2.7483	2.5909	11.5757	4.8646	5.3714	1.8399	5.2987	6.632	2.0007	3.8115	8.0231	5.9846	2.9753	3.2074	14.3827
NCKAP1	24.5374	9.7769	9.7144	38.4739	63.0653	27.6134	9.8658	10.683	23.7443	28.2987	7.5835	20.017	12.8901	10.8238	44.4246	24.1271	30.9731	9.3906	35.1443	10.4487	19.9393	9.531	6.3154	6.0872	31.9087	14.1995	47.4563	9.4099	13.6535	33.3055	40.2945	21.0612	41.789	44.8386	14.4749	50.1296	31.974	26.1715	15.2551	19.5584	32.533	30.1242	21.0072	24.2393	23.4769	25.7479	15.4791	26.1405	47.1729
RPN1	111.641	108.546	129.566	86.5119	109.737	131.457	151.611	150.66	144.311	96.9817	100.226	88.2595	146.756	179.536	129.159	172.049	97.2508	140.669	120.952	202.41	200.09	98.5264	90.6112	94.147	73.3271	151.924	92.9172	137.366	194.7	127.02	88.9106	258.526	83.898	74.9425	157.225	85.1002	258.631	227.228	201.783	236.907	288.446	215.757	206.521	168.745	217.807	175.061	220.912	263.879	380.156
SLC3A2	34.8778	35.028	16.9369	36.2874	52.0456	66.6548	32.3428	27.3119	29.5832	50.8656	38.216	22.0722	41.627	51.8359	37.1331	44.6542	31.5599	58.0186	49.7638	32.0809	58.1923	27.945	25.8766	29.7834	21.5336	47.7537	26.3961	32.2884	51.0669	42.2735	21.9892	52.3312	22.5596	16.1482	57.041	48.633	104.409	42.9033	35.4843	61.1563	74.8197	83.5148	29.1573	64.1283	127.031	45.8876	71.882	58.3678	56.8531
SLC7A11	2.1967	2.5688	1.4343	1.2569	4.1774	1.1963	2.2189	1.8403	1.3712	0.8307	8.9868	1.9277	6.1789	2.5643	0.2347	0.9584	1.981	6.2877	0.9422	4.0884	10.0107	2.4217	3.1673	3.0401	0.0425	0.5494	0.0826	2.1202	7.6712	0.0437	0.1008	5.7464	0.3631	1.058	7.502	2.1257	3.6898	1.278	7.5584	5.4143	14.4023	1.7782	1.0991	0.6865	7.0486	5.7444	1.5953	13.9843	7.4563
INF2	13.3239	30.5571	8.5661	7.7267	19.5314	49.0594	16.4122	24.8577	46.4765	12.1099	31.1221	14.2019	40.6914	33.4136	32.6851	43.9689	21.4848	42.7661	11.7361	34.5323	50.5331	17.6418	21.1442	19.0589	9.0248	37.9121	19.2617	16.1753	46.7401	20.7705	12.185	49.9671	17.5064	12.775	36.6551	13.8483	38.2766	32.426	31.2787	112.778	62.4924	17.4341	22.9107	34.8461	89.5634	33.7459	32.8041	62.1882	33.1763
CD2AP	24.9454	35.0441	24.4787	37.7999	42.1443	73.3284	18.5643	33.2337	81.5438	31.1337	22.454	17.4816	23.761	28.6338	17.5546	29.1115	26.6498	23.769	26.8732	19.7621	43.252	18.8956	15.6264	19.4199	9.0228	38.3082	12.4278	19.2495	31.1113	8.0423	12.3598	54.4896	12.1691	12.4507	43.6891	38.9795	72.1493	33.7945	26.749	85.4213	91.0971	29.5547	47.2218	16.3233	61.1275	27.2517	23.8128	48.0344	86.9956
PDLIM1	365.388	243.248	108.877	224.862	228.025	491.599	187.074	228.372	416.686	239.287	213.455	143.652	112.269	190.141	93.952	269.824	147.744	237.716	319.441	171.01	242.631	101.008	94.4472	136.651	64.1056	254.894	137.105	161.93	156.176	117.566	67.9239	248.29	141.754	116.142	130.294	177.855	573.541	614.963	594.506	538.224	534.583	293.441	259.861	269.148	369.174	338.404	180.812	258.482	447.99
ACTN4	590.361	412.238	54.4981	437.401	751.421	557.328	131.961	295.603	548.983	602.874	348.847	185.728	329.952	334.541	504.877	478.759	386.125	407.267	664.852	173.226	323.166	181.727	158.719	154.395	232.511	473.059	242.818	109.416	356.993	356.95	200.629	389.66	356.377	255.413	246.306	599.012	485.133	350.053	289.296	410.826	849.411	469.975	277.955	738.373	2594.69	585.414	534.206	389.216	502.933
IQGAP1	99.6798	22.3638	20.5402	104.032	198.817	32.9802	35.2343	34.5501	58.648	100.66	18.5425	41.1736	41.5714	35.573	147.079	75.5847	57.1129	35.3627	124.443	27.2865	60.5597	19.3623	23.547	19.0115	58.271	40.5344	86.7008	35.6222	46.3252	81.042	77.0389	77.1979	84.745	86.7688	50.3572	152.683	168.919	131	66.4963	101.394	177.618	43.8261	64.7335	70.1055	101.352	84.8293	57.3453	78.2417	217.126
DSTN	253.688	96.1202	198.831	353.142	624.884	108.272	396.447	163.261	117.122	340.834	93.0019	448.41	346.053	121.477	2456.13	1027.88	1791.67	90.3652	313.685	157.506	172.816	115.556	67.9586	83.4985	1903.41	269.624	1807.38	165.533	241.475	2414.51	1506.63	393.702	1638.37	1674.22	148.226	310.384	322.795	326.752	261.92	134.52	217.083	272.065	206.507	1005.05	234.893	370.564	132.663	351.935	478.397
ACTB	4304.9	2637.42	1043.38	2996.02	4471.22	2986.59	2675.81	2525.41	3041.29	2951.32	2954.73	2022.43	2967.44	1735.94	9048.95	5173.66	7318.44	2990.33	4220.77	2338.16	2728.26	1232.23	1664.73	1322.54	8094.1	2834.18	8779.36	1900.26	2661.77	9892.42	8648.93	3358.22	8279.92	9579.06	1501.3	2847.43	4867.39	5470.48	4412.71	4344.72	6875.15	4742.77	4057.87	6940.35	5160.05	5158.09	3512.52	5314.74	4481.84
CAPZB	34.4858	25.9631	18.6801	34.9513	42.1844	40.1906	33.191	28.6325	29.9002	47.1272	25.4613	18.8574	32.3956	29.4485	59.6653	52.3947	43.7501	31.0877	40.9617	26.3657	36.0478	23.5688	20.0237	20.7336	36.6741	35.0998	29.3066	26.5902	35.7023	51.0112	35.8254	45.7712	34.9568	34.9674	27.0226	29.9955	28.7934	64.1355	62.8071	48.6742	41.796	40.6877	36.8184	58.2009	43.6703	41.4583	37.5617	33.9823	47.0816
MYH10	11.9594	2.6218	0.6666	8.5054	16.8459	2.0709	6.1548	3.7153	4.7905	7.2739	2.025	16.0923	6.655	4.3925	35.3704	38.3638	30.6262	2.4489	6.6396	0.9476	3.8146	1.7755	2.1968	1.6105	20.958	11.6249	25.581	4.2755	5.4264	43.767	23.8357	4.8049	38.923	23.6639	3.5792	13.2234	19.0748	94.9379	4.193	12.1633	20.0012	37.464	5.7935	33.66	4.5185	97.309	4.1745	16.9476	10.7715
MYL6	174.516	222.011	306.435	233.625	212.213	190.289	214.843	154.878	121.453	154.576	173.888	136.341	222.439	116.516	743.008	381.208	859.142	170.118	183.561	157.058	113.986	133.462	101.899	91.8644	835.579	186.252	883.205	141.822	199.167	926.763	725.256	222.202	825.889	842.538	91.3351	133.936	167.884	264.339	238.978	187.147	124.051	199.836	162.222	515.54	153.352	220.673	129.358	273.626	154.591
MYH9	284.195	178.071	19.7771	116.817	561.072	237.925	105.931	139.021	318.769	232.706	131.213	192.245	212.043	235.753	373.55	503.747	283.884	240.437	278.346	72.6567	233.352	101.973	121.862	120.074	206.388	367.075	294.772	118.088	311.061	293.597	253.144	239.035	349.946	296.967	185.732	288.262	524.856	521.687	194.941	546.962	743.032	206.899	193.094	534.112	365.429	477.228	287.336	405.918	307.065
TLN1	78.3963	60.4598	7.0146	39.6581	454.399	52.9023	84.8408	56.7137	77.5651	111.965	62.6069	172.571	181.896	90.2103	1016.87	561.689	473.683	74.9355	70.1955	29.5512	81.7242	34.7921	49.1605	40.6464	375.973	198.652	630.462	61.5124	178.002	914.139	520.125	152.44	626.876	605.75	65.5117	113.247	170.201	239.294	59.7761	172.435	217.254	65.4645	50.9581	687.468	261.852	222.417	94.5482	192.826	98.1013
FLNA	491.929	121.061	11.3214	177.543	2597.29	53.0489	386.332	165.443	110.859	476.136	50.9207	1200.99	907.1	222.307	8191.67	3695.35	3555.65	98.3463	358.659	34.0507	89.7035	46.2886	69.8312	46.4352	3066.83	857.691	5172.86	127.632	905.289	7132.68	4760.67	709.092	5527.72	5321.37	58.0232	434.452	446.142	616.941	84.9758	315.996	726.921	77.9752	59.1891	4509.17	330.255	779.822	301.618	723.903	189.087
FLNB	46.7664	60.2983	8.0745	23.143	75.5292	90.3072	12.1662	49.7151	104.498	34.5264	42.7893	26.652	57.3609	60.8756	35.5618	72.4682	30.6295	79.1467	50.931	19.2837	50.602	28.2351	20.3407	22.6594	10.1764	89.4223	19.2507	13.8674	104.233	18.5441	15.379	63.7332	23.2283	24.7362	47.9582	41.6794	41.9478	58.1154	37.2528	125.875	164.599	53.6205	14.8439	55.2606	101.697	41.7386	33.883	88.3536	123.891
[truncated: 399 more columns]
