# Supplementary material for: The Development and Assessment of a Unique Disulfidptosis-Associated lncRNA Profile for Immune Microenvironment Prediction and Personalized Therapy in Gastric Adenocarcinoma
Source: Biomedicines. 2025 May 19;13(5):1224. doi: 10.3390/biomedicines13051224 (PMC12109475; doi:10.3390/biomedicines13051224)
Supplement: Supplementary file 1 [file biomedicines-13-01224-s001.zip › Supplementary_Table_S2_drlncRNA_Expression.xlsx]

## Sheet: Sheet1
ID	TCGA-IP-7968-11A-01R-2203-13	TCGA-CG-5730-11A-01R-1602-13	TCGA-BR-6802-11A-01R-1884-13	TCGA-IN-8663-11A-01R-2402-13	TCGA-IN-AB1V-11A-11R-A414-31	TCGA-HU-8238-11A-01R-2343-13	TCGA-BR-7717-11A-01R-2055-13	TCGA-BR-6453-11A-01R-1802-13	TCGA-BR-7851-11A-01R-2203-13	TCGA-IN-7806-11A-01R-2055-13	TCGA-CG-5734-11A-01R-1602-13	TCGA-BR-8060-11A-01R-2343-13	TCGA-BR-6454-11A-01R-1802-13	TCGA-BR-6457-11A-01R-1802-13	TCGA-FP-7829-11A-01R-2055-13	TCGA-BR-7704-11A-01R-2055-13	TCGA-HU-A4GN-11A-12R-A251-31	TCGA-CG-5720-11A-01R-1602-13	TCGA-IN-8462-11A-01R-2343-13	TCGA-BR-6852-11A-01R-1884-13	TCGA-BR-7703-11A-01R-2055-13	TCGA-CG-5721-11A-01R-1602-13	TCGA-CG-5728-11A-01R-1602-13	TCGA-CG-5733-11A-01R-1602-13	TCGA-HU-A4GC-11A-11R-A251-31	TCGA-BR-6564-11A-01R-1884-13	TCGA-HU-A4GY-11A-11R-A36D-31	TCGA-BR-7715-11A-01R-2055-13	TCGA-CG-5722-11A-02R-1602-13	TCGA-FP-7735-11A-01R-2055-13	TCGA-HU-A4GP-11A-21R-A251-31	TCGA-BR-7716-11A-01R-2055-13	TCGA-HU-A4GH-11A-11R-A36D-31	TCGA-HU-A4HB-11A-11R-A251-31	TCGA-BR-6458-11A-01R-1802-13	TCGA-IN-AB1X-11A-21R-A39E-31	TCGA-BR-A4J4-01A-12R-A251-31	TCGA-BR-A4IZ-01A-32R-A251-31	TCGA-RD-A7C1-01A-11R-A32D-31	TCGA-BR-6852-01A-11R-1884-13	TCGA-BR-7851-01A-11R-2203-13	TCGA-BR-A4J1-01A-11R-A251-31	TCGA-BR-8487-01A-11R-2402-13	TCGA-BR-6564-01A-12R-1884-13	TCGA-D7-6526-01A-11R-1802-13	TCGA-CD-8530-01A-11R-2343-13	TCGA-FP-7735-01A-11R-2055-13	TCGA-MX-A5UJ-01A-11R-A31P-31	TCGA-BR-4367-01A-01R-1157-13
CHROMR	1.2543	0.4225	0.4507	0.9264	1.7967	0.2464	2.0384	0.6772	0.6975	0.8521	0.3277	1.3964	0.7211	0.5951	4.1864	2.7148	3.0124	0.7817	1.2289	0.8002	1.2063	0.4647	0.7656	0.5944	2.7399	1.6224	4.2691	1.9603	1	3.5821	4.3717	1.2566	4.4991	3.7669	0.7742	1.6711	1.8919	5.5189	1.21	1.7939	1.6512	3.5942	0.7678	3.3846	0.4734	4.1382	0.5474	1.528	1.4991
AC021078.1	3.6636	0.7013	0.4843	5.9858	11.6132	1.4402	0.9572	1.2124	3.2995	3.7156	0.9266	1.3032	0.8724	0.5274	1.8947	4.4904	3.6531	0.9347	4.936	0.7189	1.1417	0.8602	1.0667	0.6989	1.8464	1.4677	2.3243	1.5365	0.9339	1.7846	2.3476	0.698	3.4049	4.3327	0.936	12.2545	4.8004	2.7805	3.0806	1.8091	4.9781	3.5436	3.3011	1.4148	2.0784	4.4664	1.2517	4.5232	1.573
FRMD6-AS2	0.259	0.2402	0.9356	0.9146	1.8505	0.1634	0.382	0.9062	0.1045	0.6955	0.0334	0.2073	0.1304	0.1068	1.2543	1.3388	0.4665	0.4108	0.815	0	0.0629	0	0	0.0302	0.65	0.1562	0.5791	1.2755	0.5385	0.6641	2.6311	0.2206	2.4968	2.1841	0	1.3152	0.8364	0.6356	2.2606	0.175	0.0504	0	0	0.5158	0.0904	0.1845	0	0.0405	0
XPC-AS1	0.071	0.1508	0.0668	0.4937	1.5389	0.1213	0.2181	0.2484	0.4853	0.4567	0.0611	0.2273	0.1886	0.1098	0.767	0.9623	0.3463	0.201	0.3723	0.0552	0.2298	0.0833	0.1628	0.1241	0.464	0.437	0.8861	0.3315	0.2665	0.7117	0.8931	0.2418	1.2858	0.4117	0.1082	1.4769	0.4012	0.3774	0.4589	0.573	0.9441	0.3912	0.333	0.4516	0.3923	0.6215	0.2325	0.6295	0.2911
LINC00652	0.0919	0.0533	0.0649	0.1291	0.1684	0.0362	0.144	0.0724	0.1468	0.1157	0.0223	0.0736	0.1157	0.0474	0.2154	0.2184	0.0431	0.0781	0.1229	0.0715	0.1046	0.0648	0	0.0603	0.3334	0.0779	0.3597	0.2927	0.0995	0.3853	0.3891	0.0979	0.2606	0.1692	0.0841	0.1135	0.2041	0.0987	0.7522	0.0906	0.1789	0.7047	0.0116	0.286	0.0802	0.4808	0.0728	0.2877	0.2356
ZKSCAN7-AS1	0	0.3622	0	0	1.7175	0.0822	0.6913	0.3645	0.2102	0.4371	0.0672	0.5837	0.2623	0.3222	1.1392	0.6335	0.469	0.354	0.7867	0.1621	0.3161	0.1468	0	0.2429	0.4902	0.5496	2.0961	0.5307	0.1805	2.1574	1.1758	0.2662	1.7721	1.6732	0.2859	1.3959	0.6728	0.8947	0.5051	0.9387	1.9261	0.3333	0.8378	1.0372	0.0909	1.6695	0.1321	1.1411	0.5339
MYLK-AS1	0.2536	0.0612	0.1193	0.2374	0.6194	0.225	0.1948	0.1922	0.135	0.0887	0.0887	0.1945	0.0798	0.0545	0.4291	0.4337	0.8563	0.1915	0.1729	0.1644	0.1154	0.1042	0.0264	0.0862	0.8369	0.2389	1.1811	0.1346	0.1647	0.8961	1.8708	0.153	1.5077	0.6222	0.058	0.2682	0.6994	0.3824	1.2039	0.3808	0.4935	0.5747	0.1912	0.3331	0.295	0.508	0.1205	0.3307	0.1191
AL512625.3	1.6739	1.0704	0.3909	2.2234	3.8594	0.2276	4.8945	1.2924	0.427	1.7436	1.1922	0.8316	0.7266	0.4761	1.2173	1.2284	0.7363	1.7654	3.1237	0.9879	1.6815	0.7319	2.2387	1.4467	0.3621	2.2623	1.0323	2.5974	1.3	0.5692	1.2215	1.3272	1.8001	1.8155	0.3168	1.5875	1.1183	1.6996	2.7987	3.4457	1.1795	5.9716	0.1741	2.9691	0.6044	3.1861	3.4025	2.0322	1.5974
AC100830.2	0.5938	0.2294	0	0.3177	2.5381	0.7805	0.4378	0.1385	0.6655	0.9965	0	0.4753	0.8305	0.4081	4.4834	1.354	5.1986	0.2242	1.3701	0.154	0.2403	1.1155	0.7429	0.1154	2.4837	1.0443	4.6464	0.3361	0.3429	2.7326	9.355	0	7.108	4.9011	0.3621	2.0938	1.9175	2.1856	1.4396	0.8918	2.5039	0.8444	2.5866	3.9413	0.3454	4.0531	0.3764	2.6326	0
AFAP1-AS1	0.6123	1.0623	0.2906	0.0313	0.1429	2.8759	0.6959	5.5125	4.0993	0.0262	0.3474	0.8678	3.155	1.7411	0.0975	2.1907	2.2799	5.6373	0.2086	0.4036	0.303	0.1923	0.3708	1.2912	0.1223	2.2753	0.0916	2.626	2.5407	0.0846	0.0715	2.2885	0.3649	0.1801	4.5991	0.11	0.2204	4.9167	21.549	0.1318	0.1252	0.0499	26.1266	19.3958	0.1668	1.7153	14.7883	7.1038	15.3628
AC025280.1	1.279	0.6353	0	0.5865	1.3388	0.4323	1.4819	0.6392	0.2457	0.3066	1.0613	3.2172	0.7666	0.3767	1.2844	9.9989	28.2438	0.207	0.4599	0.2843	0.4435	1.2871	0	0.1065	6.4481	4.269	8.1694	0.6205	0.9496	13.1527	12.1153	0.4668	15.0218	13.4499	0	0.2577	0.7375	5.1558	0.8859	0.6174	0.3556	0.0974	0.3673	4.2445	0.3189	1.952	0.6949	1.4295	0
AC104958.2	0.7911	0.386	0.6579	0.2005	0.572	0.4925	0.8903	0.3787	0.42	0.4541	0.6718	1.4995	0.3494	0.9872	1.8211	1.3924	0.0625	2.1694	1.1266	0.6478	2.072	1.5837	0.6251	0.8493	0.098	0.4393	0.2327	1.1665	0.8656	0.3285	0.0587	1.17	0.1574	0.3065	2.2852	0.323	0.605	0.2043	0.7065	0.6096	0.4051	1.4876	0.5441	0.6908	5.922	4.7446	2.8765	0.7166	0.0427
AC104123.1	0.3831	0.296	0	0.8198	1.0234	0.1762	0.2825	0.1117	0.0644	0.5625	0.0824	0.3833	0.1607	0.1646	1.6707	0.8736	0.7666	0.2531	0.663	0.298	0.2131	0.1799	0.0399	0.0558	0.2504	0.2406	0.7494	0.0542	0.4425	0.3148	0.6081	0.3263	0.6336	0.8973	0.146	0.4278	0.2577	0.2546	1.161	0.1798	0.1553	0.1192	0.1284	0.7416	0.0279	0.739	0.0607	0.0749	0.5236
LAMTOR5-AS1	0.0863	0.1218	0.0636	0.0904	0.251	0.1688	0.1135	0.1077	0.2398	0.1008	0.1163	0.0931	0.0536	0.0735	0.217	0.0942	0.0704	0.1148	0.1347	0.0789	0.1208	0.0476	0.0658	0.0656	0.1914	0.0905	0.3189	0.1211	0.065	0.2814	0.2251	0.0895	0.1845	0.2236	0.0927	0.2515	0.4152	0.1589	0.8555	0.2156	0.3397	0.5666	0.2491	0.1557	0.1474	0.4111	0.1452	0.2967	0.2193
AC105206.2	0.7379	0.4276	0	0.2961	1.9432	0.0727	0.4761	0.3872	0.6823	0.9288	0.0595	0.7383	0.5418	0.0951	3.2421	1.6126	0.8306	0.5224	0.1741	0.287	0.2799	0	0.2308	0.0538	1.8809	0.4171	1.9591	0.4699	0.3196	2.6379	1.887	0.1571	1.1332	3.0247	0.1688	1.3661	2.0106	3.7912	0.2236	0.935	2.6928	0.2951	1.2054	2.449	0.322	3.1207	0.4093	1.299	0.5673
AL133467.4	0	0.2278	0	0	0	0	0.3865	0	0.0881	0	0	0.0524	0.11	0.0676	0	0	0	0	0	0	0.0398	0	0	0.0382	0	0	0	0.1669	0	0	0	0.0558	0	0	0	0	0	0	1.4297	0.0738	0	2.1664	0	0	2.2871	0	0	0.1538	0
LINC02185	0.5127	0.0864	0.2736	0.0898	0.7855	0.1911	0.5568	0.2348	0.7021	0.1564	0.1143	0.4775	0.2503	0.1153	2.5557	0.5172	0.7275	0.1584	0.1877	0.1233	0.2037	0.1051	0.0467	0.1304	1.6815	0.6183	2.5008	0.3482	0.1131	0.3861	1.1573	0.5557	1.0219	0.9108	0.1279	0.6508	0.1129	0.6977	0.8814	0.1995	0.2449	0.1491	0.1499	0.6651	0.0407	0.5229	0.2245	0.4084	0.2102
AC022509.3	7.2466	1.7997	0.5193	0.5538	1.949	1.2699	1.2298	3.6619	4.7182	0.6756	1.3363	2.3936	1.3513	1.7195	4.8065	3.4971	2.1578	1.4332	0.9409	0.5816	1.2216	0.5672	1.3671	0.6034	1.6237	1.6472	4.1144	1.3184	1.2953	1.9283	4.8278	1.8611	7.0655	3.2329	0.684	0.73	6.6392	9.3139	1.1154	0.9716	2.4624	16.4696	0.2312	6.3939	7.4275	5.7859	1.531	2.5648	5.3053
LINC00663	0.3069	0.2287	0.1113	0.1583	0.6124	0.1383	0.2829	0.1687	0.1695	0.2299	0.191	0.5088	0.2483	0.1243	1.3612	0.7665	0.9294	0.1862	0.0828	0.1109	0.326	0.0309	0.1371	0.1917	0.8768	0.2644	1.4825	0.4653	0.1329	1.2214	1.1289	0.2707	1.3984	0.7849	0.2908	0.3247	1.0087	0.7262	0.6112	0.6543	0.5013	0.1695	0.4848	0.4911	0.3443	0.5953	0.2918	0.3859	0.0449
AC016026.2	0.4794	0.3333	0.0541	1.6926	2.1953	0.2268	0.2121	0.805	2.0308	0.5631	0.8044	0.8057	0.4425	0.1483	1.61	0.9109	1.1151	0.8145	0.7843	0	0.0291	0.0675	0.2399	0.5867	2.7068	1.0478	2.3577	0.6512	0.3322	2.1272	3.6182	0.1225	2.8539	4.9081	3.9905	1.4198	3.8311	0.7057	3.6026	0.3239	0.9796	0.5624	1.0601	9.4655	1.4222	1.6217	1.0027	1.6877	0.0983
AC008676.1	0.0229	0.053	0.1032	0	0.1047	0.1623	0.2023	0.2559	0.3382	0	0.0148	0.3111	0.211	0.0236	0.1071	0.3996	0.3602	0.1554	0.0432	0.0178	0.111	0.1932	0.143	0.0666	0.6992	0.3274	0.6644	0.1359	0.0792	0.2705	0.7257	0.0779	1.1666	3.8859	0.0418	0.0322	0.6275	0.1823	0.5542	0.206	0.3337	0.061	0.2068	0.3414	0.0199	0.6309	0.1014	0.0894	0.1406
AL161457.1	0.5774	0	0	0.0842	0.7692	0	0.0387	0.0367	0.1765	0.0881	0	0.042	0.0881	0	3.8129	0.7581	1.3392	0	0.0991	0	0.0319	0	0.1313	0	2.3465	0.3165	2.8164	0.0891	0.1819	0.88	4.1472	0	3.1747	2.8805	0.048	0.5553	0	0.0644	0.6363	0	0.1532	0	0	0.2613	0	0.1402	0.0333	0.4107	0
AL512274.1	65.9965	3.2866	0.8994	111.3	132.593	2.4396	1.538	0.9675	1.7493	131.242	5.5362	2.3072	5.3886	0.7007	16.2549	0.7303	0.4045	8.5482	160.452	1.3674	5.3764	4.2263	3.841	2.1446	0.2389	1.4484	0.393	1.4128	7.4302	0.3004	0.3968	1.5368	0.8416	0.2353	2.5084	205.353	10.3679	9.201	2.2727	5.332	22.4177	1.6872	11.9204	5.7554	6.5238	4.7781	18.5981	6.9676	1.3212
AC112220.2	2.2787	1.1927	0.8771	5.9323	6.5689	1.7721	1.1614	0.9551	1.504	3.771	1.0098	1.4119	1.075	0.931	2.0012	1.3329	1.0165	0.9278	5.0549	1.2744	2.1667	0.503	0.762	0.6977	0.7412	1.3455	1.209	0.8915	1.2553	0.7041	0.7407	1.9941	0.7839	1.293	2.1133	5.7612	6.5018	3.1434	2.4948	4.719	3.2289	2.2903	1.9	1.7075	1.5027	2.1315	1.3511	1.5774	5.2307
AC026336.3	0.1373	0	0	0.2204	0.3353	0	0	0	0	0.0576	0.0295	0	0	0	0.0179	0	0	0	0.2304	0	0	0.0967	0	0	0.0359	0	0.1279	0	0.0396	0	0.0323	0	0.1081	0	0	0.5487	0	0	0.1664	0.1289	0	0	0.023	0	0.4992	0.0611	0.087	0.0358	0
OTUD6B-AS1	2.7922	2.9617	3.9149	4.7216	5.6988	3.7981	5.4995	3.5895	4.3204	3.4291	2.1825	4.4115	2.4443	2.4851	8.3196	6.9982	7.1121	2.3693	4.052	2.3488	4.122	2.8516	1.7406	2.4777	9.7401	3.3132	8.4614	6.8821	2.9961	10.3894	9.2483	4.9201	8.0756	7.7909	3.9109	4.7557	4.6524	7.7757	6.9096	5.8271	6.6938	11.5743	6.9487	5.0739	8.2874	8.9498	6.4942	8.7607	7.8676
AC093673.1	11.803	6.5424	4.7165	9.1775	7.6546	4.2204	7.6217	4.3087	3.6973	7.2585	10.4568	4.6353	6.4594	3.6278	24.6217	15.1562	15.4583	6.6433	8.5804	4.1633	4.8496	1.2394	2.1095	3.8883	20.87	6.1885	12.21	7.0334	5.3343	20.6756	22.1335	9.7392	15.1028	21.7825	2.8837	5.9971	77.7647	22.0808	8.8864	16.3488	11.6993	22.5184	13.9278	26.7619	14.2017	21.8646	12.2673	17.0348	23.2183
AP001527.2	1.5057	1.0471	0.4249	0.6041	2.6892	0.4156	0.8327	0.3687	1.1644	0.8212	0.1458	1.9282	0.3159	0.3105	3.2341	2.5178	2.6552	0.7675	1.9897	0.5271	1.2793	0.5303	0.0942	0.4388	0.7675	1.4753	0.7574	0.2557	0.6521	2.153	2.3898	1.2823	2.4189	2.5694	0.3444	1.2211	2.3095	4.3412	1.6426	2.2047	5.1281	2.2483	0.6811	3.6227	6.044	6.7696	1.0021	1.767	1.2346
AC009093.1	0.1294	0.0808	0.0112	0.016	0.1277	0.0236	0.0661	0.0488	0.2142	0.0084	0.0321	0.0876	0.0752	0.1026	0.1244	0.1362	0.1121	0.0451	0.0877	0.0077	0.0483	0.1122	0.0498	0.0812	0.1718	0.2101	0.2226	0.0085	0.1552	0.216	0.2949	0.0085	0.3481	0.2998	0.0364	0.0281	0.659	2.3083	0.9895	1.1437	0.6587	0.138	0.4603	0.3964	0.4257	0.647	0.1388	0.4907	0.3265
AC009486.2	0.3174	0.2452	0.2388	0.1274	0.1454	0.1669	0.4096	0.0925	0.3202	0.1997	0.0854	0.4446	0.1998	0.1363	0.5165	0.3016	0.1786	0.3895	0.233	0.3087	0.7705	0.2609	0.2647	0.3083	0.083	0.2791	0.4139	0.4267	0.2291	0.313	0.3545	0.473	0.5249	0.1593	0.3388	0.2052	0.8328	0.6815	0.8336	0.8937	1.3899	0.1411	0.1064	0.6145	0.4616	0.9419	0.2012	0.5587	0.244
AL049840.6	1.463	1.8951	0.3885	1.3812	5.0447	0.8144	0.3173	0.5419	0.9259	1.0109	0.0555	0.4822	0.5055	0.3549	2.8232	1.8969	1.5499	0.9748	1.6788	0.2009	0.4701	0.6062	1.3997	0.4013	1.5523	0.8432	3.0783	1.0229	0.2982	3.6492	4.3709	0.3664	3.7411	3.9162	0.3149	3.2166	2.5011	3.1147	1.6691	2.3263	2.2611	1.2391	4.3254	2.142	1.1265	4.4439	0.4364	2.0199	0.1764
AC016571.1	0	0	0.0538	0.1148	0.0874	0.0376	0.1231	0.0501	0.0641	0	0	0.0954	0.04	0.0983	0.0745	0.2538	0.1611	0.081	0	0.0371	0.0289	0.1008	0	0.0278	0.7668	0.1438	0.7197	0.1012	0.3305	0.2352	1.2953	0.0609	0.4733	4.4526	0.0218	0.0336	0.2888	0.0878	0.925	0.2417	0.2785	0.0382	0.0479	0.1583	0.0208	0.1274	0.0453	0.0746	0.1222
AC108449.2	3.0982	5.2863	0.0971	4.8343	14.2671	2.7147	2.9189	3.1312	5.6135	5.9935	2.3884	3.995	3.4664	4.6137	11.9648	8.5689	4.3268	2.9245	4.7114	2.0755	3.4471	2.7887	1.5074	2.6585	3.3071	7.4593	12.1209	2.7035	6.4111	6.874	9.2275	3.298	10.1659	8.6388	3.8576	7.829	5.8358	11.2447	8.7627	13.0855	12.8965	2.4323	2.8548	9.7104	3.9802	11.4928	3.5456	11.1096	5.9981
DANCR	10.9674	5.3819	12.5055	9.625	11.195	6.0764	11.9751	8.5162	4.9459	12.4135	5.2773	5.7635	5.9919	5.5043	7.068	8.2402	6.6784	8.9183	11.1449	8.7209	8.4829	5.8584	5.6636	5.5273	6.5258	3.7708	7.2826	10.1001	3.5818	11.0452	4.102	8.2866	5.5747	5.325	6.0582	8.8533	5.3348	3.9737	11.7329	8.1107	22.5796	29.3898	14.4209	12.3904	9.4115	14.8914	15.0863	19.9727	8.5337
SNHG4	1.3713	0.4435	0.3479	2.2861	4.7804	0.7545	1.3481	1.1677	1.4511	1.8552	0.4048	0.3063	0.4549	0.3397	0.631	0.8564	0.4387	1.2643	2.0937	0.6285	0.9483	0.1048	0.3325	0.3532	0.8086	0.6169	1.2714	1.4169	0.4972	0.4298	1.1323	0.8238	1.0347	1.1026	0.389	7.3164	3.7414	0.5738	8.1692	3.0171	3.248	14.268	3.5475	1.0936	4.8234	6.3028	1.4419	7.0109	1.5144
AP001001.1	0.1143	0	0	0.2446	0.5932	0.0601	0.1124	0.2399	0.2306	0.1279	0.0738	0	0.0639	0.0785	0.3868	0.2606	0.0858	0.1295	0.1438	0.0593	0.0694	0.1073	0.0477	0.0666	0.0299	0.0287	0.2555	0.2264	0.066	0.1503	0.5643	0.0649	0.432	0.2294	0	0.8328	1.1686	0.1636	1.7548	0.2145	1.1121	0.3454	1.1105	0.3161	1.0638	0.5427	0.0966	0.5961	0.5466
AC100793.4	0.1107	0	0.6249	0.8886	0.71	0.4366	0.8165	0.3099	0.7446	0.4646	0.8576	0.9749	0.3717	0	2.6812	2.4408	1.3295	0	0.209	0	0	0	0.1385	0.3872	2.1711	0.4173	3.342	0.5641	0.3837	0.8736	2.0309	0.1886	6.488	2.2972	0.1013	1.0152	0.1788	2.0378	0.5369	0.1247	0	3.2478	0.3339	0.1837	0.2899	0.8873	0	0.2599	0.227
AC008808.2	0	4.2575	19.1297	0	0.0765	1.646	4.617	2.7455	2.5825	0	1.0238	1.9378	1.8916	2.4961	8.7381	10.3436	6.2649	2.9317	0	1.8186	1.5707	2.1172	0.9401	1.7031	13.2915	3.6497	24.1709	6.0251	5.9303	27.004	18.1982	7.4654	18.0676	11.9564	1.833	0.0589	0.7414	2.4071	0.8096	0.2821	1.8686	0.2671	0.7553	8.035	0.4371	6.4666	0.8996	4.9643	5.3055
AC010327.6	0.4345	0.3777	0.035	0.2989	1.194	0.563	0.3318	0.3149	0.7723	0.7813	0.3906	0.4596	0.9507	0.56	1.1394	1.3801	0.757	0.6329	0.5078	0.2898	0.8759	0.3498	0.3301	0.2895	0.2556	0.9475	0.5031	0.9092	0.7528	0.7958	0.7992	0.5815	0.4693	0.4881	0.6531	1.0616	1.2779	0.7426	1.6931	1.2585	2.7787	2.9132	0.5304	1.4163	0.5146	0.7047	1.2296	1.3963	0.8112
THAP9-AS1	8.0598	2.5544	4.3779	8.4792	11.6075	5.4103	5.3214	4.0367	7.8463	6.4908	1.6945	3.3464	4.388	1.849	6.6411	5.1406	5.3265	1.848	7.3016	2.4711	4.1505	3.166	2.3789	2.6637	6.0158	3.0781	7.7049	8.916	3.7622	3.2175	5.9598	7.5261	9.148	6.2323	2.1941	13.4857	11.7919	10.5842	7.3338	7.6054	17.0839	27.0789	16.8007	4.5177	10.0594	7.618	2.431	19.4667	10.4978
EBLN3P	7.8557	4.791	7.5329	8.9963	16.2522	8.7552	11.8483	6.1016	9.0609	7.7692	4.1614	8.8241	6.2576	6.4324	15.6417	13.7003	9.7103	5.2724	10.0403	8.0839	13.0056	3.5212	4.3221	4.2039	9.5766	6.4805	12.2682	11.0904	7.1382	9.1128	12.2774	11.3785	11.681	12.5593	9.9738	10.8722	27.9472	18.9507	12.8647	15.3448	15.7598	14.4195	12.9894	9.7518	19.9604	15.3743	7.9868	15.7318	15.2031
ZNF667-AS1	1.577	0.4207	0.9252	0.8332	2.3704	0.1693	1.229	0.4752	0.2336	0.999	0.3426	1.1403	0.9073	0.4427	6.0946	3.0351	4.3791	0.2034	0.5625	0.2126	0.3625	0.2365	0.1807	0.2025	5.397	0.5413	5.1836	0.8683	1.0347	6.2897	4.323	1.3529	4.0946	3.3018	0.3285	1.0405	0.2994	3.9677	1.1356	0.2638	0.2545	2.1482	0.3139	1.8524	0.2044	1.9565	0.4231	0.9162	0.8402
PAXIP1-AS2	0.8239	1.0168	0.9963	0.8157	2.6998	1.1222	1.7553	1.2053	2.0181	0.7227	0.8563	2.265	1.4096	1.6656	5.7829	4.2532	3.067	0.8484	1.0099	0.9863	1.737	1.0929	1.1579	0.8606	3.1801	2.0725	4.4191	2.4073	1.937	4.5632	4.4077	2.8155	3.9787	4.5968	2.0358	1.0978	6.2189	4.3646	1.8416	2.7114	1.114	1.2638	1.9036	3.0802	0.6022	3.0386	0.5391	2.9382	2.0507
LINC00702	0.8786	0.2623	0.3811	0.4002	1.757	0.2178	0.2546	0.1986	0.5547	0.9432	0.1808	0.3194	0.3863	0.3599	26.721	0.9215	0.999	0.3346	1.1564	0.1433	0.2887	0.173	0.0576	0.123	2.4492	0.7692	1.9256	0.7264	0.8707	1.0329	8.2951	1.0749	4.6662	5.497	0.1334	0.5492	1.0035	1.8499	1.2929	0.4062	1.1872	0.1043	0.1234	6.0224	0.1875	4.659	0.197	0.3812	0.6488
NADK2-AS1	0.1979	0	0.2234	0	0.6647	0.1041	0.3405	0.3693	0.488	0.2768	0	0.3697	0.0554	0.068	1.1337	1.1033	0.6436	0.1495	0.8719	0.154	0.2803	0.1859	0.4953	0.1154	0.3622	0.2984	2.8763	0.8963	0.3429	0.5856	1.3032	0.2248	3.1176	1.5012	0.6036	0.9306	1.7577	0.4047	1.4396	0.7431	0.7704	0.7741	1.3928	0.6569	0.5757	0.7636	0.1255	1.084	0.2705
AC091185.1	0.09	0	0	1.0108	2.3074	0.5676	0.5307	0.3777	1.573	0.6794	0	0.4321	0	0	1.546	0.5471	0.5401	0.1019	0.9625	0.28	0.2184	0	0.2251	0.0524	0.4234	0.2712	1.5086	0.1528	0	0.5323	0.6347	0.2299	1.5304	1.5654	0	2.6014	1.1621	0.276	2.3993	1.1147	1.5759	0.7677	0.9044	0.2986	0.314	0.5607	0.1711	1.5486	0.7377
AC012085.2	0.195	0.1695	0.0825	0	1.0939	0.346	2.2465	0.6992	0.2622	0.2454	0.1573	2.1849	0.7363	0.1508	1.504	2.4825	5.1395	0.2485	0.1841	0	0.0444	0.1374	0.0915	0.071	4.1862	1.2125	5.0132	0.2069	0.2956	10.816	1.685	0.7888	2.8101	4.8608	0.223	0.3094	0.4329	0.4336	0.3545	0.1922	0.1423	0.052	0.1715	2.3053	0.1489	0.9331	0.1236	0.8581	0.05
AC067852.2	0.9858	1.6901	0.6259	0.6922	1.3356	1.2796	0.8632	1.049	0.9115	1.2925	1.3388	0.9205	1.5511	1.4822	2.0052	1.6859	0.8631	1.4657	1.1115	0.8948	1.1592	1.4468	0.9764	0.8978	1.1919	1.7492	1.3775	1.4299	1.4589	1.681	1.4053	1.2418	1.3392	1.3607	1.1461	0.9125	1.459	2.4694	1.9917	4.0944	0.9393	3.0996	2.0232	3.1012	3.9787	1.5177	1.7184	1.8158	0.5894
AL731566.2	0.5886	0.2558	0.4983	0.7872	2.2238	0.3095	0.2532	0.6006	1.006	0.8231	0.1425	0.4318	0.247	0.1264	1.111	1.0998	0.3313	0.5834	1.142	0.4007	0.64	0.2764	0.2761	0.2287	0.9809	0.9242	1.4255	1.1661	0.2974	1.0399	1.7992	0.5013	1.97	0.9683	0.4263	2.3176	2.257	0.677	2.3783	1.3535	3.0309	2.9165	1.9229	1.3022	2.8249	1.8778	0.9793	2.4368	1.0558
LINC02693	0.7953	0.3859	0.2485	0.3401	1.4367	0.2322	0.8705	0.7586	0.4534	0.4295	0.2167	1.8611	1.0114	0.6695	4.03	3.7942	1.7594	0.7762	0.5074	0.6037	0.9987	0.3179	0.451	0.5758	3.0063	1.0744	2.4823	1.014	0.8724	4.0623	3.0709	0.9889	3.0504	3.1104	1.0774	0.6191	0.5265	2.89	1.6812	2.0456	3.7623	0.901	0.639	3.0959	0.377	2.5847	1.2593	2.4867	1.3792
AC015722.2	0	0	0	0	0.4738	0.136	0.0636	0	0.2319	0.1447	0	0.345	0	0	0.7407	0.1311	0.3882	0.0977	0.1085	0.0671	0.0523	0	0.4315	0	0.879	0	1.4456	0.366	0	0.8502	0.9731	0.2203	0.6518	0.7501	0.1577	0.3648	0	0	0	0.0971	0.0839	0.092	0.0867	0.1431	0	0.307	0.1093	0	0
AC092042.1	0.0933	0	0	0.1498	0.5129	0.0736	0	0	0	0	0	0.0747	0.235	0	0.0729	0.4256	0.1401	0.1057	0.2349	0	0	0	0.1168	0	0.0732	0.1407	1.1476	0	0.1617	0.6442	0.3292	0	0.1764	0.1874	0	0.1975	0	0.0573	0	0.4205	0.0908	0.2986	0	0.1549	0	0.1662	0	0.073	0
AP001107.3	0.262	0	0	0	0	0	0	0.4888	0.0587	0	0.1691	0.4194	0.0733	0.09	0.341	0.5974	0.2621	0	0.055	0	0	0.123	0.2185	0	0.137	0.1975	0.6833	0.2224	0	0.0861	0.924	0.0744	0.6602	0.2922	0.0799	0.0616	0.2115	11.9993	0.4234	0.1967	0.5948	0.7451	0	0	0.5334	0.311	1.3284	0.6149	0.358
AC004066.1	0.0831	0.2888	1.1249	0	0	0.393	0.1837	0.3487	0.4468	0	0.0536	0.0665	0	0.0856	0	0.505	0	0.3763	0	0.3877	0.4032	0.702	0.4156	0	0	0.0626	0	0.3526	0.2878	0	0	0.4244	0	0	0.3799	0	1.6091	0.1528	2.6174	0.1871	1.2122	0	0.167	0	0.7972	0.4436	0.8423	0.2599	0.0851
AC022506.2	0	0.0809	0.2888	0.1867	0.1278	0.1835	0.2745	0.2767	0.2347	0.0781	0.0901	0.0559	0.1171	0.1679	0.3816	0.4951	0.1397	0.1318	0.1171	0.181	0.0988	0.0983	0.1164	0.1763	0.0182	0.2104	0.3381	0.2568	0.0403	0.39	1.1323	0.3368	0.3078	0.1713	0.2128	0.1969	0.4883	3.5249	0.6204	0.4454	0.249	0.1737	0.1403	1.3125	1.1774	0.5592	0.118	0.6916	0.4292
WNT5A-AS1	21.9475	4.6248	0.5362	22.8731	23.4087	1.1239	1.7514	1.1301	2.1083	31.091	0.4906	1.2167	1.4351	5.2894	7.0498	3.7552	1.4972	0.9686	37.6653	2.587	3.229	1.3386	1.0698	2.3258	0.5961	2.7928	8.0714	0.6453	3.6212	3.2792	4.2223	2.8319	2.0651	3.3062	3.042	25.8628	2.7612	33.629	0.691	2.8893	6.2868	2.2293	0.573	4.0989	2.9847	6.7669	1.2646	6.6157	9.8355
NORAD	107.025	48.8394	52.0809	101.103	183.371	86.1913	52.6285	48.7718	102.192	86.4882	40.5102	81.8506	51.5325	53.02	206.722	131.386	132.333	56.6505	142.304	26.6519	77.5448	39.9385	35.1911	35.5421	135.33	69.0773	175.595	49.6901	75.0629	163.894	179.775	78.4312	185.248	164.18	76.2053	111.854	223.779	260.097	154.211	100.749	231.671	213.28	121.056	167.649	133.356	212.312	110.803	125.573	188.353
AC087286.2	0.5038	0.5839	0.4875	0.4621	1.5822	0.4541	0.2123	0.3525	0.3872	0.1208	0.2323	1.0369	0.1812	0.0742	1.6866	1.313	1.4583	0.2446	0.8153	0.056	0.131	0.2028	0.6304	0.2517	1.129	0.3255	1.2068	0.3056	0.7482	2.2003	1.4724	0.2452	1.5644	2.4565	0.7243	0.6091	1.104	1.9869	1.396	0.5675	1.1907	0.3071	0.7235	1.7915	0.3769	3.204	0.2737	0.2816	2.0657
LINC02762	1.0512	0.8399	2.3282	0.8819	1.3494	0.4899	1.0746	0.8971	0.4606	0.6281	0.5654	1.5808	1.1361	0.624	4.1552	3.1719	6.6693	0.5503	1.0374	0.5948	0.8603	1.021	0.8668	0.6452	5.4712	0.9244	7.825	1.332	1.0624	7.2879	4.9549	1.3429	4.7113	8.1915	0.8961	0.7863	2.6167	1.4216	0.5406	0.5292	0.5037	0.7347	0.8246	4.3476	1.2162	1.1557	1.0247	0.6231	0.9061
SUGT1P4-STRA6LP	0.1669	0.0298	0	0.1854	0.5173	0.0709	0.3312	0.1168	0.1295	0.0646	0.0083	0.3596	0.1293	0.1323	0.8923	0.3512	0.2793	0.0436	0.0808	0.01	0.1324	0	0.0803	0.0374	0.302	0.1354	0.703	0.3487	0.2224	0.4177	0.7606	0.1749	0.7399	0.6528	0.1057	0.2353	0.1347	0.4094	0.7779	0.1012	0.1374	1.1157	0.0516	0.4899	0.1008	0.5257	0.0976	0.3515	0.1184
STX18-AS1	0.2187	0.1785	0.1109	0.3403	0.6358	0.2042	0.2205	0.2796	0.3857	0.2716	0.0908	0.1536	0.1255	0.1749	0.3975	0.3206	0.211	0.1871	0.243	0.1771	0.2398	0.1384	0.1396	0.1418	0.2346	0.3667	0.3318	0.2217	0.3055	0.2553	0.2771	0.2452	0.3944	0.3182	0.196	0.4754	0.6379	0.4518	1.0552	0.5003	0.6733	1.132	0.359	0.4074	0.6544	1.1446	0.2518	0.6287	0.5422
DNM3OS	0.6096	0.4825	0.8056	0.6204	1.4299	0.2931	1.5458	0.6866	0.6299	0.4491	0.4702	1.2971	0.6238	0.4292	5.4002	3.5825	5.891	0.2021	0.4397	0.4395	0.4602	0.1466	0.3906	0.494	9.2118	0.9077	10.936	2.0577	0.7213	4.8971	9.9745	1.0889	9.1612	8.786	0.3672	0.8284	1.8485	11.0089	1.586	1.4402	2.6188	1.3321	1.0911	3.7501	0.9471	5.5862	0.867	4.8509	2.3164
AP000654.1	0	0	0	0	0.3285	0.0629	0	0	0.134	0.0334	0	0.0319	0	0	0.1245	0.0303	0.7775	0	0.1254	0	0.0242	0	0	0.0465	0.3125	0.03	1.1137	0	0	0.1572	0.9277	0.0679	0.8662	1.2001	0.0729	0.1405	0.0322	0.7823	0.4831	0.1795	0.2715	0.3188	0.0801	0.0661	0.3478	0.3548	0.101	0.2494	0.3268
LINC01354	0.0879	0.0509	0.1818	0.5406	0.8718	0.0924	0.5507	0.0717	0.1576	0.2703	0.0945	0.5509	0.3072	0.1208	2.7565	1.8699	1.2307	0.0829	0.2857	0.0911	0.2133	0.0825	0.055	0.0171	1.1025	0.3422	1.7679	0.373	0.3044	1.4441	0.7747	0.5238	1.4946	1.029	0.2143	0.3305	0.0709	0.6558	0.568	0.1319	0.1567	0.0547	0.0147	1.1907	0.0383	0.365	0.0464	0.2635	0.2702
AC107021.2	0.068	0.2365	0	0.1456	0.4777	0.0894	0.1672	0.1269	0.305	0.1332	0.0585	0.3811	0.0761	0.2805	1.1866	0.7928	1.123	0.1027	0.2711	0.0176	0.2202	0.1597	0.0567	0.0396	1.1559	0.3418	2.56	0.2118	0.1179	0.8721	1.6315	0.0966	1.3929	1.6237	0.1452	0.2399	0.1831	1.6275	0.9895	0.0511	0.3751	0.5441	0.0684	0.4515	0.1187	0.8479	0.115	0.6564	0.767
AL031005.1	0.0657	0.3808	0	0.1055	0.7222	0.1554	0.2422	0.3218	0.3977	0.1103	0	0.1578	0.2205	0.2032	0.3079	0.4994	1.0354	0	0.1654	0.1022	0	0	0.1644	0	0.4638	0.5943	0.8079	0	0.2277	0.3888	1.066	0.1119	1.4281	1.1432	0.1202	0.3707	0.053	0.4031	1.115	0.222	0.4476	0.8409	0.2642	1.9625	0.2867	0.8775	0.9162	0.257	0.1347
LINC01521	0.7579	0.7367	0.276	0.3532	0.6046	0.617	0.9555	0.3421	0.707	0.2667	0.2998	0.6066	0.2667	0.6554	3.5328	1.9141	1.7796	0.997	0.6923	0.2663	0.638	0.1378	0.3976	0.57	1.2847	0.7371	3.0609	0.685	1.4825	2.628	4.053	0.6663	2.7495	1.9798	0.4921	0.4655	2.6448	2.7896	1.2447	1.129	2.046	0.8996	1.45	2.1907	1.3228	2.4597	0.8678	1.4538	0.6515
AC106801.1	0.1545	0	0	0.2893	0.2594	0.0609	0.0949	0.0721	0.1385	0	0.0166	0.1649	0.2593	0.0265	0.2011	0.0979	0.7922	0.0292	0.1782	0.1002	0	0	0.3543	0.03	0.7471	0.2523	0.8634	0.2186	0.1338	0.4062	1.3259	0.0219	0.8516	1.3095	0.0471	0.1634	0.2494	0.2211	0.7491	0.348	0.476	0.1648	0.0776	0.2563	0.0225	0.298	0.0326	0.282	0.1583
BNC2-AS1	0.777	0.1286	2.5056	0.5344	0.61	0.2626	1.7186	0.5436	0.1493	0.3725	0.1433	0.3553	0.2794	0.4577	4.2479	2.784	2.1655	0.6286	0.6286	0.0863	0.4715	0.7819	0.1389	0.5175	5.0486	0.251	9.4292	1.6963	0.7692	6.1293	5.0892	1.3233	3.8809	5.5708	0.9138	1.0176	0.448	11.8471	1.3454	0.8751	2.1601	0.1184	0.6694	4.6043	0.678	0.9882	0.4925	2.7788	0.1138
AP001363.2	1.701	1.4081	0.6857	0.195	0.779	0.1916	1.1646	0.6801	0.2451	0.3058	0.6273	1.9448	1.9371	0.7515	4.0805	2.678	4.4673	1.101	1.5291	0	0.5899	0.3423	0.304	0.4249	4.7641	3.9376	5.0249	0.7221	0.6315	5.8706	4.7995	1.0347	2.6408	4.2279	0.4446	0.0857	0.7846	2.0868	1.7673	0.8211	0.4729	0.0648	0.4885	3.4272	0.4241	0.8653	1.1551	0.5703	0.8717
IL10RB-DT	0.4691	0.3954	0.1203	0.6502	0.3125	0.4708	0.5974	0.4476	0.4875	0.3578	0.4679	0.1707	0.4473	0.5056	0.433	0.47	0.656	0.4347	0.6709	0.564	0.3753	0.2704	0.2401	0.3604	0.3177	0.4982	0.9057	1.0138	0.4063	0.2103	0.4813	0.236	0.3224	0.4138	0.3901	0.4511	1.9278	1.6349	0.8787	1.561	1.7636	0.8983	1.1788	0.743	1.1722	1.5376	0.9055	0.5005	1.1364
SNHG14	0.4874	0.1302	0.1343	0.2724	1.7829	0.1406	0.5525	0.276	0.2736	0.2513	0.0955	0.8866	0.5264	0.2217	2.8664	2.1772	3.0589	0.2159	0.3733	0.1299	0.3492	0.196	0.2438	0.1985	3.116	0.4883	4.8853	0.5408	0.4679	4.6521	4.1461	0.485	3.8995	3.3663	0.3481	0.6683	0.2146	0.9597	0.7759	0.1942	0.3061	1.5261	0.09	0.9817	0.1298	0.6806	0.2834	0.7372	0.1759
MCM3AP-AS1	0.1801	0.2582	0.1016	0.4564	1.3848	0.2691	0.2097	0.3582	0.5195	0.4017	0.1132	0.2542	0.2903	0.1368	0.596	0.6016	0.4588	0.4027	0.4056	0.2581	0.3452	0.1335	0.2253	0.1464	0.3605	0.4072	0.7682	0.4225	0.2874	0.7151	0.8292	0.4803	0.7838	0.5614	0.3035	1.0228	1.2129	0.4768	1.0686	1.137	1.5081	1.605	0.7909	0.3382	0.9885	0.7384	0.4476	0.9233	0.4421
AC104794.3	3.717	1.2959	2.6946	1.358	4.4839	1.2869	2.9189	2.7065	1.0161	1.7749	1.5994	6.5546	2.9416	1.9316	25.1374	15.9175	12.9483	1.7458	2.339	0.6583	2.3292	1.5753	1.4745	1.2153	12.7029	3.5759	14.4914	3.8486	2.4607	11.0855	17.2669	3.3455	14.9928	15.0662	1.6863	2.1737	2.4395	9.8064	4.2492	3.9142	2.9994	6.6072	3.5845	9.2264	1.925	8.7708	5.6697	3.0736	2.323
AC234917.3	0.6396	0.4324	1.0026	0.6843	1.6923	0.5464	0.6288	0.5096	0.4181	1.118	0.3669	0.4408	0.641	0.5495	1.2627	1.2828	0.8132	0.8452	0.9167	1.4235	0.6577	0.2002	0.3334	0.6316	1.0728	0.7766	1.0724	0.8598	0.8926	1.4365	1.2657	0.7867	0.9737	0.9868	0.8939	1.5285	1.8501	1.4276	1.6797	3.1015	2.2819	7.9865	1.6251	1.8277	5.0383	2.7837	2.6124	3.3219	1.566
LINC01081	0.9971	0.853	1.4738	0.1143	0.4566	0.2621	1.0853	1.0797	0.5588	0.0598	0.8274	0.741	1.1156	1.1504	2.0583	1.8766	2.5297	0.7261	0.0598	1.3298	0.6628	0.97	0.7425	1.0793	1.4522	1.2346	2.2291	1.552	0.329	2.4113	2.6125	1.0109	2.1089	1.7635	0.8253	0.1507	0.345	0.6117	1.2662	1.8183	0.2541	0.671	0.0955	4.0969	0.3315	4.185	0.3611	0.9473	1.0707
LINC02035	4.0687	0.9853	0.186	4.9288	13.9367	1.2314	1.2537	1.3111	1.7092	3.887	0.6215	3.916	1.4341	1.3594	10.0621	5.4596	8.1893	1.0613	4.0614	0.3172	1.3741	1.0022	0.8357	0.8242	6.6469	2.0989	9.2413	1.3331	2.0139	9.5727	9.8524	1.1008	8.5998	5.9448	1.5316	8.3691	15.3861	6.8755	2.9654	2.5209	3.3851	3.5159	2.3806	4.52	3.6185	5.0125	2.1445	3.8144	6.322
LINC02256	1.8291	0.0606	0.5309	1.1743	1.7711	0.577	0.3083	0.9142	0.5974	1.0963	0.2024	1.0875	0.4824	0.3772	5.8779	2.0258	2.6667	0.4144	1.3812	0.6098	0.5709	0.4418	0.1961	0.2741	1.5574	0.8666	3.3882	0.6212	0.6338	2.5252	1.6958	1.1126	3.8028	2.588	0.1912	0.8108	0.5906	2.5967	0.2534	0.412	0.5085	0.0557	0.5779	2.6015	0	1.768	0.4969	0.2044	0.4821
AL138689.1	0.64	0.8242	0	0.1141	0.7816	0.3926	0.1573	0.4976	0.5739	0	0.2754	0.2846	0.7161	0.3666	0.3888	0.5405	0.1601	0.4833	0.4923	0.2213	0.259	0	0	0.1243	0.4462	0.3216	0.318	0.1811	0	0.0701	0.1003	0.4845	0.9409	0.7139	1.0409	0.3511	0.6315	1.396	0.862	0.1602	4.5673	0.7585	0.7863	0.472	1.4273	0.5698	0.1803	0.9459	0.5831
AC084880.3	0	0	0	0.2819	2.4128	0	0.5827	0.3686	0	0.2947	0	0.0703	0.7368	0.0905	2.0575	2.069	1.6473	0	0.7736	0	0	0	0.2197	0	1.3773	1.6546	0.6871	0.5219	0.1521	0.8659	1.4866	0	2.2405	0.8814	0.241	1.4862	0.0709	1.3466	0.4258	0	0.0854	0	0	0.8742	0	0.2345	0.0557	0.0687	0
AC002044.1	2.4053	0.6969	2.3756	0.4826	1.1015	0.9484	0.6651	0.8415	1.4153	0.2523	0.9703	0.4813	0.7569	1.5499	1.1742	1.3712	1.1281	3.0652	0.3784	0.9356	0.7299	1.6944	7.8993	0.701	5.1875	0.6798	3.3608	0.7658	2.6045	0.8895	2.7572	0	2.5572	1.8109	0	0.4241	2.4272	1.6599	26.2407	4.0637	0.5851	4.4894	3.929	2.4945	1.8366	8.2981	1.5246	4.4694	0.6163
MAFG-DT	2.9581	2.0047	1.5562	2.1324	3.7885	4.6063	1.8669	1.0524	2.3937	3.9545	2.5564	0.9029	2.6926	2.171	1.7818	2.4008	0.7336	2.5841	3.7071	3.7834	3.1797	2.2957	1.2232	2.4255	0.9044	2.0217	1.5412	1.7666	3.9956	1.1124	1.4147	3.9922	0.7107	0.7549	2.3621	2.5811	2.9749	11.1952	3.2818	9.5999	6.9035	9.3445	1.386	9.8168	16.7784	6.7402	3.2097	1.8829	3.7514
THCAT158	0.0666	0.3089	0.376	0.6416	1.0374	0.1576	0.4913	0.0932	0.8513	0.0559	0.387	0.4799	0.3355	0.3434	1.301	0.8103	2.0999	0.1509	0.3354	0.0518	0.3235	0.0939	0.8336	0.3883	1.8811	0.452	0.8192	0.2263	0.1154	2.0368	0.987	0.227	2.1407	2.6752	0.2438	0.6108	1.1833	1.7166	1.7768	0.2251	0.9725	0.2842	0.4018	1.4372	0.1163	3.1438	0.4645	0.4691	1.0243
AL049840.4	0.5443	0.0901	0	1.3726	3.1333	0.3679	0.2293	0	0.8365	3.2619	0.0502	0.2489	0.5872	0.4809	1.7611	1.241	0.3501	0.5284	1.9081	0.3024	0.6134	0	0.0973	0.4532	0.9146	0.586	0.4345	0.7921	0.8082	1.5334	1.0969	0.5959	1.0286	0.9886	0.4979	2.0287	1.067	2.1462	0.9425	1.3135	4.6151	1.8243	0.7815	1.1611	2.1032	0.9691	0.7885	2.1899	0.4781
AL591002.1	0.0978	0.3402	0	0.157	0.8066	0.1929	0.1443	0.2739	0.329	0.0821	0.0947	0.3133	0.1232	0.2018	0.4203	0.3347	0.5874	0.2771	0.2155	0.0761	0.0594	0	0	0.1141	1.0743	0.7744	0.6016	0.1246	0	0.7719	1.5875	0.0417	1.6182	1.7352	0.1343	0.966	0.7109	0.3902	1.3047	0.1653	0.6189	0.287	0.3934	0.3247	0.4269	1.2196	0.3101	0.5359	0.1504
AC145098.1	0.7662	0.6343	0.1235	0	1.4036	0.4316	5.5689	1.8381	0.8097	0.4592	0.2119	1.7521	4.2252	1.8056	1.6244	4.1598	0.4928	4.0916	1.2398	4.6835	4.1851	0.7711	4.1083	2.6157	0.9443	4.7025	0.6118	7.6205	2.8445	1.1873	1.4671	2.3304	1.3447	1.2453	1.3017	1.2351	3.4462	3.223	2.3883	7.397	3.8345	0.5837	1.2103	4.1774	3.4386	1.4618	1.8039	2.9117	1.2341
AF111167.2	1.065	1.058	0.5152	0.7138	1.1148	2.0767	1.1477	0.7616	1.5504	0.5892	0.627	1.1709	0.9625	1.46	6.7462	2.9089	3.2758	1.0341	1.3625	0.5372	0.76	0.3133	0.4539	0.6003	2.2763	1.5702	3.3622	0.8844	1.1557	2.7006	3.9546	1.1561	3.8378	2.9136	0.7709	0.7593	0.2268	0.8185	1.0214	0.7777	0.6264	0.3558	0.1412	1.1846	0.3166	0.5314	0.4154	0.467	1.2116
AC005586.1	0.0281	0.0325	0.1584	0.1351	0.5397	0.0664	0.6828	0.216	0.1132	0.0942	0	0.7411	0.3532	0.2025	3.7696	3.3271	2.5056	0.1271	0.2119	0	0.1192	0.0395	0.0351	0.1308	2.0685	0.6979	2.6347	0.3574	0.2431	2.8223	3.84	0.6213	3.9245	2.4599	0.077	0.2375	4.5983	0.482	0.9524	0.2528	0.6007	0.0748	0.4795	1.8624	0.1714	0.6745	0.249	2.0197	0.719
AC104024.2	0.0463	0	0.0523	0.0991	0	0.0731	0.2732	0	0.0519	0.013	0.1295	0.0865	0.3368	0.191	0.0241	0.2582	0.0116	0.2973	0.0097	0.3003	0.2905	0.2828	0.1738	0.072	0	0.0465	0.1208	0.0262	0.3745	0.0152	0	0.4865	0.0146	0	0.2118	0.0544	0.6481	0.322	0.8609	0.6782	0.3305	0.0412	0.4035	0.2049	0.485	0.1375	0.2838	0.3744	1.2501
AC006008.1	0.5549	0.3957	0.3854	1.4386	2.3847	1.1781	0.598	0.6271	2.1813	1.0028	0.2204	1.059	0.6805	0.308	0.8001	0.811	0.7046	0.5318	1.5041	0.3653	0.9325	0.1804	0.3204	0.3483	0.3682	0.8042	0.8588	0.4349	0.8134	0.2946	1.0538	0.5816	0.6857	0.5998	0.7028	2.0167	11.4395	1.5186	1.7591	1.2018	2.2428	6.0545	5.4059	0.5666	0.7821	2.47	0.8387	1.6363	0.5687
AC022382.2	0.3609	0.366	0.1273	0.3982	1.1157	0.1423	0.2162	0.0631	0.273	0.2271	0.1019	0.2166	0.0946	0.0465	0.6519	0.4286	0.1693	0.2044	0.4116	0.0877	0.0958	0	0.0564	0.2629	0.1769	0.493	0.5799	0.1532	0.3126	0.3559	0.6206	0.0576	0.7248	0.2264	0.2476	0.8749	0.2914	0.4566	1.3671	0.2541	0.9219	0.3007	0.3628	0.5614	0.3149	0.8234	0.2288	0.8118	0.0231
AC245297.3	0.8303	0.6415	1.3496	0.3909	0.9836	0.3405	2.3917	0.8908	0.536	0.4552	0.1501	1.5418	1.1334	0.3196	5.4303	3.4416	2.2015	0.4013	0.7106	0.5254	0.5644	0.9982	0.1385	0.5356	3.334	0.8177	2.0543	1.8329	0.5754	2.5328	4.3343	0.9899	2.4167	3.0968	0.3747	0.9056	1.2512	1.7318	1.3956	0.7856	0.6141	2.0899	0.7011	2.9759	1.024	1.7347	0.5754	2.5378	1.0553
LYRM4-AS1	1.9259	0.5314	0.207	2.3714	4.1159	0.4741	0.541	0.7201	0.7674	2.8899	0.4341	0.9053	0.7354	0.6513	2.3479	2.0292	1.9422	0.6464	3.4561	0.7214	0.6122	0.1866	0.4334	0.487	1.6862	0.9293	3.4285	0.8046	0.7415	3.0647	2.6739	1.0066	2.2918	3.5187	0.5593	1.8109	1.2339	3.9943	1.1364	1.2854	3.1432	0.7771	1.2599	2.5193	3.8946	2.2136	2.6804	1.9452	2.2037
AC093110.1	0.9993	1.2027	0.1735	0.1234	2.7106	0.3334	0.9069	1.4253	3.2048	1.3867	0.4713	1.292	0.9353	0.2774	5.4336	4.4696	1.4132	1.1755	1.2576	0.2093	1.143	0.4873	0.8655	0.9185	5.1543	1.3036	5.2843	1.3705	1.132	5.2682	6.5882	0.7528	8.3538	4.8612	0.5626	2.7104	2.9166	1.2024	1.9567	1.4285	3.927	5.042	3.3612	2.2321	6.3388	2.8401	1.0719	2.3755	2.1273
BX322234.1	0.2471	0.0668	0.0837	0.6743	0.7696	0.1104	0.1883	0.0807	0.1828	0.311	0.1382	0.1978	0.2558	0.2123	0.4761	0.5259	0.1607	0.2426	0.3732	0.1346	0.28	0.2089	0.0824	0.1728	0.575	0.1614	0.6353	0.2448	0.1998	0.528	0.5811	0.2596	0.6772	0.5402	0.2562	0.5751	0.3125	0.9651	0.2996	0.5938	1.002	0.2196	0.265	1.0525	0.8985	0.9387	0.1775	1.1665	0.2955
AL354861.3	0.1333	0.295	0.2052	0.0973	0.655	0.0287	0.1251	0.0763	0.0978	0.0407	0.0156	0.3202	0.1424	0.175	0.3219	0.8476	0.4821	0.1373	0.0534	0.0472	0.1766	0	0.1668	0.113	0.713	0.3563	0.2574	0.3499	0.126	0.4184	0.5045	0.2684	0.3551	0.2677	0.0887	0.0769	0.0098	0.2528	0.8228	0.0273	0.0118	0.0517	0	1.066	0.0317	0.2158	0.0615	0.0474	0.3479
AC073569.3	0	0.0807	0	0.2236	0.5742	0.1099	0.2568	0.0487	0.2342	0.0584	0.045	0.0557	0	0.0718	0.272	0.3706	0.8886	0.0789	0.3945	0	0.1268	0	0.0871	0.1218	0.8194	0.3675	1.5572	0.2957	0.2414	0.4121	1.1793	0.4152	1.119	4.6148	0.1274	0.4912	0.7872	1.1964	0.6755	0	0.1356	0.4829	0.3501	0.4623	0.3647	0.5581	0.0883	0	0.1428
AC012313.2	0.9468	0.5248	0.1394	0.3303	2.2623	0.1623	0.4249	0.1728	0.3599	0.5181	0.1594	0.6919	0.3454	0.2122	0.3858	0.8761	0.5251	0.1865	0.9066	0.1921	0.5496	0.174	0.1545	0.4079	1.1945	0.8998	1.1504	0.6291	0.4279	0.7307	1.1906	0.4207	1.7895	1.2672	0.1883	0.987	0.4985	2.2727	0.3992	0.5564	0.7611	0.7025	0.2483	0.888	0.4311	0.7696	0.7567	0.3221	0.211
LINC01605	3.2773	0	0	4.3081	7.2899	0	0.0921	0.0655	0.3148	8.3806	0.0604	0.1249	0.1571	0.0644	0.4632	0.5456	0.2811	0	7.7973	0	0.0189	0	0.039	0.0182	0.2448	0.1647	0.1744	0.1325	0	0.1231	0.0661	0.0532	0.177	0.6266	0.0857	4.4903	0.4283	0.4021	1.5134	0.1055	0.3037	0.4161	0.0941	1.0358	3.1322	0.1945	1.7014	0.293	0.1919
AL928654.2	3.5229	0.3712	0	1.1993	5.3777	1.2628	1.0233	1.4192	3.5893	0.8062	0.2756	0.8544	0.7166	0.5503	2.6682	3.1645	1.2817	1.2092	3.8962	0.4152	1.5549	0.6016	0.9349	0.6844	1.3395	2.6552	1.6706	2.9004	0.7398	1.4738	2.9369	0.5455	3.1274	2.2146	1.3672	6.8508	4.4813	1.7681	1.8116	4.6892	8.2065	8.9947	9.7651	3.0113	11.5511	3.5165	2.0299	13.6974	1.4224
AC004943.2	0.4801	0.3762	0.2977	0.2279	0.8361	0.3306	0.4886	0.5299	0.4411	0.7206	0.2444	0.3518	0.4142	0.6205	1.3416	0.8738	0.5227	0.406	0.366	0.505	0.6238	0.2572	0.3807	0.3508	0.4296	0.7085	0.839	0.643	0.8201	0.8802	0.6869	0.8926	1.1119	0.7648	0.6434	0.5675	1.8997	1.0993	1.0328	1.6604	1.6056	1.6047	0.6458	0.6732	2.3604	1.0897	1.4144	0.8359	1.4347
AC006059.1	0.5358	0.2484	0.3974	0.516	2.1033	0.2294	0.8353	0.3214	0.3912	0.5781	0.2767	0.9067	0.2698	0.1736	2.7622	2.3389	2.8605	0.2428	0.5587	0.2382	0.3438	0.1078	0.3831	0.2766	1.8009	0.5885	2.0364	0.3899	0.5305	1.8871	2.6459	0.704	2.3727	3.0633	0.2801	1.4359	0.828	1.5308	0.6681	1.207	1.0577	0.4082	0.5848	1.3464	0.8149	1.0631	0.4561	0.9941	0.8473
ZBTB11-AS1	1.2643	1.405	0.5669	1.7789	2.3794	1.2155	1.3791	1.0542	0.8967	1.3805	0.5365	0.9148	1.2353	1.232	3.6793	2.3168	2.1703	1.1771	2.6155	0.7949	1.9339	0.8052	0.4983	0.969	2.0509	1.6316	2.4392	1.6321	1.5002	3.6547	3.1764	1.6813	2.3731	1.8312	1.315	2.0518	2.7263	2.7091	1.6794	3.082	2.5279	2.1057	3.2206	2.6726	3.2039	3.7776	1.3612	2.4796	2.2011
AC004637.1	1.1827	0.5711	0.3337	0.7909	1.6249	0.1554	0.654	0.3448	0.1988	0.3308	0	0.3155	0.3308	0	2.7713	2.6968	3.9937	0	0.7442	0	0.2393	0.4166	0	0.0574	5.9516	2.3028	5.2881	0.251	0.8537	10.9824	7.6476	1.4268	4.6569	6.9253	0.0902	1.3206	0.2387	0.665	2.1504	0.666	0.3836	0.3154	0.1981	5.0697	0.43	0.9652	0.2499	0.3084	0
AC008649.2	2.1593	2.0476	0	1.2602	5.7535	2.0125	1.0132	0.9614	3.6961	0.8236	0.6335	0.9427	0.4942	0.6071	0.7666	0.5968	3.0934	1.5565	4.0763	0	0.2383	0.2766	1.7191	0.1144	1.3855	3.5509	1.7554	0	0.3401	0	3.4618	0.1672	2.9681	2.496	0.8979	3.4608	2.2186	3.1309	0.9518	1.9899	3.2473	4.8154	5.7224	1.9544	11.1343	7.5149	0.4977	0.3072	0.8048
SNHG1	8.8908	3.2452	8.5494	16.5354	19.4866	3.8218	16.1637	6.3882	6.6384	12.8517	2.6104	5.7655	4.7896	2.0849	9.4116	9.2133	6.905	8.3631	11.3624	9.9327	7.5308	3.0008	5.1499	2.9502	10.6793	5.8983	10.9011	20.7253	3.0474	9.7467	7.5209	9.3139	9.6683	8.6884	5.1229	21.2904	16.6053	8.9039	27.646	27.0761	20.1789	74.9848	27.629	11.2779	31.7429	17.5992	6.955	30.3419	9.8363
AC007877.1	0.7144	8.3483	2.2845	0	1.6357	16.8069	1.9313	3.6654	4.6836	0.8991	8.5681	0.6194	0	5.094	1.9994	3.8913	2.4122	2.3601	0.3746	0.1389	0.5058	0.4193	0.0745	0.1735	3.0813	6.1021	4.2587	1.3141	0.2063	3.0526	3.6114	0.9125	3.2066	2.948	0.0545	0.6717	0.865	0.6938	0.7216	0.5364	0.6951	0.3175	1.137	1.0866	0.0519	1.431	0.566	1.4438	0.7932
AC110491.1	0.0473	0.0274	0	0.0759	0.1082	0	0.6448	0.1819	0	0.0198	0	1.4565	0.4958	0	0.5723	2.5149	1.1173	0	0.0892	0	0	0	0	0	5.0045	0.3385	1.0303	0	0.3276	0.4894	8.9361	0.3824	3.9309	7.0857	0	0.1833	0.0763	0.1595	1.6616	0	0.023	0	0	0.3922	0	0.021	0.015	0.1294	0
AC090152.1	0.4046	2.0744	1.6328	0.059	0.7972	0.8895	3.3807	1.8013	1.2283	0.3497	0.8704	1.982	0.8641	1.3903	4.96	3.4849	5.7588	1.097	0.2314	0.9537	1.2946	0.6909	1.089	0.8574	6.2878	1.4969	7.1533	2.3523	1.6354	5.7182	7.7571	1.6391	6.6499	5.5951	1.1776	0.3285	0.3266	0.7295	0.8025	0.7732	0.5488	0.4119	0.1602	2.5224	0.1605	0.9059	1.9426	2.1581	0.3016
LINC02106	0	0.636	2.389	0	0	0	1.0404	0.713	0.4744	0	0.253	0.8156	0.0658	0.1616	3.6737	2.145	4.4706	0.1776	0	0.122	0.333	0.6627	0.2942	0.2285	2.8895	0.4727	7.7111	0.4659	0.6791	8.8125	4.3132	0.6008	4.4448	5.8755	0	0.0553	0	0.4809	1.3303	0.0883	0.3051	0.1672	0.0788	1.691	0.0684	0.9771	0.1491	0.8586	0.4821
AC114980.1	0.3611	0.1046	0.2718	0.7004	0.6478	0.4747	0.2885	0.2843	0.4553	0.2146	0.204	0.6022	0.2652	0.1551	0.6464	0.4461	1.1066	0.3409	0.5587	0.0702	0.2922	0.3392	0.2071	0.4122	1.5931	0.2495	1.682	0.4216	0.2086	0.831	0.6793	0.3332	1.5215	1.2487	0.3304	0.6261	0.656	0.6831	1.7146	0.322	0.7321	0.6179	0.7865	0.6492	0.1707	1.6344	0.3529	0.8006	0.4164
KIF9-AS1	0.3672	0.2679	0.1151	0.1964	0.5729	0.3217	0.3259	0.2283	0.4572	0.2795	0.1492	0.3755	0.1598	0.2734	0.7382	0.5633	0.6122	0.1617	0.2909	0.164	0.3507	0.182	0.1871	0.1506	0.7518	0.3023	0.9424	0.3464	0.4241	0.8381	1.2326	0.3532	1.3236	0.9145	0.1928	0.3692	0.5544	1.2304	1.1044	0.6509	0.6219	0.6019	0.6834	0.5528	0.6289	1.029	0.3879	0.4575	0.2509
AC010761.4	0	0.317	0	0	0.3341	0.2157	0.1345	0.2552	0.9197	0.0765	0.7062	0.073	0.4591	0	0.1424	0.8316	0	0.6197	0.2295	0.0709	0.4427	0	0	0.2657	0	0.6872	0	0.3871	0.4739	0	0	0.3882	0	0	0.3336	0.1929	0.368	0.3356	0	1.027	0.1775	0.6321	1.0082	0.9078	2.4665	0.0812	0.6357	1.0701	0.0935
AGBL5-IT1	2.102	0	0	0.8996	2.3103	1.4366	0.1033	0.6863	1.9789	0.5879	0.7236	1.458	2.2342	0.1445	3.393	1.7042	4.2062	0.4762	1.1463	0	0.4252	0.3949	0.3506	0.3267	7.1434	2.3236	9.2418	0.8328	1.4567	7.3239	7.2161	0.4773	7.8132	6.4707	1.1537	2.6682	2.6019	2.235	3.0575	1.1048	2.5909	1.943	2.1129	2.0927	0.3668	3.2437	1.2435	3.8373	0.7182
AC005034.5	2.1408	0.7089	0	0.6545	7.8431	1.6883	0.6765	1.7832	1.988	2.5661	0.2632	2.1214	0.8554	0.4204	11.2268	4.4166	7.4202	1.0393	2.3093	0.3172	1.1136	0.5745	1.5305	1.6043	7.3552	1.4599	11.9649	1.8176	1.7661	5.73	13.9507	1.2154	17.7259	10.5059	0.9326	4.0978	6.0076	5.0653	2.7185	1.7223	8.8287	4.0772	1.8445	2.3682	2.046	7.8052	1.9384	3.5891	3.0301
LINC01936	0.1226	0.0118	0.0922	0.0164	0.1871	0.0081	0.1356	0.0715	0.158	0.0429	0.0264	0.2208	0.1457	0.0527	4.4685	0.6756	0.322	0.0347	0.09	0.0079	0.0248	0.0576	0.0256	0.0953	0.1763	0.2695	0.9022	0.1908	0.0177	0.6145	0.1297	0.1653	1.1778	0.2051	0.028	0.036	0.1732	0.4951	0.6192	0.1726	0.2684	0.0654	0.1232	1.1697	0.0981	1.8555	0.1813	0.2638	0.3141
AC091057.1	0.4298	0.1563	0.1807	1.0415	1.7753	0.5516	0.7457	0.6073	1.9041	0.9617	0.1686	0.1754	0.587	0.1825	0.283	0.3139	0.1265	1.0119	0.8697	0.3147	0.6853	0.2256	0.5693	0.3979	0.2379	0.6987	0.4333	0.6153	0.511	0.6233	0.6836	0.8253	0.2548	0.7952	0.3238	3.7085	1.7484	0.9874	2.799	2.8001	4.1167	8.013	2.5244	0.881	2.7871	2.566	0.8867	4.3648	1.5202
AC053503.3	0.8483	0	0	6.4671	5.2446	0.5017	0.7819	1.3355	0.2852	1.4236	0	3.225	3.5592	0.2186	53.1718	55.6117	18.9377	0.2402	2.669	0.165	0.2574	0	0	0	35.925	2.7173	23.943	1.9806	1.4697	16.5213	49.6674	2.1672	30.463	33.2098	0.194	2.5425	0.5136	0	2.0566	0	2.27	0.1131	0	2.8152	0.1851	1.5105	0.1344	3.6503	0
MAP3K4-AS1	2.7448	0.3263	1.4563	3.4263	2.2346	0.5365	1.0897	0.476	0.5837	2.9723	0.5754	0.5633	0.5906	0.4595	1.6491	1.6048	0.8626	0.7441	4.4729	0.2738	0.4983	0.2314	0.3228	0.5333	1.1959	0.6719	1.9929	2.1312	0.7316	1.0873	1.9196	0.5594	2.1948	1.617	0.5794	4.1028	1.4393	21.9747	1.4787	1.5589	4.0405	2.1643	4.8578	3.5812	1.781	5.0543	0.907	4.0012	3.3663
AC005498.3	0.22	0.306	0.3974	0.4591	0.7658	0.1041	0.941	0.1847	0.2663	0.5354	0.1562	0.6164	0.3323	0.2495	2.3373	1.7226	0.9576	0.2492	0.36	0.1027	0.3739	0.248	0.2478	0.1924	0.8283	0.3814	0.8854	0.7659	0.7624	1.8009	1.2262	0.787	0.7486	0.6037	0.3221	0.5586	0.1243	0.7289	1.3336	0.1487	0.5995	0.2347	0.0221	0.7667	0.2496	0.5681	1.032	0.241	0.1128
NIPBL-DT	2.3893	0.5951	0.9814	1.4943	6.2203	1.0528	2.4634	1.0251	1.9658	2.4816	0.5523	1.5287	1.8269	1.4257	13.3466	3.1325	5.3222	0.7755	2.6537	0.4474	2.065	0.7137	0.6595	0.7661	9.1756	1.9401	16.7285	2.0053	2.0282	5.7991	11.6145	2.5769	9.4198	6.5423	1.3903	2.9547	3.7913	6.0601	1.8755	1.9971	3.0245	2.0408	1.4933	4.1463	1.846	5.0162	2.916	4.4831	2.5963
LINC02613	0.1852	0.0307	0.0498	0.269	1.1229	0.0556	0.2861	0.1049	0.0593	0.1702	0.0342	0.1482	0.1628	0.0546	0.8474	0.6838	1.0259	0.04	0.2109	0.0412	0.0642	0.1118	0.0441	0.0206	0.754	0.1529	1.2915	0.1348	0.0917	1.0872	1.2008	0.1803	1.2086	0.9267	0.0565	0.3421	0.0356	0.1028	1.1119	0.1987	0.0429	0.0658	0.1507	0.4244	0.1078	0.3141	0.2795	0.1449	0.009
AC108010.1	1.4998	0.4967	0	2.1615	9.9525	1.2069	0.7899	1.1137	1.9142	2.6197	0.1383	1.8864	1.0788	0.5996	3.7296	4.1877	2.5725	0.7975	2.0802	0.2381	1.3932	0.3019	0.8808	0.3746	1.1522	2.2147	3.7294	0.7796	0.9015	2.3543	3.6274	1.5119	5.2066	3.1954	1.148	5.3533	5.0655	3.7741	1.1873	2.5512	2.9785	2.5301	3.3845	2.4887	3.7928	3.1339	0.776	2.9695	1.0667
AP000766.1	1.4229	0.6384	0.1425	1.0866	3.237	0.6968	1.0322	1.2444	1.2423	0.8569	0.4592	1.7817	0.8666	0.556	4.3019	2.6339	3.8833	0.5589	1.2275	0.1696	0.8566	0.5496	0.5742	0.5952	5.2914	1.3146	5.5923	0.984	0.6759	4.0509	5.9736	0.6645	5.8014	6.0817	0.6298	2.2739	2.9457	2.71	1.8916	1.189	1.8535	2.7597	1.511	1.4851	1.4919	1.9614	0.8219	1.3556	1.7524
NIFK-AS1	0.8457	0.5816	1.1957	1.1335	1.9321	0.7402	1.8363	1.1964	1.2373	0.9279	0.4738	1.1752	0.8968	0.7473	4.8268	2.3803	2.357	0.4842	0.6491	0.4916	0.8516	0.9426	0.4767	0.7095	3.0828	1.2047	4.1446	1.4438	1.0948	5.3883	3.0679	1.7806	3.6006	2.9353	0.9096	1.0813	1.7704	1.9952	1.5094	1.2037	1.4197	2.23	1.0649	3.1919	0.8109	2.7468	1.0602	1.4032	1.2477
AC074117.1	1.629	1.6621	0.5657	1.8994	3.3666	2.6901	1.1293	1.5002	2.5934	2.465	1.0963	0.9918	1.0865	0.9474	2.5338	2.2858	1.306	1.6717	1.6208	0.9315	1.6646	0.7454	0.6968	0.9495	1.8016	1.6685	2.8792	1.8441	1.6885	1.7437	2.4161	2.0038	2.0394	1.4628	1.5539	3.2598	3.0347	2.9807	1.8565	3.6851	4.1593	15.1836	2.3232	1.9175	6.998	7.4993	6.0362	4.9999	3.0539
AC027237.3	0.141	0.0817	0	0.3233	0.3413	0.0477	0.0371	0.007	0.1151	0.1859	0.0715	0.0887	0.093	0.0519	0.2045	0.3751	0.1058	0.1141	0.1711	0.0783	0.1772	0	0.0378	0.1291	0.2054	0.2353	0.1013	0.1197	0.2094	0.1788	0.1634	0.0429	0.3331	0.1011	0.1013	0.3196	0.7724	0.2595	0.708	0.2609	0.539	0.7841	0.1721	0.9191	0.7734	0.8518	0.2681	0.1182	0.1755
L3MBTL2-AS1	0.2407	0.2062	0.0945	0.3191	0.6517	0.198	0.2006	0.1098	0.1829	0.1844	0.0878	0.2429	0.0966	0.1618	1.2586	0.8828	0.8873	0.1541	0.5794	0.0326	0.2096	0.0442	0.1702	0.122	0.9929	0.4101	1.2047	0.3376	0.3988	0.8358	1.24	0.1782	1.147	0.7002	0.2297	0.8191	0.5237	0.8537	0.4566	0.3418	0.3666	0.2288	0.4207	0.3646	0.3196	0.8012	0.1658	0.4994	0.193
AL359182.1	0.8103	0.2348	0.4573	1.3005	0.3711	0.4793	1.9418	0.4252	0	0.7649	0.523	1.216	0.68	0.731	3.0063	0.5389	6.6127	0.3442	1.1473	0.1576	0.1844	0	0.5069	0.1771	0.3972	0.6107	4.8686	0.774	0.5264	0.5993	4.2156	0.2588	6.0304	0.4745	0.8339	0.1429	0.0818	5.5921	1.7189	0.5704	0.2957	0.2701	1.3236	5.5464	1.0606	2.3446	1.2198	0.5547	0.1038
AC137630.1	0.1215	0.2112	0.2057	0.0975	1.1128	0.527	0.2688	0.3825	0.6536	0.2039	0.0784	0.4376	0.3568	0.4384	0.7117	0.5541	0.0912	0.5505	0.3058	0.3781	0.2212	0	0	0.1062	0.5241	0.2747	1.7655	0.4126	0.5262	0.2396	0.7285	0.3621	0.8037	1.0163	0.389	0.9425	0.4414	1.1552	0.8836	1.0947	1.3596	0.2916	1.5877	0.7056	0.4241	0.649	0.2695	1.0456	0.5604
ACAP2-IT1	0.0688	0.3192	0.1554	0.3315	3.3421	0.3801	0.2538	0.4817	1.4352	0.4621	0.3111	0.3857	0.3466	0.142	0.6453	0.7326	0.5166	0.234	0.9964	0.1071	0.2925	0	0.6029	0.1204	0.5399	0.3632	1.2313	0.1754	0	0.0679	0.8256	0.1759	0.9759	0.9215	0.3149	1.8935	3.2236	0.3379	1.5022	0.4653	1.2059	0.8077	0.8997	0.1142	0.7209	1.1033	0.2618	1.4005	0.7057
C2orf27A	0.3551	0.629	0.3479	0.5377	0.3007	0.6129	0.83	0.5204	0.8966	0.4835	0.0432	0.236	0.4835	0.1658	0.785	1.1051	0.4475	0.4706	0.9487	0.5838	0.3944	0.1605	0.0419	0.3046	0.5202	0.1869	0.8014	0.2105	0.1161	0.5616	1.8953	0.582	0.7851	0.6412	0.1226	0.6237	2.288	2.6675	1.1046	1.4489	3.3121	2.469	0.586	0.845	1.5143	2.1117	0.4417	1.5412	3.7634
AL139147.1	0	0.1429	0	0.1979	0.1882	0	0.0606	0.0288	0	0	0	0.0658	0.0345	0.0424	0.0963	0.0625	0.4009	0	0.0259	0	0.0499	0	0.0514	0	0	0.031	0.1378	0	0	0	0.3768	0.035	0.1942	0.5775	0.0376	0.058	0.1659	0.2521	0.4981	0.1389	0.4799	0.0438	0.3305	0.1364	0.1076	0.7317	0.026	0.3215	0.337
MIR4435-2HG	0.5787	0.1431	0.1065	0.2161	0.4042	0.104	0.2701	0.1233	0.2221	0.1677	0.0752	0.1644	0.2236	0.0844	0.4737	0.2637	0.3187	0.1745	0.331	0.2677	0.3184	0.131	0.2066	0.1246	0.2209	0.3044	0.2668	0.3605	0.1346	0.1355	0.1899	0.2624	0.4144	0.2879	0.1701	0.276	1.9146	2.3658	1.5544	1.3692	1.0749	0.8222	0.7087	1.5267	0.9749	1.857	0.5955	1.3018	1.4566
AL162584.1	0	0.174	0.3388	0	0.0687	0.9469	0.0553	0.21	0.4542	0	0.1453	0.1802	0.063	0.0774	0.1172	1.0267	0.901	0	0.1417	0	0.4099	0.2115	0	0.0437	0	0.2828	0.8389	0.1274	0	0	0.2647	0	0.0709	0.8036	0.0687	0.4763	0.4847	5.2942	0.9097	0.3381	2.9211	0.08	0.3018	0.6226	0.131	14.5655	0.0476	0.0587	0.0769
AC004221.1	0.0563	0	0.3177	0	0.2578	0	0	0.0394	0	0.3778	0	0.1351	0	0	0.0879	0	0.2957	0	0.1771	0	0.0342	0	0	0	0.1766	0	0.1258	0	0.0975	0.111	0	0	0.3191	0.565	0.0515	0.6351	1.454	0.0345	1.6375	0.2536	0.1095	0.1501	0.1697	0.2802	0.1473	0.451	0.0357	0.4404	0
AC108463.2	0.1153	0.1336	0	0	0.1056	0	0	0	0.0775	0	0	0.0923	0	0	0.0901	0.1753	0	0	0	0	0.14	0.1624	0	0.2688	0	0	0.1289	0	0	0	0.0813	0	0.109	0	0	0	1.4893	1.9097	0.2795	1.0389	0.6732	0.123	0	0.7653	0.4025	1.2318	0.3654	0.9923	0.8273
AL021707.3	0.1803	0	0	0	1.1559	0.2133	0.5982	0.3784	0.5455	0.3782	0.2327	0	0.9834	0.3717	0.4928	0.8222	0	0.6126	0.2836	0.2805	0.7659	0	1.2405	0.1576	0.4949	1.0871	0.1008	0.3827	0.937	0.6222	0.3815	0.4606	0.4259	0	0.4123	1.2078	1.3099	0.8294	2.4039	1.6244	0.7017	0.673	0.2718	0.7479	1.1799	0.8025	0.5142	1.6926	0.3696
AC016590.4	0.2093	0.2425	0.1575	0.2053	0.9477	0.055	0.12	0.179	0.2189	0.1658	0.015	0.8468	0.3122	0.2038	4.2407	1.5111	0.7765	0.1185	0.1244	0.0995	0.1835	0.0983	0.0582	0.0949	0.7568	0.4294	2.5732	0.079	0.3021	4.0471	4.2893	0.3762	3.7575	1.346	0.2553	0.4263	0.0657	0.8844	1.0429	0.1309	0.362	0.3968	0.0467	1.4276	0.0913	0.6521	0.1842	0.191	0.0715
AP000442.1	0.1317	0	0.4458	0.803	0.7477	0.2492	0.5437	0.1658	0.3187	0.3093	0.102	0.1265	0.1105	0.19	0.3497	0.2802	0.2174	0.2983	0.3148	0.2049	0.7351	0.1113	0	0.1535	0.4956	0.258	0.7948	0.4919	0.1369	0.1818	0.2786	0.4934	0.5475	0.511	0.2168	0.8357	1.2755	0.7108	0.9576	0.4449	0.9737	1.0111	0.7941	0.0437	0.6204	0.7971	0.8179	1.1125	0.2159
LRRC3-DT	0	0.3511	0.342	0	0.0555	0.2389	0.7148	0.0848	0.163	0	0	1.1639	0.7118	0.0625	0.5679	3.4081	2.4553	0.1373	0	0.0471	0	0	0	0	3.2789	0.411	4.538	0.0514	0.21	9.2018	4.4025	0.7224	4.9245	4.2577	0.0554	0	0.0489	0	1.3221	0	0.2358	0.0323	0	0.6033	0.1057	0	0.1152	0.9481	0.0621
THBS4-AS1	0.08	0.0721	0	0.1142	0.2525	0.0631	0.0459	0.0187	0.1375	0.1045	0.0517	0.1993	0.0672	0.0367	1.6253	0.2906	0.3737	0.0302	0.1175	0.0346	0.0216	0.0251	0.0223	0.0207	0.258	0.1139	0.497	0.1586	0.077	0.3771	0.3387	0.0682	0.4118	0.1607	0.0814	0.1505	0.3805	0.5946	1.0133	0.1903	0.4846	0.2988	0.0894	2.7741	0.1319	4.9403	0.5186	0.5705	0.0638
AL161733.1	0	0	0	0	0	0	0	0	0	0	0	0	0	0	0	0	0	0	0	0	0	0.1449	0	0	0	0	0.6896	0	0	0.1014	0.0725	0	0.4859	0	0	0	0	0.0631	1.2464	0.1158	0	0.0548	0	0	0	0.0915	0	0	0
AC130650.1	0.6868	0	0	0.9186	2.9357	0	0	0	0.6928	0.2881	0	0.3665	0	0	0.2682	0.174	0.5154	0.2593	0.072	0.2672	0.0695	0	0	0.2002	0.7182	0.1726	0.8957	0.1944	0	0.7902	2.0187	0.4874	2.7044	1.6853	0.1047	2.341	0.3696	0.632	0.555	0	0.6683	0.6104	0.3452	0.5698	0.2997	0.9172	0	1.9703	0.4693
LINC00460	0.0337	0	0.076	0	0	0.0354	0.1324	0	0.0075	0	0.029	0.0539	0.0377	0.0347	0.0088	0.0597	0.0758	0.0254	0.0141	0.0611	0.0341	0.0158	0.0843	0.0458	0.0088	0	0.0251	0.1144	0.0389	0	0	0.086	0.0106	0.0225	0.0616	0	0.0272	0.1171	1.0885	0.0632	0.0655	0.1556	0.3047	0.0186	2.008	0.4097	3.0452	0.0351	1.3691
AL035409.2	0.0956	0.1108	0	0	0.7879	0.0754	0.2819	0	0	0	0	0.765	0.3208	0.3942	1.4185	2.1069	1.7214	0.1083	0.0601	0.1487	0.058	0	0	0	5.4721	0.2161	0.8547	0.4058	0.4968	1.9794	5.866	0.6512	5.0583	6.1406	0.3498	0.1348	1.4661	0.2932	1.1586	0.4306	1.3022	0.5607	0.2882	0.793	0.6673	3.3188	0.1818	1.2713	1.0777
AC005180.2	1.3525	1.2736	0.6679	0.9497	16.7229	0.5333	1.2465	0.7097	0.2842	3.4044	0.491	1.759	1.3477	1.22	25.6165	8.9947	17.5066	0.8617	4.4148	0.1315	1.1286	0.7145	0.5288	0.7883	8.2201	1.9113	5.0078	2.4401	2.0502	5.7515	12.164	1.7996	6.3106	6.1658	0.7733	1.7883	0.4777	0.7259	0.2049	0.2856	1.0693	0.0451	0.2549	15.2883	0.4426	3.1607	0.6429	0.9259	0.2599
FGF14-AS2	2.9636	1.0765	2.0969	3.7625	2.4713	0.5581	3.0331	1.0213	1.0708	1.1876	0.8564	2.2303	1.2991	1.0032	17.032	6.0515	9.194	1.4029	1.7813	0.4129	1.1543	0.5608	0.2214	0.5672	11.6554	1.9003	9.3941	2.1406	1.9158	14.0885	10.3277	2.7874	7.5657	10.5081	0.4451	2.0587	0.7499	2.4149	0.3217	0.2989	0.6456	8.751	0.578	8.9542	0.386	2.7172	0.6168	2.6647	0.6347
LINC00909	1.4486	1.2515	1.4666	2.4658	2.2917	2.1948	3.1914	1.118	1.8596	1.6943	0.799	1.3562	1.4292	1.24	4.1143	2.9027	2.8262	1.9392	1.464	1.6938	2.1153	0.9648	1.4059	1.049	3.4908	2.0381	3.9745	3.2499	1.2168	3.7746	3.5548	3.0953	3.8911	2.4852	2.0319	1.9193	3.5153	3.9638	2.7456	3.0159	4.9635	5.7633	3.4506	2.4328	0.9883	3.5485	2.454	3.2695	2.2856
SEPTIN9-DT	0.2819	0.5718	0.0796	0.0566	0.1291	0.1668	0.7276	0.8877	0.1659	0.2366	1.2055	0.3667	1.035	0.2907	0	0.6161	0.3173	0.7984	1.508	0.5757	0.5347	0.0993	0.6173	0.3903	0	0.3719	0.9848	0.5386	0.7937	0	0	0.5702	0.0999	0.0236	0.6448	0.2485	0.4836	0.454	1.1107	0.1985	0.4801	0.4322	0.3897	0.9356	0.3383	0.5961	0.134	0.8823	0.1084
AL645924.1	0	0	0	0	0.1978	0	0	0.3022	0	0.1812	0	0	0	0	0.1687	0	0.162	0.4892	0	0	0	0	0	0	0	0	0	0	0	0	0	0	0.2041	0	0	0	0.1743	0	1.5705	0	0	0	0	0.7166	0.1884	0.1922	0	0	0
AL139384.2	0.2382	0.046	0.4331	0.1487	0.206	0.0835	0.2244	0.1296	0.1869	0.0777	0.0598	0.2754	0.1332	0.0409	0.4858	0.4325	0.1986	0.1049	0.0916	0.1132	0.2249	0.1305	0.0497	0.1234	0.3425	0.1496	0.6508	0.1798	0.298	0.6133	0.4014	0.2817	0.5752	0.4693	0.1089	0.0653	0.1816	1.4449	0.5133	0.0745	0.1288	2.9849	0.0266	0.3733	1.3279	1.3195	0.8471	0.4141	0.3391
AC026401.3	11.7955	2.5594	2.6749	9.2495	15.3915	5.0971	9.1341	4.0324	6.7004	9.5357	2.642	5.561	5.1072	2.0545	21.0342	10.4801	27.9279	6.4671	11.7607	3.5616	4.6089	2.8076	2.2237	3.0451	35.0168	4.1407	31.6681	6.4478	5.0388	29.9555	37.5379	7.7058	35.0693	28.9792	3.3505	12.1925	30.9146	16.3878	22.9813	13.2853	35.325	50.8386	25.0131	16.355	12.9719	13.6183	15.9087	15.2122	10.4337
AC109587.1	0.6721	0.1323	0.0429	0.7124	1.4403	0.25	0.2618	0.2928	0.2985	0.4256	0.2128	0.3349	0.298	0.0654	1.1193	0.9832	1.8937	0.3879	0.5506	0.2664	0.1924	0.1787	0.0952	0.1478	1.084	0.325	1.2474	0.463	0.2197	1.138	1.5834	0.4536	1.9414	1.1287	0.174	0.6081	0.7269	0.9335	1.076	0.5428	0.6294	0.7845	0.4079	0.8628	0.498	1.8064	0.3698	0.9227	0.9099
MEF2C-AS1	0.1993	0.175	0.0954	0.0776	0.5698	0.0667	0.7037	0.2029	0.1097	0.1216	0.0702	0.3626	0.3497	0.1059	2.1277	1.2028	1.4549	0.1642	0.095	0.249	0.1393	0.1957	0.1436	0.1866	1.2695	0.2185	1.3098	0.559	0.2407	1.6141	1.3038	0.3343	1.4041	1.4753	0.116	0.1406	0.0829	0.2816	0.9372	0.0476	0.1411	0.0161	0.0729	0.6815	0.0369	0.2097	0.0689	0.189	0.0371
NEXN-AS1	0.5803	0.0961	0.0468	0.2661	0.4556	0.1308	0.2751	0.1595	0.2509	0.1043	0.1605	0.2322	0.1217	0.0641	1.0846	0.9452	0.8399	0.0704	0.0913	0.0645	0.0252	0.0584	0.3371	0.1087	1.5442	0.2031	1.7608	0.0704	0.2154	0.6949	1.579	0.1412	1.9587	2.4689	0.1517	0.3069	0.435	0.6611	1.1557	0.3502	0.363	0.42	0.1667	0.8942	0.1628	1.3286	0.2496	0.5676	0.2974
AC107068.1	0.4956	0.0783	0.4068	0.9219	2.1972	0.524	0.4733	0.5753	0.8861	0.9828	0.1236	0.8744	0.671	0.4412	1.3019	1.284	1.1747	0.5996	1.1056	0.2629	0.7929	0.4601	0.2959	0.2823	1.7135	0.6282	1.9639	0.9084	0.3317	1.4993	2.1689	0.8344	1.9158	1.2587	0.7624	2.0333	1.7002	2.1417	1.9113	1.5222	2.4549	4.6847	1.4378	0.7475	1.9557	2.5669	0.6353	2.15	1.847
AC012459.1	0.3279	0.38	0.1552	0.3565	1.1287	0.5297	0.2301	0.3812	1.1025	0.1686	0.297	0.2117	0.4216	0.2617	0.2396	0.6271	0.2342	0.3055	0.2463	0.1276	0.2022	0.2384	0.483	0.1603	0.3733	0.9168	0.6385	0.229	0.4581	0.3181	0.6268	0.3648	0.6647	0.722	0.45	0.4289	1.8445	0.8825	1.7566	0.4349	0.6588	1.3792	0.5689	0.6582	0.8538	1.0359	0.3017	0.6124	0.7535
FO393418.1	0	0.2159	0.6308	0.598	2.3035	0.5877	0.206	0	1.2527	0.2345	0.3006	0.5964	0.0782	0.2881	2.1099	1.1328	1.0485	0.1055	0.2931	0	0.1131	0	0	0.0543	1.2419	0.351	2.0824	0.3163	0.1614	0.8267	3.811	0.0793	2.5527	3.5531	0	0.2628	0.6768	0.3428	2.2582	0.6295	0.6345	0.4471	0.0936	1.5456	0.4064	1.0781	0	0.2915	0.2864
AC135012.3	0.2235	0.2863	0.0664	0.0755	0.5817	0.0557	0.1474	0.2222	0.0712	0.1283	0.0607	0.1318	0.0691	0.097	2.0945	0.5274	1.3327	0.1998	0.1998	0.0915	0.1499	0.0663	0	0.1645	0.7195	0.195	1.3016	0.1797	0.1223	2.7604	1.2113	0.4207	0.8892	1.1964	0.2475	0.0912	0.1519	0	0.9695	0.0397	0.0687	0.0753	0	0.4684	0.1129	0.9215	0.2013	0.23	0.6148
CKMT2-AS1	0.5109	0.2086	0.4718	0.8013	1.7759	0.5036	0.9075	0.4224	0.6402	0.4433	0.2923	0.8178	0.7405	0.4429	4.8018	2.6872	2.5746	0.434	0.6393	0.402	0.4792	0.2781	0.3995	0.291	2.117	0.8532	2.388	0.9118	0.8147	3.4005	2.8625	1.0728	2.3645	2.5913	0.4195	0.9866	1.9636	1.4174	1.6326	0.4839	1.2654	1.5417	0.8578	1.4931	0.3141	1.8968	0.6991	1.0992	0.6545
KRT7-AS	3.3391	0.1301	0.095	0.1351	1.4906	0.0221	0.0621	0.1963	0.1509	0.4473	0	0.1123	0.0942	0.0289	0.0657	0.1919	0.1263	0.0318	0.1413	0.0873	0.0681	0.0791	0	0.0981	0.088	0.0211	0.0627	0.0238	0.3403	0	0.0594	0.0239	0.2387	0.0563	0.0257	0.4155	0.068	0.5164	0.8843	0.4425	0.628	0.0449	0.0564	0.2794	0.906	0.0999	0.3201	2.7441	0.0575
AL132642.1	0.0569	0.1978	0	0	2.6054	0.1346	1.0487	0.7165	0.8417	0.4296	0	0.683	0.9071	0.4692	7.332	4.108	6.4464	0.5156	0.358	0.1328	0.4489	0.5611	1.1388	0.4642	5.6218	1.2435	7.6949	1.5457	1.6756	7.7421	11.7186	0.9205	11.9893	8.0333	0.4684	0.4012	0.1378	0.2443	1.6551	0.2563	0.6643	0.182	0	5.4753	0.4468	0.9624	0.1082	1.6914	0.2332
FGD5-AS1	32.1457	28.2328	40.355	37.9741	73.8383	55.6361	40.3743	28.9245	60.6218	32.8025	20.9078	33.1527	27.5152	37.1255	98.8058	71.641	69.5134	26.3113	41.1797	30.1411	44.5861	16.6736	17.4316	21.3053	71.2416	42.7688	92.8398	33.7229	39.1097	85.26	97.6167	66.8507	94.6471	93.4134	37.9684	50.5825	49.4044	92.1376	30.0078	51.6291	92.5245	46.593	47.4378	62.7767	41.6866	58.5241	38.6035	42.5092	75.6395
LINC02829	0.4852	0.2343	0.3651	0.1298	0.6295	0.0638	0.9241	0.1697	0.2991	0.3053	0.5219	0.1618	0.2375	0	0.2526	0.6146	0.6371	0.229	0.0509	0	0.1963	0.2278	0.1012	0.7305	0.6024	1.0361	0.949	0.5149	0.2802	0.9967	0.713	0.5509	0.0764	0.3788	0.037	0	0.1306	0.9424	1.5682	0.0455	0.5114	0.0647	0.0406	1.2075	0	0.6119	0.0513	0.1898	0
AL731571.1	0.6301	0.6796	0.0988	0.6742	1.1944	0.3382	0.2323	0.3919	1.283	0.3672	0.5027	0.3712	0.4113	0.3699	0.8545	1.7029	0.9785	0.5056	0.5617	0.1906	0.478	0.4562	0.3942	0.2704	0.4736	1.3654	0.7631	0.2972	1.0007	1.2341	0.7532	0.4695	1.4308	0.779	0.5044	1.0863	0.6924	0.7892	1.7398	0.8576	2.1035	2.2776	1.0909	1.4813	1.8176	1.9168	0.527	2.0131	0.2691
AC079921.1	0.2692	0.0624	0	0.1037	0.4242	0.0425	0.0715	0.0301	0.0652	0.0361	0.0556	0.1034	0.0994	0.0666	0.2608	0.1883	0.3798	0.0122	0.1017	0.0168	0.0719	0.0607	0	0.069	0.3209	0.0893	0.626	0.1189	0.0373	0.1699	0.7293	0.0642	0.8956	1.009	0.0493	0.3114	0.4086	0.2643	1.201	0.1698	0.3039	0.3963	0.0866	0.411	0.0564	0.4794	0.1365	0.0843	0.2318
AC024075.2	3.5798	3.364	1.0556	4.969	7.8278	3.23	3.2816	2.8432	3.5783	3.6802	1.1448	3.1233	2.2733	2.5602	12.7963	6.5939	13.2861	3.7993	3.3688	0.9032	2.3291	3.5895	3.1472	1.9737	13.6325	3.7433	14.4199	3.8608	2.5702	13.0709	13.9457	2.9662	15.2386	11.6976	3.1863	6.5274	4.478	9.8918	3.9093	3.3055	6.2137	7.0513	6.0298	8.9368	2.4202	9.9919	3.1071	6.2071	1.5536
SH3RF3-AS1	1.3624	0.7208	0.0669	0.8556	2.3871	0.7708	1.3758	1.0568	0.8165	1.2674	0.5543	1.92	1.0935	1.6183	6.7315	3.4667	3.0669	0.4697	1.2114	0.7834	1.5098	0.1669	0.2223	0.7423	1.6026	2.634	4.2044	1.031	1.8472	4.2932	2.6742	1.9168	4.674	3.3099	1.2734	1.0861	1.1715	7.0491	1.6514	1.3009	3.3431	2.4006	0.5061	17.7899	1.4473	10.6261	1.1639	2.5488	1.1232
LINC00205	0.7981	1.1129	0.2463	1.0908	4.443	1.2637	1.0988	0.8594	1.7274	1.9514	0.7566	1.0929	1.2295	1.1892	2.7369	3.597	1.806	1.5538	0.8789	0.6112	0.9347	0.5007	0.7177	0.6323	1.4425	2.6317	2.8018	1.3711	2.2252	5.1217	3.6902	1.5929	2.7811	2.103	1.1465	1.8424	7.8371	8.3151	1.572	3.1742	7.2261	5.2734	2.1874	3.8073	2.0131	2.5757	2.7111	4.6001	1.2845
NKILA	0.5791	0.1678	0.1226	0.0871	0.1823	0.0571	0.387	0.3166	0.3286	0.1367	0.1518	0.2897	0.243	0.5037	1.2015	1.4168	1.3173	0.1435	0.1708	0.1689	0.2306	0.102	0.2943	0.0949	0.6671	0.2728	1.5374	0.6146	0.3135	2.1772	1.583	0.2003	0.667	1.7197	0.1159	0.0255	3.9445	0.9991	1.2723	1.1414	0.8277	2.1618	0.2001	1.2312	3.4426	1.1278	0.5506	0.6796	3.4501
SETBP1-DT	1.6103	0.1866	0.3635	1.0338	1.9596	0.2358	1.6962	0.4829	0.6343	0.9458	0.3563	1.7492	1.583	0.3795	6.1092	2.6578	3.349	0.5472	1.1726	0.3937	0.6702	0.3565	0.8634	0.6436	4.0954	0.7109	5.8373	1.5625	0.558	5.8301	3.8298	1.1755	4.0001	3.9411	0.7155	0.9734	0.78	3.4574	1.3385	0.7514	0.9626	2.4904	0.1156	4.3516	0.281	3.3179	0.4666	0.8639	1.0139
AL133467.2	0	0	0.0279	0	0	0.0389	0.2913	0	0	0	0.0319	0.0395	0.0622	0	0	0	0	0	0	0.0576	0.0599	0	0	0.0144	0.0194	0	0.0276	0.021	0	0	0	0.021	0.1633	0.033	0	0.0174	0.0199	0	1.0176	0	0	0.79	0	0	1.2496	0.044	0	0	0
LINC02773	0.1369	0.0793	0.1545	0	0.094	0.054	0.3028	0	0.1611	0	0.1767	0.0822	0.1149	0.1764	0.2406	0.3382	0.1798	0.0775	0.0215	0.1065	0.0831	0	0	0.0598	0.2416	0.1806	0.2678	0.3196	0.1186	0.4388	0.3139	0.1457	0.2911	0.1832	0.0313	0.0724	0.4144	0.8818	1.3276	0.5397	0.0999	0.0913	0.0344	0.3975	0.1493	0.7313	0.2386	0.2142	0.8068
AL139220.2	0.5668	0.0313	0.132	0.8086	3.4401	0.1171	0.1094	0.107	0.1149	0.317	0.0813	0.1368	0.0868	0.0974	0.6992	0.1812	0.3679	0.0408	0.5887	0.0455	0.0628	0.019	0.0394	0.0262	0.4939	0.1119	0.4978	0.1528	0.1091	0.1597	1.6436	0.0651	0.7269	1.0205	0.0658	0.9421	0.552	3.5126	1.2214	0.2736	0.9805	0.2183	0.2713	0.9778	0.2669	1.3576	0.2623	0.5349	0.272
GUSBP11	0.2692	0.312	0.0691	0.2357	1.0816	0.4005	0.3248	0.4324	0.8435	0.4518	0.0553	0.2889	0.4108	0.1199	0.9032	1.1347	0.5051	0.6376	0.4158	0.3237	0.401	0.0862	0.3292	0.2068	0.619	0.8301	0.7387	0.8208	0.4558	0.6637	0.9452	0.3491	1.1796	0.5323	0.2799	0.8587	0.5088	0.5555	0.4153	0.951	1.0717	1.4128	0.6335	0.6193	1.1106	1.0459	0.5236	1.326	0.1003
AC106820.4	0.0761	0.0588	0.0286	0.0407	0.1937	0.04	0.0374	0.1065	0.0967	0.0426	0.0164	0.0542	0.0497	0.0262	0.3436	0.1607	0.3174	0.0671	0.0532	0.0132	0.0257	0	0.0847	0.0493	0.3317	0.1211	0.6241	0.0215	0.0733	0.6089	0.3879	0.0144	0.5596	0.1981	0.0155	0.2267	0.1093	4.0266	1.1484	0.2953	0.2058	0.2075	0.1275	0.2667	0.0886	0.3464	0.0751	0.139	0
AL133230.1	0.1346	0.132	0	0.1828	0.8537	0.0653	0.1527	0.1812	0.195	0.1217	0.0468	0.116	0.1738	0.1068	0.2103	0.4251	0.272	0.0821	0.2737	0.1611	0.1194	0.0584	0.1684	0.0423	0.0081	0.3981	0.2431	0.1143	0.1435	0.1328	0.1388	0.0706	0.2447	0.5544	0.1042	0.482	0.5769	0.3558	0.8537	0.5249	0.4737	0.2706	0.2186	0.3609	0.7049	0.9866	0.1641	0.2269	0.1592
MIR133A1HG	0.1468	0.0662	0.0552	0.1309	0.6648	0.0707	0.1684	0.0228	0.0768	0.0684	0.0684	0.3982	0.1232	0.0504	1.2994	0.6075	0.4529	0.0277	0.1026	0.0254	0.0198	0.0919	0.0306	0.057	1.1768	0.1598	1.4495	0.0415	0.1413	1.0374	1.9272	0.1806	1.8651	1.3098	0.0373	0.2185	0.3555	0.0951	0.9095	0.101	0.1825	0.1653	0.0984	0.1759	0.1708	0.3848	0.0362	0.2361	0.0836
AC010998.2	0.228	0.0881	0.5147	0	0.6266	0.1798	0	0.1064	0.6133	0.0638	0.1962	0.365	0.3189	0	0.2968	0	0.057	0	0.1435	0	0.0923	0.5354	0.3804	0.2215	0.0596	0.401	0.2549	0.1936	0.2634	0.1499	0.1072	0	0	0.0509	0.2086	0.4824	0.3682	0.0933	0	0.0856	0.2219	1.216	0.0764	0.1261	0	0.3383	0.1445	0.1189	0
SNHG3	7.6348	3.9866	5.6138	14.1931	15.6672	5.2236	10.0678	7.6348	6.056	9.1655	3.8251	2.1578	5.0805	2.3961	5.709	5.7235	4.8832	6.779	9.8717	5.7406	7.7789	2.0137	2.2535	2.2961	5.2584	5.3953	5.7674	10.9614	2.8588	7.3568	4.5741	6.1455	5.7983	5.2025	2.8064	28.8381	14.4562	6.7507	21.1572	17.3813	21.9937	62.8557	21.7969	6.0932	8.2847	27.2403	6.3933	27.4841	11.9106
AP001922.5	0.1459	0.0846	0.3295	0	0.8689	0.1726	0.9685	0.2042	0	0.1225	0.0471	0.292	0.1837	0.1505	3.1348	1.0538	0.4928	0.6613	0.0918	0.3406	0.3543	0.1028	0.0913	0.1701	0.4578	0.385	1.0604	0.4956	0.1264	0.4318	1.3384	0.3107	0.3448	0.5372	0.267	0	0.2945	1.3877	1.0615	0.4109	0.7101	0.2335	0.0734	1.9373	0.8915	1.0395	0.37	0.1713	0.0748
AC009560.4	0	0	0	0.0726	0.6216	0.1784	0	0.095	0.1521	0	0	0.1448	0.038	0.0466	0.1413	0.3439	0.5772	0	0.3132	0.0352	0.0275	0	0	0	0.2484	0.1364	1.1632	0.0384	0	0.2231	0.5745	0	0.3848	0.3028	0	0.351	0.2557	0.5273	1.3162	0.2548	0.4843	0.386	0.1819	0.0751	0.1184	0.2014	0.0574	0.2124	0
AC027807.2	0.1164	0	1.1828	0	0.6399	0.0918	1.5453	0.0815	0.1566	0	0.1503	0.3728	0.3908	0.12	1.7279	1.593	4.1065	0.1319	0.0733	0.0906	0	0.3281	0	0	6.7571	0.7021	6.3774	0.5931	0.2017	2.526	2.9568	0	5.0614	5.0647	0.1065	0.4927	0	1.0714	1.1291	0.2623	0	0	0	1.5456	0.1016	1.4512	0.1476	0.3644	0
AL031587.3	0.5252	0	0.7905	0.843	2.3519	0.092	0.5164	0.3267	0.157	1.518	0.226	0.327	0.4897	0.3008	1.0028	0.7541	1.27	0.3966	0.7712	0.227	0.6375	0.5755	1.3142	0.7143	2.4715	0.4399	1.8918	0.7432	0.6066	1.9567	5.3106	0.3479	1.3788	2.4995	0.4271	1.1935	1.8845	0.716	0.1415	0.3944	0.5679	0.3735	0.88	1.6462	0.0509	0.9872	0.148	0.7762	0
AP001453.2	0.6683	0.9036	0	0.0894	0.4591	0.6588	0.1643	0.5066	0.8613	0.8411	0.6829	0	0.2804	0.4019	0.3915	0.5503	0.1672	0.5678	0.806	0.26	0.2704	0.5492	0	0.1948	0.0437	0.3778	0	0.1891	0.3859	0.5492	0.275	0.0949	0.1053	0.2982	0.1019	0.5498	0.9891	0.4441	0	0.69	2.1677	0.8316	0.2799	0.4621	0.8748	0.9421	0.3883	1.3507	0.0571
ZNF582-AS1	0.7118	0.479	0.8811	0.3317	0.9674	0.1449	1.1004	0.2249	0.247	0.366	0.1482	0.974	0.7707	0.2367	4.035	2.2687	1.6712	0.3901	0.2745	0.2858	0.2369	0.1941	0.1149	0.3212	1.5306	1.0037	2.3099	1.1112	0.5569	4.9132	2.0084	0.9385	1.9311	1.8746	0.4201	0.4372	0.1668	1.2817	1.1133	0.4396	0.5809	0.2326	0.1154	3.7718	0.2605	1.1447	1.5135	0.4311	0.2589
AP000759.1	6.1027	0.4161	0.1351	3.4569	10.6311	2.1704	3.5292	2.8466	1.5288	6.0242	1.3902	5.9379	4.1169	2.4673	14.2062	10.8231	6.465	3.1175	6.0238	1.3964	4.4299	1.1801	2.2456	2.1621	11.2611	3.6977	12.9744	3.4542	2.695	11.0918	10.3824	3.2609	14.7004	10.6503	1.8609	6.4977	7.2449	9.1755	4.3514	3.7737	9.4316	4.5306	3.0071	8.1407	3.1325	12.2512	2.958	5.3363	9.6891
AC234775.2	0.1448	0.0839	0.0817	0.1162	0.9949	0.2284	0.3738	0.2027	0.2922	0.3038	0.0467	1.9127	0.1215	0.8212	2.7149	2.3668	1.3585	0.082	0.1823	0	0.879	0.102	0.3624	0.1266	1.0223	0.8187	1.6999	0.2459	1.38	2.4994	2.4009	0.37	1.5056	3.0046	0.6625	0.6639	0.1169	1.1106	1.0534	0.5709	0.4228	0.3089	0.5096	0.6008	0.2528	0.6447	0.5508	0.8498	1.0391
AC000123.1	0.6445	0.8536	0	0.8866	3.2886	0.2178	0.8146	0.2577	1.4858	1.3132	0.2971	0.6632	0.7725	0.1898	1.0786	0.5598	0.6908	0.6257	1.68	0.0716	0.6146	0.5188	0.6911	0.4293	1.083	1.0408	1.132	0.5472	0.4785	1.3618	1.2989	0.5488	2.697	1.2938	1.0106	5.3238	1.2635	2.2025	2.4551	0.7258	2.7772	4.3204	3.4241	1.2221	2.4101	2.295	1.4005	1.2245	1.9816
AL357054.4	0.2363	1.8587	1.1242	0.2168	1.0669	0.4526	2.3277	1.0513	0.2724	0.1841	0.5557	1.4052	1.3741	1.5664	14.4514	4.7732	4.9658	0.8031	0.3187	0.8274	1.4139	1.0941	0.6547	0.8364	6.1166	2.074	19.5497	2.5226	1.9888	21.6081	13.5995	5.4343	13.4487	11.6249	0.9884	0.3095	0.3952	0.4039	0.9822	1.2739	0.3614	0.2521	0.2715	3.8377	0.3535	2.4198	0.2354	1.1359	0.7959
PINK1-AS	2.1919	1.6234	0.4707	1.1326	2.4483	1.6527	0.7805	2.0723	1.1863	1.4265	0.5176	1.0611	1.0139	1.3007	1.7872	2.0073	1.9256	1.7925	1.857	0.6987	1.4989	1.0093	1.3377	0.9535	1.459	1.6843	1.733	1.4979	2.0747	1.5077	2.1345	1.812	1.7379	1.3022	1.9269	1.8021	1.5796	3.8829	3.0068	2.0111	6.0657	1.5338	4.6753	1.4548	2.0713	3.1318	1.5587	5.4039	0.8329
AL358781.2	0	0	0	0	0.184	0.0792	0	0.0703	0	0.1685	0.3889	0.4019	0	0	1.0198	0.6107	0.4522	0.2275	0.1896	0	0.061	0.1415	0.2513	0.1171	0.5513	0	0.5613	0.1705	0	0.8913	1.9129	0.1711	1.044	1.2098	0	0.6374	0.3243	0.308	1.4609	0.3394	0.1955	0.2678	0.7067	1.1666	0.1753	0.3577	0.0637	0.3143	0
LINC00092	0.3723	0.2044	0.4865	0.2201	1.2203	0.2009	0.6935	0.4867	0.4941	0.3617	0.2592	0.643	0.485	0.5151	2.1425	2.4796	0.7793	0.7213	0.1726	0.2591	0.9632	0.6073	0.5393	0.4511	0.5686	0.7458	1.0513	1.4806	0.5431	1.169	1.1057	1.0095	1.2499	0.5966	0.6363	0.7669	0.1107	0.6611	0.8313	0.4855	0.143	0.1776	0.0098	1.4631	0.1197	0.8809	0.5216	0.2913	0.2912
AC005165.1	0.3256	0.083	0.2499	0.2299	2.4272	0.1335	2.0596	0.3781	0.1926	0.7976	0.084	4.0231	0.6447	0.2081	0.5391	7.9034	6.0878	0.1328	0.4097	0.0608	0.1225	0.0459	0.0326	0.0797	2.3693	1.0257	1.754	0.2488	0.0902	1.1108	1.3687	0.2495	2.0244	1.939	0.1072	0.6245	0.0788	0.4553	1.468	0.0733	0.2408	0.0764	0.0524	4.8618	0.1477	1.0608	0.1362	0.1477	0.2136
AL132800.1	1.1924	0.4719	1.1161	0.8401	1.1986	1.2958	1.3509	0.407	1.2516	0.9639	0.3472	0.8147	0.3661	0.8245	0.6019	0.9836	0.3164	0.8236	1.2261	0.724	1.3943	0.4507	0.473	0.5594	0.2167	0.6247	0.5526	1.1605	0.4283	0.2581	0.1539	1.2012	0.5359	0.3114	1.2903	0.8511	2.1247	2.2121	2.1504	1.3757	2.0092	1.7214	0.9501	0.748	0.9897	1.916	1.1613	1.2173	3.0106
AC016394.2	1.2963	0.707	0.6885	2.57	5.1682	1.2628	1.9678	1.2271	1.9485	3.263	0.2461	1.4037	1.0878	0.8647	4.1095	1.9705	1.4877	0.4319	1.8233	0.5932	1.8511	0.5371	0.8586	0.8	2.093	1.0345	3.9208	1.0358	0.9247	1.8798	3.3349	1.8831	2.45	2.6535	0.9068	6.5604	9.6028	5.1921	2.2183	2.7483	12.0204	3.6597	2.5294	1.6448	3.3269	3.3943	1.2566	5.9658	1.2505
TRAM2-AS1	0.8393	0.9216	1.7327	0.7888	1.0368	1.2672	1.8118	0.9814	1.1734	0.5189	0.7235	1.4805	0.9499	1.1841	3.7523	2.9841	2.3619	1.1759	0.7471	1.3446	1.8365	0.7546	0.7461	0.7789	2.4164	1.0322	2.6294	1.4112	0.8897	2.2652	2.2436	1.4201	2.7031	2.5091	1.2426	0.5802	2.5275	2.7065	1.1914	1.6233	2.1547	1.1396	1.3155	2.1349	1.7347	1.8976	1.1375	1.43	2.6884
MIR1-1HG-AS1	0.2797	0.1945	0.1105	0.7631	3.3815	0.1323	1.7014	0.4501	0.1411	0.9505	0.1534	2.2273	1.9128	0.3316	18.6887	9.3537	9.1611	0.2059	0.572	0.0979	0.2801	0.0394	0.0175	0.2201	8.8286	1.6232	13.459	0.6293	2.1078	21.3472	20.2819	2.3104	14.2066	10.7996	0.1023	0.3748	0.1919	0.3689	1.051	0.0945	0.5988	0.082	0	7.7039	0.2441	1.4069	0.1418	1.0175	0
FLNB-AS1	0.9862	0.7571	0.1012	0.1645	1.1966	0.5757	0.17	0.2868	2.1704	0.2794	0.7688	0.369	0.3439	0.2245	0.7003	1.4408	0.9227	1.5669	0.7495	0.1694	0.2254	0.1444	0.3205	0.1568	0.3315	0.8978	0.6156	0.2066	0.6213	0.7326	0.8402	0.4036	1.6824	0.7543	0.2929	0.9032	0.7445	0.7228	0.7452	0.4761	3.6393	1.1065	0.5665	0.6801	1.2965	0.593	0.69	1.7536	1.2734
AC036176.3	0.5682	0.7903	0	1.2768	4.2678	0.5378	0.0838	0.8747	0.0764	1.335	0.5135	0.091	0.3815	0	0	0.0864	0	0.6437	4.4339	0	0	0.4803	0	0.3312	0	0.4283	0.127	0.193	0.1969	0	0	0.0968	0	0	0.2079	4.9691	2.1102	0.4183	1.1021	0.64	2.3224	1.0909	0	0	1.6859	0	0.5042	0.5335	0.1165
AC005180.1	2.1042	0.6566	0.6394	0	12.4528	0.6382	1.5515	0.5096	1.4693	4.8213	0.3134	2.0727	1.0187	0.584	25.9161	6.8278	12.2671	0.6417	5.0416	0.063	0.5403	0.6841	0	0.9434	6.4102	2.4399	2.5329	2.1987	0.8412	5.9853	9.9333	1.723	6.5771	8.232	0.4442	2.397	0.3267	0.7943	0.7848	0.2735	0.63	0.3021	0.0813	10.34	0.0706	4.3951	0.7694	1.4563	0.3318
AL049840.3	0.444	0.1029	0	1.1401	1.7892	0.2101	0.0655	0	0.3583	1.2666	0	0.0711	0.5216	0.0915	0.8322	0.27	0.7996	0.6035	0.7822	0.0691	0.2156	0.2502	0.2222	0.2588	0.4178	1.0708	0.397	0.3016	1.0768	0.9632	0.6264	0.3781	0.6713	0.1188	0.4061	1.315	0.4301	0.7626	0	1.6002	1.2097	0.7103	0.0893	0.442	1.1623	0.5534	0.2814	0.4863	0
LINC01128	1.4783	0.6004	0.424	1.2009	3.1131	0.4754	1.1481	0.8584	0.8006	1.4056	0.7117	1.2438	1.1032	0.5903	4.7794	3.6448	3.1642	0.8064	1.4144	0.5703	1.0038	0.4908	0.7239	0.6233	2.953	1.29	4.2022	0.8873	1.459	4.3434	3.7417	1.4214	6.7645	5.5201	0.9921	1.9568	1.257	2.1612	2.2326	1.5422	2.9713	2.8609	1.3063	2.5233	1.7261	2.2169	1.0119	2.6876	1.214
AL035404.2	0	0	0	0	0	0	0	0	0	0	0	0.1251	0	0.1611	0.2441	0	0	0	0	0	0	0	0	0.0911	0.4902	0.1178	0	0.1327	0	0	0.5512	0	0.886	0	0	0	0	0.9586	0.7577	0	0	0.0833	0.4712	0.7779	0	1.3912	0.099	0.3668	0
AC092807.3	0.2107	0.0611	0.1635	0.1902	0.579	0.0208	0.2136	0.1106	0.0354	0.0995	0.051	0.1897	0.1658	0.0543	1.0801	0.6307	1.3737	0.0746	0.1077	0.0717	0.0639	0.0371	0	0.0307	1.3221	0.3474	1.6047	0.1118	0.2738	1	1.1427	0.1682	1.7798	2.7146	0.0843	0.2322	0.2233	0.6463	1.0537	0.356	0.2435	0.1124	0.1456	0.9834	0.1034	1.9933	0.167	0.2988	0.3645
PKD1P6-NPIPP1	0.3434	0.1086	0.0705	0.2004	0.4147	0.0246	0.2532	0.1092	0.0525	0.1572	0.0202	0.1249	0.0786	0.0322	0.9145	0.7831	1.1246	0	0.2063	0.0243	0.0379	0.1979	0.0195	0.0455	0.3183	0.2824	0.3141	0.1193	0.0541	0.8313	0.4625	0.1197	0.9737	0.8149	0.0428	0.5174	0.1386	0.3064	0	0.1758	0.2431	0.5245	0.2511	0.259	0.7084	0.4865	0.099	0.3786	0
AC073046.1	12.9117	9.1763	1.3749	12.9027	20.305	4.9951	2.0657	6.0511	8.3548	15.5353	5.5818	2.8272	5.6218	7.6603	3.5202	7.4066	0.914	13.2458	21.9983	4.6433	9.9798	2.2309	7.9244	3.5498	0.2866	8.6299	1.4977	1.7581	10.3404	0.4805	1.7185	6.7425	0.4604	0.3261	7.6886	13.9158	10.4233	5.3799	2.953	13.4449	17.7794	11.8871	2.204	8.8932	21.5772	7.808	3.5515	7.8145	2.497
MSC-AS1	0.3139	0.2968	0.3963	0.2055	0.2951	0.1433	0.3442	0.2399	0.2916	0.1144	0.1493	0.3603	0.2912	0.3322	1.9647	0.9167	0.6633	0.2012	0.143	0.2539	0.2607	0.1571	0.1344	0.2648	0.46	0.5043	0.6002	0.6698	0.2004	1.4256	0.3963	0.4186	0.9485	0.5473	0.2343	0.4865	1.037	3.5676	1.2717	0.8932	0.7597	0.6498	0.465	0.9047	0.3568	2.302	0.2749	0.7239	1.74
AC009102.2	0	0.0672	0.0654	0	0.4778	0.0457	0.1069	0.2028	0.1559	0	0.0561	0.6727	0.4864	0.1195	1.9922	1.9607	2.4577	0.1313	0.0182	0	0	0.1633	0.145	0.0338	1.2502	0.6117	1.7819	0.0984	1.1047	4.373	3.1895	0.074	3.2321	2.347	0.1061	0.1022	0.0234	0.2489	0.9837	0.1306	0.3102	0	0	3.8956	0.1265	0.5677	0	0.6803	0.0297
AL031846.2	0.1682	0.06	0.0438	0.4569	0.6163	0.0714	0.2004	0.2535	0.5743	0.2715	0.0251	0.2382	0.3041	0.1734	1.3241	0.5606	0.2039	0.3518	0.1629	0.0604	0.2356	0.0547	0.3562	0.2187	1.0149	0.634	1.7069	0.6043	0.2018	0.8167	1.5792	0.1763	1.6387	1.0392	0.0829	0.5202	0.0627	0.381	0.4392	0.2478	0.7807	0.1656	0.2862	0.7945	0.4517	0.6797	0.3281	0.7593	0.1592
AC022098.1	0.3689	0.2566	0.4997	0.2842	1.3517	0.3608	0.7399	0.5679	0.5855	0.5201	0.3143	0.3662	0.6068	0.2586	2.4091	1.5479	1.0188	0.3343	0.3436	0.2296	0.4478	0.4158	0.517	0.4215	0.8333	1.3125	1.5506	0.5388	0.946	2.1975	2.1029	0.6912	1.5201	1.2444	0.513	0.9575	0.7029	1.0863	1.1807	0.8311	1.3212	0.6768	0.9197	1.3958	2.9104	1.8526	0.449	1.4548	1.0588
WARS2-AS1	0.4556	0.36	0.4628	0.7711	1.8703	0.5814	0.8154	0.5217	0.9749	0.6047	0.2887	0.5503	0.4831	0.6576	2.2323	1.5741	0.8579	0.7601	0.894	0.6864	0.8346	0.4143	0.57	0.5456	0.8836	0.7055	1.4723	0.6682	0.8252	0.8496	1.3061	0.9912	1.5735	0.6736	0.7578	1.259	4.1429	1.9107	2.1891	1.3482	1.1003	4.3735	1.4364	0.8041	3.7228	2.4117	0.8769	0.9009	1.9402
AC074135.1	0.8352	0	0	0.7096	0.9899	0	0.3984	0.0344	0.1321	0.5771	0	0.1573	0.0412	0	0.729	0.1494	0.3686	0	0.9583	0.2675	0	0	0.1229	0.0573	0.0771	0.0741	1.4277	0	0.1702	0.0969	0.1733	0.0418	0.8356	0.3616	0.0899	0.97	0.119	2.2903	0.3573	0.2767	0	5.6063	0.642	0.0815	0.0857	0.4374	0.0311	0.1537	0.0504
AC093157.2	0.5664	0.7385	0.7192	0.2273	0.7781	0.7816	0.7308	0.5944	1.0474	0.1188	1.4622	0.0567	0.7129	0.7299	0.1659	0.3767	0.425	0.7218	0.3119	0.6058	0.4726	0.4987	0.7086	0.1238	0.4442	0.2668	0.3957	0.6011	0.368	0.6283	0.5494	1.1455	0.8698	0.4264	0.8419	0.8987	1.6003	1.0857	3.2611	0.5582	1.0334	2.9448	1.1387	0.8223	0.3707	1.9539	0.6731	0.8309	5.0069
Z68871.1	0.5451	0.1458	0.3313	1.615	2.6114	0.4629	0.5256	0.4401	1.1842	0.7388	0.6495	0.6712	0.7389	0.3458	3.0129	2.0396	0.9439	0.9024	1.1609	0.5219	0.9415	0.5316	0.4721	0.2444	1.4139	1.0429	1.9216	0.3204	0.8717	1.7779	2.2478	1.3925	2.0208	1.9641	0.7671	1.301	4.1971	2.212	1.2198	1.2278	2.652	1.0732	0.3372	0.9044	3.1831	2.4264	1.1162	2.2963	0.8165
OIP5-AS1	21.1868	7.5247	6.575	27.5302	53.5669	13.1549	14.9252	11.8734	17.544	29.5878	5.7218	16.255	8.9931	9.5996	43.8324	23.2719	22.9924	7.1802	35.1697	7.5325	14.8236	7.5573	7.8131	7.223	27.3779	17.0308	32.9301	15.1046	10.67	30.9246	36.012	13.7841	36.0758	30.2479	13.8811	36.7578	25.4858	43.7314	12.7136	26.7294	31.0778	20.4516	19.1153	23.1943	15.2299	29.6684	10.2546	18.0306	33.4991
AC090181.2	0.3535	0.3277	0.399	0	0.259	2.0627	0.5734	1.7312	4.516	0.1186	1.2319	0.1132	1.661	0.4373	0.4417	1.1821	0.9018	0.8808	0.3559	0.6049	0.858	0.9959	0.1769	0.5768	0.499	2.6641	0.7112	0.7803	1.2247	0.4183	0.4987	0.7224	0.7349	0.8042	1.358	0.4985	3.2529	2.0382	4.7986	4.2199	7.7044	3.8452	2.2739	1.2903	4.0713	0.944	0.6273	3.6503	1.8114
CTBP1-DT	3.8818	2.598	1.3028	2.3985	5.5863	2.9463	3.5251	2.597	3.2067	2.9819	1.8585	2.6304	3.3644	2.8747	7.4968	5.7624	3.7608	3.2342	4.0635	2.5378	4.6969	1.9342	2.9413	2.7016	4.5497	3.9559	4.9502	3.6207	5.2833	5.9365	5.935	5.0491	5.7293	4.3987	3.5511	3.3587	5.007	9.5659	4.1678	4.68	6.0768	5.7955	4.3844	7.5903	4.596	5.6896	5.5408	5.537	2.3972
AC011484.1	0.0714	0.2484	0	0	0.0872	0	0.1931	0.1666	0.1921	0.0599	0.0461	0.0572	0.2198	0.2455	0.2976	0.2534	0.3038	0.2158	0.1349	0.1111	0.0867	0.1006	0.0596	0	0.3361	0.1436	0.1065	0.1415	0.2063	0.1644	0.1512	0.2636	0.2475	0.1275	0.1525	0.1679	0.0961	0.818	0.4041	0.2146	0.1159	0.7492	0.0479	0.2371	0.2493	0.3392	0.1811	0.2236	0.2685
IQCH-AS1	0.5345	0.4241	0.6729	0.6995	1.1749	0.3178	0.667	0.6962	0.7824	0.6658	0.4034	0.77	0.4934	0.5892	0.9923	1.0688	0.5029	0.6753	0.7218	0.6557	1.2377	0.446	0.4527	0.556	0.8158	0.5485	1.1076	0.8203	0.6197	0.6406	1.1137	0.7388	0.9597	1.0841	0.8914	1.4237	2.4794	1.2939	1.3357	1.8755	1.9804	1.0415	1.5788	0.8392	1.3275	1.1128	1.1232	1.7821	2.1535
AC026412.3	0.2288	0.4641	0.0646	0	0.4715	1.1728	0.3796	0.3202	1.327	0.216	0.1846	0.1602	0.192	0.3833	0.6031	0.4782	0.4078	0.7775	0.3059	0.356	0.6769	0	0.1073	0.2167	0.3364	0.4958	0.2558	0.2914	0.3468	0.5359	0.5649	0.5602	0.5135	0.3254	0.1831	0.6858	0.1385	0.7018	1.04	0.4188	1.9203	0.7016	0.4887	0.6644	0.4243	0.4583	0.4351	0.5594	0.1759
LINC01137	2.6121	3.4286	3.3568	3.5104	2.2771	6.8871	2.2624	2.1249	3.841	2.4426	3.6054	1.8639	2.522	4.1854	3.2446	2.093	1.4287	4.9195	4.0696	4.8109	4.6602	2.9485	2.6773	3.641	0.58	2.8226	1.0202	2.8055	4.4163	2.8551	1.2765	6.8475	1.0409	1.1162	2.8501	2.4302	7.736	3.4749	4.9973	6.3625	4.5323	1.6531	2.7522	3.4987	5.8906	2.6897	5.5454	2.6345	5.3061
HCG11	3.7364	1.5949	1.5815	4.3101	13.1464	2.0258	2.4967	2.1708	2.8153	3.9748	1.0604	4.6459	2.7854	2.1152	16.2006	10.0601	10.2637	1.2943	4.2877	0.9473	2.389	1.6215	2.1912	1.6187	9.8502	4.2933	14.6178	3.1864	3.5833	13.2739	15.0374	4.3538	13.5088	10.6992	2.6093	7.3754	4.7197	12.6521	4.6302	6.1152	2.8729	8.2457	0.7294	9.4104	6.8483	6.8385	1.1947	3.1451	11.9761
RHPN1-AS1	0.644	0.2009	0.2516	0.159	0.9301	0.1563	0.3652	0.1386	0.2665	0.2078	0.1599	0.6542	0.1871	0.2298	1.4122	0.9601	0.4646	0.3647	0.5611	0.2505	0.5562	0.1396	0.1859	0.3898	0.641	0.392	0.526	0.4837	0.6007	0.7083	1.2754	0.675	1.1001	0.5635	0.3625	0.4192	1.5996	1.2763	1.8614	2.0922	1.5184	4.8474	0.2988	1.6439	3.1987	2.9769	0.7535	2.2866	1.1932
NALT1	1.7029	0.506	0.8871	1.7519	3.0393	0.2066	5.9237	0.7638	0.6459	1.1357	0.2536	5.5914	3.3708	0.4952	25.0659	12.4119	20.3466	0.2473	1.0166	0.2378	0.318	0	0.3278	0.0509	20.8877	2.9289	43.7304	2.1501	5.0682	40.1716	29.0445	4.7223	23.8906	38.7448	0.1997	1.5704	0.8107	1.0714	0.6351	0.9836	1.8695	0.3493	0.4828	12.389	2.629	0.9718	0.3321	3.1428	0.0448
AC129507.1	0.2288	0.6509	0.7747	0.8345	0.8192	0.3445	0.9355	0.9023	0.4336	0.4538	0.6444	0.566	0.4014	1.2008	2.3881	1.818	0.9677	0.4948	0.7984	0.356	0.4797	0.1758	0.4424	0.4485	0.6035	0.5957	1.6042	0.9006	0.6846	0.7589	1.5552	1.1513	1.651	0.8769	0.6279	0.66	0.5541	0.9697	0.4034	0.4451	0.4048	0.1996	0.2509	1.3805	0.1452	1.2777	0.145	0.2604	0.0213
COX10-AS1	1.7345	0.4736	0.4431	1.9223	4.2707	0.894	0.9777	0.8156	1.4277	1.9226	0.2922	0.7823	0.5042	0.6401	1.9492	1.3945	0.7846	0.6307	2.2686	0.5329	0.8436	0.2765	0.5713	0.3642	0.7194	0.8152	2.0105	1.1904	0.5274	1.2799	1.2631	1.02	1.1622	0.9785	0.6303	2.6215	2.5321	2.966	1.6606	2.0529	2.7871	2.055	1.8684	0.8309	2.1707	1.9758	0.6246	1.6642	1.9256
AL133482.1	0.2105	0.0152	0.1188	0.0845	0.1928	0.0104	0.2619	0.0552	0.0619	0.0993	0.017	0.1158	0.0331	0.1356	2.7538	0.45	0.0395	0.0894	0.0828	0.133	0.0479	0	0.0658	0.0153	0.0825	0.1586	0.0147	0.1005	0.0912	0.0778	0.1021	0.2241	0.547	0.0704	0.1926	0.0928	0.4142	1.1944	0.9249	0.8298	0.5889	0.1543	0.3571	0.895	0.3329	1.792	0.1001	0.1956	1.9552
AC018752.1	0.2306	0	0	0.7402	4.6468	0.9093	1.8704	0.8068	0.9304	0.5805	0.7442	4.0605	0.774	0.4755	7.0246	2.8045	2.9418	0.7837	1.0158	0.1794	1.5395	2.2742	1.154	1.0753	2.1702	2.9548	7.4754	0.1958	0.799	6.5947	8.6216	1.5711	9.1529	8.3335	0.8438	2.2768	3.1648	4.6683	2.2363	2.3376	3.1416	2.3366	0.6954	3.4439	0.6037	1.4372	0.5847	2.5259	2.6
AL356417.2	0	0	0	0	0	0	0.0852	0.0404	0	0	0	0	0	0	0.5417	0.0439	0	0	0	0	0	0	0.0723	0	0	0.0436	0	0.0491	0.1001	0.171	0.2446	0	0.3823	0.116	0	0	0.9797	8.4729	1.261	0.9113	0.3937	0.2466	0.3486	1.7261	0.3026	1.2863	0.3297	0.9043	0.77
AC079921.2	1.8793	0.242	0	0.1676	3.0601	0.494	1.5397	0.6575	0.2808	0.2628	0.1348	1.2535	0.4381	0	1.7941	1.0316	4.7791	0.4731	0.7227	0.1624	0.6336	0	0.2612	0.3651	3.6846	0.9443	4.6682	0.6205	0.1809	2.0591	8.1014	0.7113	6.5119	4.9607	0.191	1.3989	1.0957	1.7293	2.7843	0.4704	2.0319	1.4476	0.4198	2.2522	0.0911	4.6476	2.0515	0.7352	0.4281
RASAL2-AS1	0.477	0.3628	0.4038	2.2966	1.5427	0.2939	0.2858	0.511	0.3809	3.0267	0.1635	0.3818	0.2502	0.1998	0.5123	0.7478	0.3244	0.3715	1.0036	0.3595	0.5156	0.147	0.1492	0.2519	0.3039	0.5617	0.1	0.2531	0.5423	0.3822	0.3575	0.3681	0.4789	0.2195	0.2591	4.5306	0.8183	1.5453	1.3371	1.3767	1.465	0.8823	0.869	0.9399	1.847	1.0351	0.6708	0.8863	1.4972
IGFL2-AS1	1.0823	0	0	9.1648	4.6693	0	0.021	0.0697	0	6.7748	0	0.0228	0	0.0147	0.0667	0.0433	0.0214	0	2.5538	0	0	0	0.0178	0.0083	0.0112	0.0215	0.1273	0	0.0247	0.014	0.0502	0	0.2691	0.1334	0.013	21.7516	0.2989	0.0349	0.725	0.401	0.194	25.2876	0.1145	0.0236	78.6577	0.4564	0.3249	0.0891	1.3866
MIR1915HG	0.5502	0.4058	0.2823	0.3813	0.8361	0.8481	0.5348	0.4725	0.4961	0.682	0.226	0.3603	0.3358	0.361	1.1427	1.1025	0.4598	0.3116	0.3934	0.428	0.3491	0.2643	0.3755	0.2114	0.8336	0.5466	1.7612	0.6901	0.6932	0.9618	1.1114	0.6389	1.2762	0.8536	0.3432	0.3439	0.5047	6.9727	0.9701	0.7887	0.7544	1.1403	0.2514	2.4899	0.3928	3.8074	1.0066	1.311	0.5255
AL137782.1	0.7959	0.7907	0.0385	1.2957	2.7389	0.269	0.0252	0.3262	0.237	1.3357	0.0954	0.0819	0.3149	0.0703	0.1776	0.2074	0.0512	0.1417	1.0303	0.1238	0.0966	0.1922	0.1849	0.0398	0	0.6256	0.0254	0.0676	0.2758	0.0336	0.0481	0.1162	0.1612	0.0152	0.2808	3.6724	0.771	0.2232	0.3859	0.6403	0.697	0.3577	0.1029	0.2264	0.4564	0.4758	0.0721	0.2313	0.5477
AC013486.1	0.1695	0.1179	0	0.2721	1.3354	0.0535	0.275	0.1661	0.342	0.3414	0.1423	0.6513	0.6971	0.0699	2.9795	2.835	1.9719	0.4801	0.3201	0.1847	0.1235	0.0717	0.2333	0.2075	1.8747	0.69	4.283	0.1295	0.6462	4.7648	5.5372	0.2021	5.159	2.7797	0.1086	0.5978	0.5475	0.572	0.5754	1.2603	0.6104	0.1266	0.1704	2.2506	0.3551	0.6189	0.4084	1.5121	0.1564
FRGCA	0	0.1305	0	0	0	0	0	0.2363	0	0	0	0	0.1889	0	0	0	0	0	0	0.7006	0.6149	0.1586	0	0.1312	0	0	0.3775	0.1912	0	0	0	0	0	0	0.103	0	0	0	0.2729	0.1268	0	0	0.2263	0	2.7505	0.6013	0.4995	1.1449	0
PGM5-AS1	1.6945	0.9118	0.979	1.2303	6.8176	0.3818	4.1795	2.3288	0.5561	2.6235	0.1693	2.5025	1.7943	0.4991	23.0031	7.7428	13.9865	0.2056	2.9576	0.0471	0.2448	0.1989	0.0505	0.1176	24.1093	3.2384	24.1492	2.2093	3.4947	42.4293	56.0928	4.6897	10.637	25.716	0.1661	2.5179	0.0326	0.594	1.0759	0	0.4907	0.0753	0	9.1043	0.0528	0.4131	0.1534	1.4519	0.1241
AL645504.1	0.0263	0.1826	0	0.2107	0.5292	0.0414	0.0194	0.1837	0.2649	0.1102	0.0339	0.2312	0.0881	0	0.2666	0.2196	0.1576	0.0297	0.0661	0.0409	0.0797	0.074	0	0.0612	0.1854	0.2177	0.4697	0.0223	0.2275	0.1295	1.0929	0.0224	0.6949	0.5096	0.048	0.4815	0.1696	0.8538	0.3183	0.0887	0.3322	0.5462	0.1056	0.4357	0.1833	0.7949	0.0499	0.1438	0.1615
AC018809.2	1.0687	0.6625	0.5049	1.1368	2.6518	1.1171	0.4306	0.7825	1.2367	0.9905	0.4972	1.1338	0.8238	0.6662	2.174	1.445	2.2659	0.7319	1.3918	0.2803	0.822	0.6828	0.7151	0.5504	2.2414	0.9553	3.7225	0.728	1.1194	2.8551	3.9971	0.8042	3.605	3.6589	0.8867	2.5062	1.1135	1.7913	2.3196	1.4555	2.6964	2.2398	1.5738	1.9176	1.7783	4.392	0.89	2.0319	1.2609
LNCSRLR	0.201	0.0777	0.1513	0	0.3682	0.1585	0.1976	0.1875	0.0451	0	0.2162	0.1073	0.0562	0.1382	0.9943	0.713	0.2011	0.3036	0.0843	0.1564	0.1627	0	0	0	0.2627	0.202	1.423	0	0.1161	0.1982	0.709	0.1712	1.0764	1.7039	0	0.189	0.595	1.3564	1.6244	0.1509	0.5216	0.3573	0	0.5559	0.1754	0.5965	0.0849	0.3145	0.9615
EMSLR	0.5586	0.1059	0.1376	0.6684	0.1488	0.1442	0.2247	0.1208	0.1912	0.4517	0.2229	0.2195	0.1108	0.0942	0.3094	0.193	0.0229	0.4372	0.179	0.2371	0.2959	0.0429	0.0254	0.0888	0	0.1225	0.0908	0.1466	0.1056	0.0501	0.0072	0.2422	0.0672	0.0068	0.1673	0.3581	0.861	0.2866	1.379	2.0135	1.8483	3.4395	2.1747	0.4551	3.6517	2.5682	0.4764	1.1523	0.2082
Z97832.2	0.1561	0.1292	0	0.0179	0.5718	0.0703	0.0904	0.078	0.0975	0.0935	0.0504	0.1338	0.0281	0.1034	0.8185	0.3644	0.3765	0.0884	0.1684	0.0434	0.1286	0.0157	0.0279	0.0715	0.5508	0.4538	0.7103	0.1041	0.0773	0.6486	0.8965	0.0949	0.8639	0.7908	0.0612	0.2595	0.234	0.3283	1.2703	0.113	0.217	0.5648	0.0336	0.666	0.36	0.6551	0.2756	0.3402	0.1371
AL928654.1	0.4419	1.4667	0.3174	0.4836	1.1407	5.1007	1.0516	0.5481	2.2152	0.573	1.1927	1.045	0.9102	1.4082	2.573	2.4886	2.4117	1.3652	0.8595	0.8751	1.2556	0.6792	0.5529	0.6556	1.4808	2.4829	2.0881	0.8698	1.4616	2.7929	2.9614	0.9408	2.8283	1.7609	0.6431	0.6658	1.8486	4.4852	2.4348	1.561	2.756	4.7988	2.4431	2.4998	5.9069	4.0058	2.2281	2.043	0.8441
AC079313.2	1.3881	0.1788	0.1741	0.2475	3.9084	0	0.0758	0.2158	0.242	1.9844	0.2986	0	0.0863	0.053	0.4819	0.4298	0.3086	0.1165	3.1058	0	0.0936	0.1449	0.0643	0.0599	0.887	0.2712	0.8046	0.131	0.2672	0.5577	3.0101	0.2627	0.9231	3.991	0.047	2.3929	0.166	0.2208	1.2464	0.0579	0.6003	0	0.0517	2.474	0.0449	0.3662	0.2607	0.8045	0
AC100793.3	0	0	0	0	0.2421	0.0521	0	0	0.1333	0	0	0.1586	0.2772	0	0.258	0.7533	1.2891	0	0.0416	0	0.0401	0	0.1653	0	0.2591	0.0996	1.1817	0.0561	0.2289	0.7818	0.7457	0	0.5619	0.5306	0	0.0466	0.16	0.3648	0.1602	0.1488	0.6429	0.6342	0	0.7674	0.1153	0.9412	0.0419	0.4135	0
TRIM31-AS1	0.2596	0.4011	0	0.4166	0.2378	0.5459	0.8932	1.8769	4.3058	0.2178	0.7819	0.277	0.2904	0.446	0.1352	1.1181	0.2597	1.1762	0.2723	0.9424	0.7352	0.1219	0.5413	0.353	0	0.9131	0.4836	1.102	0.8995	0	0	1.3264	0.2453	0.0579	0.5541	0.122	2.0258	0.5839	5.0346	6.2374	3.368	2.8609	4.0881	0.4307	10.118	4.3141	1.3712	4.0619	5.8535
PRDX6-AS1	0.4159	0.4821	0.3465	0.3338	1.3243	0.3358	0.8543	0.3049	0.4662	0.8393	0.179	0.856	0.3989	0.2655	2.7382	1.9495	1.5754	0.3926	0.779	0.4391	0.3546	0.5023	0.4708	0.2597	1.3824	0.5747	3.5755	0.8576	0.6176	6.4941	1.8023	0.4723	1.8998	1.9219	0.3986	0.9777	0.4797	1.3061	1.4405	0.9592	1.0022	1.9276	0.8362	1.4132	0.7432	2.0014	1.0231	0.9065	0.2639
PITRM1-AS1	0.2283	0.1008	0.0123	0.1745	0.3784	0.18	0.0401	0.0989	0.1754	0.1277	0.1263	0.1392	0.1003	0.0897	0.1698	0.19	0.1713	0.2586	0.2394	0.0254	0.1056	0	0.0816	0.057	0.0938	0.1311	0.1701	0.1661	0.0753	0.1286	0.1994	0.1666	0.2157	0.1091	0.0597	0.4293	0.4125	0.1734	0.448	0.2449	0.3068	0.2435	0.5354	0.1623	0.351	0.3484	0.1654	0.6379	0.234
AL356489.2	1.0772	0.0936	0.1976	0.3026	1.073	0.1274	0.5361	0.358	0.498	0.1243	0.1217	1.11	0.4181	0.2221	2.2401	1.8013	1.5661	0.2898	0.2288	0	0.0327	0.0759	0.1516	0.0863	2.9885	0.477	2.1975	0.3887	0.9098	2.005	4.3693	1.0894	3.5375	4.6136	0.2956	0.3039	0.0544	0.19	1.0772	0.0455	0.4062	0	0	1.3406	0.047	0.5994	0.0683	0.295	0.0276
RNASEH1-AS1	0.9877	1.3334	1.7518	0.8535	2.7238	1.0956	2.4568	2.02	0.9269	0.5646	0.9807	1.1814	1.4117	0.5818	4.2725	2.4336	2.0605	1.3646	1.441	1.3932	1.6994	0.7034	0.8011	0.9868	2.9195	1.3497	4.6708	2.9856	1.7675	3.4355	3.2462	2.8745	3.118	3.3773	1.2609	1.2476	0.9463	2.4434	2.2891	3.9484	1.7954	5.7068	1.2765	3.5298	3.1254	3.5848	1.7405	2.0974	3.7822
AL449214.1	0	0	0	0	0.0625	0	0.2013	0	0.0918	0	0	0.2185	0.0573	0	0	0.1556	0.4097	0.0773	0	0	0	0	0.1708	0	0.0535	0.1029	0.1526	0.3477	0	0.0673	0.1444	0.0581	0	0	0.1249	0.1444	0.0551	0.7955	1.6547	0.1538	0.2657	0.182	0	0.7928	0	0.4254	0.2163	0.801	0
ZNF710-AS1	7.1209	3.5099	1.0717	6.358	17.6471	2.9563	4.4056	4.5128	5.8562	5.398	2.1765	17.9757	4.1347	2.7846	37.4879	7.9381	29.002	4.9324	6.5719	1.2862	9.5174	11.3929	10.1376	4.3126	42.1852	4.8242	53.8149	4.2668	6.1541	33.657	67.6215	4.9489	53.4475	57.6109	6.8885	9.0506	2.5901	9.1782	4.6432	2.8025	15.1327	3.9283	2.7809	18.9323	1.5856	4.6782	3.0816	6.647	1.5268
AL352979.4	0.3315	0.0768	0.4116	0.1596	0.4554	0.2091	0.5866	0.1392	0.0669	0.1113	0	0.6103	0.2782	0.2392	3.133	1.1591	1.6169	0	0.146	0.1805	0.2817	0.467	0.2488	0.2319	1.4819	0.075	2.4828	0.2252	0.2297	1.8634	2.1046	0.367	1.8483	1.4642	0.1516	0	0.107	1.4845	0.5626	0.0747	0.1613	0.442	0	0.4401	0.0579	0.4427	0.063	0.2075	0.2378
AC116667.1	0.1376	0.186	0.1811	0.1104	0.357	0.0723	0.0338	0.0642	0.1696	0.0962	0.148	0.2936	0.1924	0.0945	1.0207	0.7319	0.6366	0.1039	0.0721	0.0535	0.0835	0.0323	0.1147	0.0802	1.816	0.2592	2.0246	0.1947	0.1589	2.3739	1.7952	0.0976	1.6033	2.6697	0.2307	0.4365	0.8144	0.6188	1.7231	0.3873	0.3793	0.8436	0.3918	1.1413	0.2001	1.9391	0.465	0.7893	0.094
AC012306.3	1.618	0.3646	0.8624	1.8754	2.264	1.4532	1.1267	0.7547	0.5138	0.528	0.4931	2.0503	1.5086	0.7877	3.9316	3.3135	3.7772	1.0182	1.1312	0.5245	0.6546	0.6965	0.6747	0.4977	5.7099	1.3211	5.6769	1.5263	1.0901	6.3376	5.0408	0.6507	5.3515	3.9701	0.6578	0.8874	1.415	3.3911	2.0702	1.1136	1.0933	3.9546	3.3431	2.461	1.2942	3.8812	1.4528	2.3207	1.3359
AL033384.2	0.7292	0.8452	0	1.1704	2.3855	0.3286	0.6145	0.4374	1.4711	0.4371	0.3362	0.4169	0	0	1.1392	0.7126	0.3909	0.472	0.2622	0.1621	0.1897	0.1468	0	0	0.5719	0.5496	1.281	0.4422	0	0.8218	0.294	0.4436	1.5752	0.8366	0.3812	2.0571	0.841	0.8308	3.2833	0	0.6082	2.2222	1.5708	0.6915	0.9091	0.2782	0.5943	0.9781	1.4949
CLMAT3	0.0616	0.0713	0.0347	0.0494	0.2255	0.0607	0.034	0.0861	0.0207	0.0904	0.0795	0.0739	0.1033	0.0476	0.3005	0.1754	0.2079	0.0174	0.0968	0.0239	0.0093	0	0.077	0.0718	0.2172	0.1508	0.1204	0.0653	0.0533	0.4401	0.1303	0.1048	0.4072	0.2575	0.0704	0.1628	0.1739	0.5192	0.97	0.156	0.1647	0.0082	0.0309	0.5107	0.094	0.3014	0.1073	0.301	0.0473
CADM3-AS1	0.3831	0.0317	0.103	0.5124	0.4177	0.1439	0.2825	0.1978	0.4294	0.3674	0.1236	0.2117	0.1837	0.047	2.1088	0.9706	0.4312	0.186	0.1607	0.0639	0.1218	0.1028	0.2054	0.0744	0.9085	0.44	2.3247	0.5344	0.0948	0.7826	0.9652	0.4816	1.7154	1.2208	0.1836	0.759	0.0515	0.5763	0.6855	0.0308	0.2041	0.0243	0	0.4389	0.0318	0.2599	0.1677	0.6708	0.0561
SNHG21	0.5865	0.3137	0.6111	0.362	1.4049	0.4981	1.3306	0.5682	0.4247	0.8706	0.1747	0.325	0.3786	0.6046	1.4447	0.9601	1.3203	0.8176	0.9084	0.1755	0.7666	0.1907	0.1129	0.2367	0.9906	0.9521	0.7564	1.3406	0.469	2.1799	1.4639	0.8068	0.5969	0.9661	0.1651	0.8908	1.2018	0.6088	0.4375	0.9146	1.4048	0.6977	0.8616	0.9732	0.748	0.5221	0.6291	1.2707	0.0925
AC024075.3	2.2282	0.1033	0.3018	2.1457	8.6531	2.2492	1.4458	1.0601	2.5771	2.2435	0.4027	2.9961	0.5983	1.0108	8.5625	4.4033	8.5608	0.9086	2.4116	0.208	1.1359	1.0045	1.2266	1.2468	8.178	2.6199	9.2653	1.8161	2.3162	8.5253	8.5505	1.2903	12.3813	7.3363	2.6906	5.0911	3.8853	4.2099	2.1607	1.305	6.2445	2.0438	3.5837	3.9931	1.3222	5.1577	1.0169	2.5801	1.0962
AC021087.1	0.637	0.4219	0.1027	0	0.0834	0.1435	0.7381	0.2547	0.1224	0.2291	0.5874	0.1457	0	0.2815	1.2084	0.3459	0.3415	0.5154	0.0573	0	0.1105	0.1282	0	0.053	0.4282	0.2744	1.8311	0.1545	0.6307	1.8846	0.2568	0.775	1.29	0.609	0.0833	0.4492	0.4408	0.1117	1.3238	0.82	0.2657	0.1456	0.183	0.604	0.6353	0.8102	0.6922	0.8544	0.5597
AL049871.1	0.3779	0	0	0	0.2967	0.2129	0.5971	0.1511	0.2178	0.0453	0.1045	0.2592	0.1359	0.1113	0.759	1.313	1.2963	0.0611	0	0	0.1966	0	0.2702	0	1.5241	0.4476	2.7757	0.0458	0.3741	1.7035	6.5117	0.1839	4.7444	1.5534	0.0988	0.0381	0.0872	1.2915	0.9161	0.304	0.5253	0.4606	0.3798	1.0749	0.2826	1.3457	0.4106	0.8025	0.332
AC008119.1	0	0.1383	0	0	0.5284	0.0314	0.0587	0.2088	0.2007	0.1168	0	0.0637	0.1169	0.0615	0.3263	0.1966	0.1642	0.2704	0.2128	0.031	0.1087	0.1121	0.1244	0.0464	0.0936	0.1499	0.3113	0.2027	0.0689	0.255	0.2105	0.1016	0.188	0.3728	0.091	0.7716	0.546	0.1342	0.5305	0.4033	0.3097	0.3501	0.3199	0.066	0.4687	0.3896	0.1135	0.2335	0.4282
SNHG16	20.3607	3.6951	6.4276	12.8778	18.0321	6.1182	6.4909	5.8868	7.873	7.0818	4.1327	11.4546	3.5895	5.7522	7.6713	10.5751	15.4446	5.4072	15.8549	6.311	5.6274	4.0925	2.7478	3.2675	13.0714	6.2211	13.8396	7.0681	7.9938	10.7943	15.587	6.833	15.2153	14.5263	7.5913	14.8581	27.2109	25.2568	12.8823	14.2641	26.3535	20.6859	20.8939	15.4007	9.5211	20.1453	5.1419	20.96	7.4797
AC098484.4	0.3726	0.1163	0.0323	0.483	1.5488	0.0904	0.243	0.1504	0.4818	0.2405	0	0.2753	0.1203	0.1477	0.5932	0.4575	0.2903	0.1461	0.2615	0.1003	0.1739	0.0404	0.1793	0.142	0.1911	0.3024	0.5767	0.2068	0.2234	0.2685	0.6065	0.1342	0.6365	0.2973	0.1704	1.1116	1.1106	0.4395	1.5634	0.5326	1.1156	1.5131	0.7635	0.214	0.9004	0.8038	0.5177	1.1324	0.47
AC012101.2	0.0973	0.1537	0.1996	0.2697	0.4374	0.0628	0.313	0.2289	0.0595	0.0445	0.0057	0.545	0.8905	0.1823	0.2832	1.6871	2.7539	0.0902	0.1391	0.0413	0.1449	0.1121	0.0443	0.0155	3.7172	0.6865	0.8106	0.0976	0.9958	0.811	6.2505	0.7455	5.6074	6.5925	0.1213	0.1621	0.0571	0.6781	1.0719	0.0398	0.1205	0.0896	0.0089	4.2406	0.054	0.0866	0.0224	0.3321	0
AL031429.2	0.1464	0	0.3305	0.1175	0.2682	0	0.4857	0	0	0	0.4252	1.1131	0.3685	0	0.6861	1.3909	2.252	0.0829	0	0.1139	1.5548	0.7219	0.7326	0.3413	1.6647	0.331	1.1455	0.435	0.2536	1.2271	2.8915	0.0623	1.7985	3.135	0.4687	0.0516	0.0591	1.0776	0.1775	0	0.2137	0.2342	0.1472	1.336	0.0639	0.6517	0.0464	0	0.3751
FENDRR	3.7769	7.9225	3.2421	2.97	14.6469	3.7082	8.4514	5.7153	6.4771	2.555	3.3335	12.5283	12.8571	8.4284	57.8514	46.8765	39.5594	4.8962	3.1544	4.8667	6.7048	3.1616	3.7923	4.1452	37.5425	12.3808	38.1202	8.1428	13.9601	38.2661	56.6318	13.683	46.3479	56.1141	5.748	1.8893	2.893	5.5656	2.0422	0.6455	3.8164	4.4664	0.3262	36.709	2.8921	11.6921	2.0045	12.4141	7.707
AC103739.1	0	0.2323	0	0	0.3672	0.3952	0.2956	0.0701	0.2696	0.2523	0.5822	0.1604	0.2523	0.1033	0.8611	0.5332	1.4289	0.2271	0.6937	0.4678	0.4258	0.1412	0.2508	0.3505	0.0786	0.3777	0.6722	0.5956	0.1736	0.3953	0.7777	0.0853	1.1365	0.939	0	0.4947	1.8609	0.6148	0.7289	0.4515	2.048	0.962	0.7052	0.4989	0.7871	1.7845	0.3176	0.3921	0
AC087501.4	0.9605	0.2087	0.2484	0.8029	1.0997	0.6943	0.5607	0.42	0.6863	0.6884	0.1679	0.5125	0.403	0.2476	1.8443	1.0342	2.1022	0.5213	0.9192	0.3269	0.5586	0.5356	0.2754	0.3965	1.9773	0.5731	3.042	0.6456	0.2427	1.9338	2.4985	0.6135	2.307	1.4998	0.6407	0.7338	1.7123	1.5221	1.3098	0.9917	3.3297	0.6723	1.5891	0.8633	0.2445	1.7815	0.3932	0.9393	0.2871
AC009113.1	1.1473	0.6986	0.7901	1.8101	2.725	1.1501	2.0216	0.5578	1.4253	1.1095	0.3263	1.3073	0.7343	0.8019	9.4469	2.823	2.6849	0.9692	1.0523	0.4992	1.3689	0.9862	0.5839	0.816	5.0477	1.319	4.4776	1.9977	0.977	4.7171	4.6912	1.805	4.8697	4.0991	0.9606	1.5084	1.5698	3.2326	0.8014	1.5769	1.2489	2.5924	0.9969	2.8717	1.4593	2.8565	1.4667	2.0843	1.3354
AC074131.1	0.1878	0	0	0.3014	1.2039	0.1481	0.6922	0.1314	0.3788	0	0	0.7514	0.3151	0.5807	3.2265	0.5709	1.9726	0	0.2363	0.4382	0.114	0.5291	0.7047	0.2189	3.2396	0.1415	1.889	0.4783	0	0.7406	0.2649	0.4797	1.0647	1.6335	0.1718	0.1324	0	0.6911	1.8208	0	0.1827	0	0.5662	0	0	0	0.119	0	0
AC134312.5	0	0	0.0226	0	0.0183	0.0158	0.059	0.056	0.0269	0.0839	0.0387	0.016	0.0168	0	0.0156	0.0456	0.06	0.0679	0.2013	0.0467	0.0243	0	0	0.0233	0.0314	0.0151	0.0894	0.1019	0.1386	0.0394	0.1975	0.1192	0.0567	0	0	0.0423	1.3235	3.9493	0.3878	1.8916	2.7627	0.1493	0.7637	0.3981	0.2268	0.1246	0.1774	0.7821	0.2869
AC121247.1	0.1928	0	0.0435	0.3094	0.5651	0.0608	0.5118	0	0.3371	0.0971	0.1493	0.5555	0.0971	0.0398	1.8673	0.7327	0.8102	0.131	0.364	0.03	0.0234	0.3803	0.0482	0.1573	1.8749	0.3197	3.1033	0.131	0.1336	1.597	3.536	0.1642	2.3321	1.7805	0.1058	0.6798	0.5603	1.5848	1.1218	0.7383	0.2627	0.2056	0.3488	0.9597	0.2355	0.6179	0.391	0.5129	0.1976
ADAMTS9-AS2	0.4321	0.3071	0.3056	0.1479	1.794	0.1908	0.926	0.4595	0.3719	0.3625	0.1896	1.2542	0.672	0.3029	2.9428	3.6869	5.0233	0.2023	0.3444	0.0359	0.1538	0.3084	0.1153	0.0907	4.2786	0.9335	6.3881	0.3962	0.7186	5.431	8.7332	0.6231	4.9869	8.0074	0.1845	0.7435	0.1767	1.1238	1.3268	0.1363	0.1682	0.0983	0.1332	1.5008	0.0855	1.2258	0.1205	0.8113	0.3838
Z99289.1	0.063	0.1095	0	0.1011	0.519	0.0497	0	0.1101	0.254	0.0264	0.0406	0.4787	0.0528	0.0325	1.7212	1.1246	0.9686	0.0357	0.1189	0.049	0.0764	0.1331	0	0.0917	2.6417	0.3559	4.2228	0.1336	0.0545	1.2418	4.2193	0.0536	4.641	1.8118	0.0288	0.111	0.2287	1.796	1.2974	0.1773	0.337	0.2182	0.1582	0.8358	0.1374	1.009	0.1596	0.6158	0.2904
AC011477.2	1.0609	0.8197	0.6653	3.7838	3.5629	2.324	3.9112	1.1547	1.2683	1.2858	0.6847	3.3021	0.9892	1.9444	3.5907	2.8671	0.7961	0.4006	0.6676	0.7336	2.5754	0.6643	2.0647	1.5802	1.8489	2.0435	5.0071	3.4028	1.0211	3.0223	3.4093	1.8069	3.8989	1.8144	2.1567	2.577	6.7564	5.4956	5.144	3.5847	10.897	2.8288	0.711	1.956	1.7487	3.4632	1.7932	5.6257	2.054
LINC00630	0.5926	0.1249	0.2619	0.2793	0.5541	0.1373	0.3453	0.1711	0.2341	0.2121	0.115	0.2653	0.1182	0.188	0.6473	0.4945	0.3545	0.1596	0.4459	0.1644	0.2615	0.2043	0.0985	0.1328	0.3022	0.3217	0.8569	0.1865	0.2943	0.4536	0.5875	0.3599	0.5482	0.6073	0.2729	0.3624	0.843	0.4347	0.6831	0.5647	0.5726	0.4464	0.4415	0.3919	0.951	0.6161	0.2548	0.522	0.4417
AC008537.2	1.2813	0.2285	0.1112	0.4745	2.6179	1.0881	0.3634	1.3102	1.4581	0.9097	0.2544	1.341	0.3308	0.4064	5.3116	3.7456	10.5759	1.4513	2.4808	0.0767	0.4785	0	0.2466	0.3447	6.57	0.8914	14.1016	0.7531	0.8537	7.678	9.4552	0.6715	11.7355	11.2125	0.9016	2.6412	8.1951	3.6275	1.1947	0.666	2.5894	0.8935	5.7461	2.9437	4.6442	5.177	2.6237	2.1591	1.3132
NPTN-IT1	2.1224	0.9405	0.3523	2.4379	7.2613	1.3456	0.7364	1.0919	2.2808	1.7634	1.8131	1.3656	0.8032	0.4505	8.3863	4.2702	5.2776	1.1314	1.9248	0.259	0.3536	2.2573	1.0934	0.8732	4.406	1.6781	6.0242	1.1307	1.1896	7.51	7.1777	0.7088	6.4301	6.5726	0.4949	4.5637	4.2163	2.7571	4.7419	1.4062	1.8223	0.7878	1.8197	2.7967	1.271	8.0585	0.6199	3.7281	1.045
AL391422.4	5.8672	1.695	0.8933	1.6293	3.3409	2.171	1.941	1.4085	1.4462	2.4831	1.8323	2.6716	1.9925	2.1109	5.9668	6.238	3.0728	1.7541	1.938	1.8606	2.6732	1.309	1.1409	1.4641	2.8876	2.5158	4.5581	2.0597	3.0703	5.1749	3.0221	3.9415	3.5934	3.2815	2.6285	3.2033	1.7223	11.6945	3.5455	2.3642	2.1933	4.7253	1.7122	7.3087	2.8677	8.9611	9.3243	2.8538	4.6557
Z98884.2	0.1209	1.2609	0.4093	2.5221	5.5357	0.3813	0.3565	0.4229	2.276	2.5356	0.078	0.774	0.6086	0.3739	1.605	1.6538	0.6349	0.4108	0.9888	0.1881	0.6602	0.3406	0.1512	0.2818	0.6636	1.2755	1.2161	0.5131	0.8377	1.0728	2.3022	1.0294	1.485	1.1325	0.3317	3.4098	3.9033	1.7796	1.7583	2.1783	2.823	3.6743	3.1592	2.0057	1.2658	3.2285	0.6896	3.7829	1.1151
AC092368.3	1.2839	1.315	0.2022	0.8147	1.8597	1.507	1.9594	1.3789	1.7067	1.0021	1.1177	1.0276	2.4555	1.7238	2.2389	2.7688	1.3892	1.522	1.0522	1.7886	2.7906	0.9255	1.2327	1.3052	1.2879	2.1379	1.5019	1.8506	1.914	0.795	0.8425	3.0513	1.7494	1.039	2.7041	1.4529	7.0143	3.8647	0.8686	5.6162	2.6731	1.9107	2.4011	5.004	2.3971	1.3026	3.312	2.1959	1.4996
AP001107.5	1.1747	0.8809	0.429	0.6099	2.4366	0.1635	6.98	1.4262	0.2788	0.7247	0.5575	5.2815	9.1324	0.8192	19.4561	28.5445	25.4329	0.3131	1.3479	0.0806	0.3355	0.5841	0.3458	0.3423	18.1265	4.9476	14.9456	1.0853	4.6687	36.5564	20.2769	4.4721	17.8918	22.8199	0.1896	1.0964	0.2789	1.5047	0.6701	0.6226	0.975	0.3132	0.5209	8.2552	0.4522	1.5379	0.5475	1.1893	0.1771
MAPKAPK5-AS1	4.2375	3.736	8.8825	5.6351	6.2653	6.2061	9.3845	6.1416	7.2356	4.1905	3.1452	4.4453	4.2035	3.8538	10.3901	8.1785	6.7911	4.56	4.0664	5.7454	5.8322	2.6012	2.9158	3.0608	8.7946	5.2812	10.15	7.0413	4.2212	11.1778	7.964	7.7843	8.0947	8.5376	4.5686	4.4504	10.9588	7.1112	9.9061	11.7272	11.3247	14.8577	13.2045	8.1864	16.1246	10.2803	6.0624	11.8877	11.2148
AC068580.2	0.8433	0	0	0	0	0	0	0.1967	0	0	0	0.1125	0.3538	0	0	0	0	0.4776	0.2653	0.9841	0	0	0	0.1638	0	0	0	0.1193	0	0.1386	0	0.2394	0	0	0.1286	0.0991	0.4538	0	3.0666	0.1583	0	2.2485	0	0.2332	13.3682	1.2513	4.2761	7.3674	1.0084
AL442125.1	0.5369	0.2784	0	0.3855	1.1259	0.2897	0.3126	0.2867	0.4846	0.2727	0.2189	0.803	0.5336	0.2039	3.8075	1.6217	1.1451	0.4802	0.4712	0.1319	0.1629	0.1194	0.1945	0.0824	2.2717	0.4792	2.4008	0.2039	0.2938	1.8253	3.3391	0.4573	2.2433	4.6901	0.2197	0.3986	0.7985	0.6761	1.4387	0.3501	1.2375	2.0571	0.7386	1.7585	0.6042	0.7799	0.1702	0.5306	0.1883
AC119427.1	5.4682	19.1118	10.994	8.9134	5.5562	26.8173	5.9219	10.0433	19.0174	6.0938	10.257	3.0089	6.1659	17.1767	0.6006	6.0395	3.8469	20.0339	11.183	10.2362	10.7855	4.8149	6.3068	3.8345	0	11.8491	0.0955	5.1504	6.513	0.2528	0	9.0952	0.5652	0	9.5356	6.1459	23.1064	3.0923	7.2498	10.1044	17.3765	15.3548	22.0726	5.1038	23.4855	9.7366	8.8274	6.8184	11.0342
CERS3-AS1	1.115	0.1503	0	1.7479	4.4651	0.0818	0.478	0.0726	0.1046	1.1532	0.2176	0.4151	0.2394	0	1.2355	1.4388	1.7902	0	2.007	0	0	0	0	0	0.2847	0.2345	0.9565	0.0881	0.1348	0.7415	0.878	0.1767	0.9067	0.9891	0.0237	3.9316	0.2093	0.509	1.1316	0.0292	0	0.0553	0.0782	0.4733	0.0453	0.1385	0.0329	0.0812	0.0797
LINC00628	0.0369	0.7688	0.208	0.5915	0.1013	0.436	0.1087	0.1805	0.2478	0.3402	0.4044	0.059	0.402	0.4939	0	0.1681	0.3319	0.5427	0.0696	0.4301	0.5592	0.1038	0.2305	0	0	0.4167	0.3296	0.219	0.4469	0	0	0.3766	0.0697	0	0.2697	0.2859	0.9818	0.0678	1.7869	0.3736	1.5062	1.2185	1.63	0.1223	0.8361	0.8859	0.6774	0.346	0.7555
AC011912.1	0.1683	0.1129	0.03	0.0427	0.5193	0.0699	0.1633	0.0868	0.1192	0.1784	0.0801	0.3333	0.0966	0.1553	1.2525	0.3973	0.605	0.0502	0.1282	0.0482	0.1452	0.0749	0.0665	0.0775	0.5211	0.1603	0.9507	0.1279	0.2916	0.463	0.9187	0.1434	0.9963	0.6047	0.1378	0.3811	0.1144	0.2609	0.8377	0.3892	0.5173	0.2882	0.1514	0.2646	0.1701	0.4496	0.0842	0.305	0.3632
GAS1RR	0.1914	0.2329	0.3673	0.3072	0.6223	0.1283	1.3477	0.2544	0.2381	0.4738	0.1112	1.1949	0.4176	0.1776	5.0828	3.7024	4.3734	0.1301	0.4215	0.0819	0.1278	0.0809	0.1078	0.0279	3.4073	0.4761	2.8027	0.2438	0.514	3.4917	5.1035	0.3504	3.6627	3.1573	0.1401	0.4522	0.1854	3.5106	0.9744	0.2802	0.4377	0.0408	0.1154	1.4609	0.0418	0.5794	0.5823	0.3594	0.0981
AC120498.10	0	0.8722	0.1062	0	1.5509	1.187	0.2774	0.7898	1.961	0.3947	1.0321	1.807	0.6315	0.097	3.1594	2.7885	3.3177	0.3197	0.1184	0.0732	0.1713	0	0	0.2193	2.5821	2.6942	3.47	0.1597	0.4889	1.4842	5.6404	0.9613	2.7558	3.8401	0	0.0663	0.6075	0.3462	0.6842	0	0.1831	0.0502	0	3.1218	0	0.4187	0.2385	0.736	0.1928
PART1	4.7718	0.1604	3.0054	0.6722	1.5996	0.2595	1.0726	0.7196	0.2414	0.5146	0.3838	1.8438	1.3431	0.5089	10.5036	3.59	5.9885	0.4236	1.4755	0.3229	0.4426	0.4953	0.3649	0.255	15.0717	1.4629	8.2894	0.4572	1.4577	4.5839	13.7624	1.5605	12.1924	8.166	0.8518	0.5617	0.3291	0.0986	0.8976	0.0674	0.5204	0.0798	0.4924	7.2292	0.4928	0.6093	0.6732	0.4915	0.0153
RUFY1-AS1	0.3625	0	0	0.2715	1.3722	0.1715	0.2316	0.4903	0.6662	0.5474	0.1248	0.4255	0.3244	0.0747	1.0003	2.2039	1.8676	0.3832	0.8515	0.0752	0.176	0.1362	0	0.1831	2.0087	0.7649	2.89	0.5334	0.3349	1.3344	4.3294	0.1852	3.4024	1.7787	0.1989	1.1928	0.5657	0.6967	1.0544	0.381	1.2462	1.121	1.0201	1.2429	0.5693	1.3338	0.4288	1.7392	0.2972
AP001065.3	0.2951	1.1114	0.1665	0	0.6081	6.6317	1.4141	0.4645	2.0337	0.0619	0.9046	1.1217	2.1046	1.0647	2.7079	10.4285	10.9046	1.0027	0.4178	0	0.8506	0.1039	1.1074	0.3869	11.8593	2.5019	11.6262	0.4384	1.7892	37.0253	12.2803	1.8217	15.1269	7.7996	1.2821	0.7283	0.0595	1.7648	0.8942	0.2492	0.2153	0.0393	1.0381	1.7136	0.1287	0.4597	0.6078	2.7125	0.3024
AC010226.1	0.7143	0.3583	0.7581	0.2224	0.9765	0.227	0.9511	0.4476	0.3728	0.17	0.2202	1.041	0.823	0.2858	3.7471	2.6011	2.744	0.5072	0.1677	0.2654	0.6535	0.4055	0.3735	0.4039	2.9179	0.6267	3.0984	0.8146	0.6649	3.1539	3.9256	0.7717	4.3825	3.503	0.3901	0.3534	0.3356	0.909	1.2147	0.3722	0.3631	0.3184	0.3644	1.1852	0.2512	0.6644	0.3514	0.4671	0.9397
AC011462.5	0.409	0.1706	0.0923	0.6301	1.1237	0.129	0.205	0.1488	0.473	0.7687	0.2745	0.3011	0.4667	0.3542	0.8561	0.6839	0.6751	0.315	0.6691	0.2545	0.1986	0.2074	0.2456	0.267	0.2694	0.6905	0.7863	0.3889	0.17	0.4839	0.4039	0.404	1.0357	0.8758	0.434	1.4997	1.3734	2.9402	0.8725	1.3266	1.5918	0.5496	0.3289	1.8186	0.4282	2.1263	0.8191	1.0879	1.6767
AP000808.1	0.6679	0.4838	0	1.206	1.147	0.0658	0.3078	0.1168	0.2807	0.4904	0.1078	0.8019	0.9108	0.2582	21.1931	2.5383	1.5036	0.1891	1.5761	0	0.1013	0.7057	0	0.0973	1.7024	0.6922	4.0129	0.0709	1.5911	4.6928	2.6502	0.8532	3.3137	2.5142	0.0764	0.4121	1.8198	1.434	2.2264	0.8463	1.9498	0.7569	0.1678	6.6496	0.7285	2.4529	0.5821	3.5926	1.6259
AP002518.2	0.2418	0.1401	0	0.776	0.6643	0	0	0.2537	0	0.3043	0	0.0967	0.2029	0.3739	0.5665	0.2756	1.8141	0	0.1521	0	0	0	0	0	1.2324	0.5466	0.9458	0.2053	0	1.192	2.9844	0	0.7996	3.1548	0	1.1934	0.1952	0.5191	1.7583	0	0	0	0	0.6017	0	0.3229	0.0766	0.2837	0
AC098869.2	0.9369	0.3832	0.1244	2.1228	4.1895	1.0431	0.1625	0.8483	3.9653	0.3237	0.0356	0.3088	0.2312	0.1704	0.2152	0.5027	0.1654	0.5618	1.0404	0.0429	0.6355	0.2329	0.4137	0.1606	0	1.2461	0.2464	0.1872	0.2864	0	0	0.1877	0.5729	0	0.2521	3.0703	1.2457	0.8114	1.2024	0.8069	1.8233	1.4107	1.1079	0.1829	1.1061	2.0607	0.1747	1.9834	0.3954
AC025180.1	0.098	0	0	0	0.7898	0	0	0.0274	0.1186	0.0822	0.0126	0.0471	0.0822	0	0.5664	0.1787	0.1029	0	0.0987	0	0.0357	0	0	0.0343	0.292	0.0443	0.942	0	0.0679	0.4831	1.023	0.0167	1.5927	0.8918	0.0179	0.2488	0.443	0.1443	0.9027	0.1104	0.1716	0.0418	0.1576	0.1951	0.1197	0.2268	0.0373	0.276	0.1607
CCDC144NL-AS1	0.0642	0.1075	0.2014	0	0.0458	0.0872	0.1526	0.0949	0.1104	0.003	0.0645	0.1114	0.0749	0.206	0.3233	0.2089	0.1687	0.1294	0.0135	0.1749	0.1971	0.2011	0.0536	0.0957	0.0896	0.1399	0.2035	0.2151	0.068	0.0493	0.1183	0.1611	0.489	0.0573	0.1175	0.0227	0.5013	0.5451	0.9517	0.2372	0.257	3.0032	0.2762	2.4398	1.4388	1.6045	0.095	0.1564	2.0594
AC072028.1	0.0243	0.2821	0.1099	0.0195	0.0557	0.4799	0	0.0681	0.7039	0.0102	0.0628	0.0292	0.0102	0.0376	0.0095	0.074	0.1644	0.1517	0.0383	0.0284	0.0591	0	0	0.0142	0.0191	0.3027	0.0408	0.031	0	0.012	0.0086	0.0104	0.1495	0.0244	0.0557	0.0944	0.4323	0.0224	0.8557	0.1782	0.1777	0.0974	0.3059	0.0404	0.393	0.0975	0.0309	0.0952	0.1248
OGFRP1	2.063	0.7662	0.7282	3.0298	3.0787	0.892	0.9514	1.0812	1.3123	2.9608	0.7506	0.408	0.9291	0.8294	0.6781	0.9687	0.263	1.6963	3.8043	1.196	1.0973	0.5611	0.6776	0.6778	0.2061	1.0866	0.2582	1.1902	1.0212	0.3378	0.2248	1.6687	0.4817	0.3465	1.0056	2.7131	4.1025	1.329	1.8538	2.8978	4.3638	2.9691	3.3708	0.9781	4.7821	1.3828	1.1158	3.4587	1.1348
STARD7-AS1	1.421	0.7735	0.4374	1.7104	3.5593	1.3922	1.2779	0.9189	1.426	1.68	0.5975	1.0167	0.7678	0.7547	3.5986	2.2501	2.4072	1.2438	2.1812	0.871	1.385	0.364	0.5387	0.5772	2.0937	1.4848	2.6954	1.3618	1.0071	2.9404	3.8575	1.7876	2.767	2.9104	1.0241	4.6156	3.0329	4.1536	1.7485	1.3943	3.0692	2.8588	1.753	2.4293	1.3996	2.4918	1.3919	3.2425	1.1144
AC011005.4	0.444	0	0	1.2826	1.5452	0	0	0	0	0.8196	0	0.1421	0	0	0.9016	0.27	0.0666	0	0.3911	0	0.0539	0	0.2222	0	0.0696	0.2008	0.8933	0	0	0.2627	0.3758	0.0756	0.4196	0.1783	0	2.0038	0	0.817	0.2153	0	0.1728	0.6156	0.2678	0.2947	0.3099	0.5534	0	0.2779	0.182
AL606489.1	5.2784	10.3092	1.3239	8.6284	8.0575	7.9398	2.5225	4.7875	12.9488	16.6495	5.6779	3.0511	9.5968	6.5502	1.5269	6.9094	1.7604	12.2902	8.4882	6.0834	11.6271	4.4068	5.6254	5.5263	0.0767	11.4192	0.437	2.0747	15.5796	0.0964	0.4827	14.9834	1.9398	0.6541	8.1371	11.5806	9.3112	1.7988	6.6352	15.413	11.7944	9.8518	13.2645	8.7584	42.4772	14.968	14.7455	10.5535	7.0131
AC009961.3	0.8797	0.9468	0.4256	1.0085	1.0935	1.2389	1.529	1.4509	3.1269	0.3691	0.8111	1.4082	0.58	1.49	2.5031	1.8149	0.2829	0.4271	0.3163	1.0755	1.411	0.6197	0.9434	0.6959	1.4291	1.2787	1.2643	2.1874	0.6532	1.735	2.4379	1.7124	1.1876	1.3456	0.8048	0.709	0.9131	2.891	1.0664	1.4155	1.3452	0.7707	0.4422	4.275	0.987	4.0279	0.5974	1.2782	2.9627
AL590822.3	0.0902	0.0285	0.0185	0.079	0.0676	0.0129	0.0846	0.0631	0.0276	0.0482	0.0318	0.2034	0.0826	0.0423	0.397	0.4674	0.1846	0.0557	0.0877	0.0128	0.0547	0.0116	0.0718	0.0335	0.2379	0.1236	0.4491	0.1183	0.0142	0.4528	0.5784	0.0838	0.4107	0.3621	0.0375	0.052	0.1522	1.1719	0.3379	0.0923	0.1117	0.2055	0.1813	0.2857	0.0859	0.1971	0.1299	0.1475	0.0084
AC087521.1	0.5343	0.4308	0	0.1491	0.383	0.0733	0.8393	0.6989	0.2656	0.0975	0.5098	2.7145	1.7739	0.3353	0.3992	15.2728	9.169	0.0789	0.2046	0.0904	0.0987	0.1309	0.465	0.0406	0.8198	2.2936	0.9088	1.5975	0.1207	3.3216	2.163	0.2967	6.3662	2.8604	0.1488	0.2785	0.2625	1.4535	0.4505	0.157	0.1808	0.2849	0.0467	1.3876	0.2027	0.8066	0.2945	0.5271	0.119
AC007637.1	0.4176	4.9612	0.8838	0.6703	3.1079	4.8167	2.4635	2.1185	4.4582	0.9199	1.651	3.8439	3.3731	3.1215	10.3566	8.6102	3.5648	4.4941	0.9198	1.7463	3.5484	1.1768	2.2206	1.856	3.9303	4.4068	10.2701	1.1524	6.0595	8.5454	11.8207	3.601	8.7319	8.5241	4.68	0.8467	4.0878	2.786	1.3921	0.3528	2.9971	3.5912	0.997	9.1819	3.5076	5.7631	0.9265	1.8788	1.6587
AC022400.1	1.6013	0.7424	0	0.1713	2.5422	1.1786	0.6297	0.1494	2.2254	1.0749	0.3445	1.5379	1.8812	0.2201	7.0873	5.4364	4.0053	0.2418	1.8137	0.2491	0.4535	0	0.6678	0.2489	8.2883	1.5287	9.1883	1.0876	1.4796	7.6847	8.2835	0.6364	8.1715	6.9296	0.7813	1.3551	2.1545	1.3752	4.1409	0.2405	3.1164	3.0172	3.5412	1.4171	1.6768	4.4669	0.3383	2.5056	1.2036
AP001189.1	0.6996	0.3475	0.0752	0.3208	0.6408	0.3941	0.1965	0.1632	0.8289	0.1677	0.1505	0.4533	0.2795	0.2748	1.6392	1.1901	0.4	0.1509	0.1677	0.0777	0.283	0	0.125	0.1165	0.1568	0.5524	2.3832	0.1131	0.6926	0.7556	1.504	0.3121	4.313	0.8694	0.1524	0.5873	0.2958	1.267	0.5653	0.5628	0.9725	0.1954	0.1674	2.2111	0.4651	1.127	0.4012	0.5473	1.4682
NRAV	4.9723	2.5171	5.5607	7.3382	11.1499	3.3713	4.1551	3.679	3.1053	7.1549	2.5083	2.6805	5.2947	3.7121	7.0352	6.7593	4.3401	4.2469	9.5448	4.9797	6.9163	2.0613	3.0031	3.0113	5.6027	3.627	9.225	4.1925	5.7429	8.9272	6.515	6.775	7.0537	5.867	4.8623	7.5289	9.6613	4.733	5.3205	10.2865	15.4718	10.2284	6.0667	9.4644	12.5478	6.92	8.0855	5.1511	5.5533
AC004596.1	1.4396	1.0428	0	3.61	2.0602	1.4191	1.7248	1.7627	2.2385	3.2462	1.4517	0.5761	1.4345	0.8348	0.9136	1.1625	0.7427	3.2613	3.5102	2.1698	2.0749	0.8873	0.6754	1.2061	0	1.085	0.1006	1.0694	2.494	0.7098	0.4443	1.7623	0.3401	0.301	1.3992	3.2359	7.7716	1.7661	1.0906	3.5467	3.7647	1.5833	1.447	1.6422	6.2024	2.2428	2.9084	2.1117	1.1988
AC111197.1	0.3338	0.7092	0.5651	0	0.0509	0.2632	0.6973	0.3503	0.4863	0.14	0.3231	0.3562	0.4668	0.9176	1.9986	1.6489	1.0435	0.189	0.14	0.7789	0.8777	0.1567	0.2784	0.4215	1.0034	0.9224	1.4301	0.8029	0.3855	2.0296	2.5898	1.2317	1.2616	1.0423	0.5598	0.1177	1.2574	9.8957	1.0789	3.07	3.1936	1.2162	0.671	7.1996	1.3591	7.8248	1.4808	2.7418	2.2236
LINC01503	3.4412	0.3894	0.2528	3.6112	3.0213	0.1285	1.0735	0.3918	0.2739	2.6312	0.3023	0.3015	0.3759	0.2099	0.8668	0.9054	0.5501	0.6228	4.3308	0.6495	0.7909	0.4303	0.6623	0.5637	0.4631	0.4144	1.0584	2.0573	0.2999	0.8835	0.4668	0.6503	0.558	0.3202	0.4005	2.0103	32.3581	3.6786	2.3695	1.4563	1.1393	0.4072	2.2515	3.649	1.1283	2.9005	3.7493	2.1825	1.0853
AL161457.2	0.1541	0.0824	0	0.019	0.4995	0.028	0.1049	0.0581	0.1913	0.0497	0.0153	0.0759	0.0398	0.1222	0.6852	0.3695	0.4804	0.0806	0.1044	0.0369	0.036	0.0501	0.0445	0.0415	0.4835	0.2055	0.7554	0.1812	0.0411	0.339	1.0956	0.101	0.5826	1.2059	0.0976	0.0669	0.4785	0.2909	1.2359	0.1068	0.1615	0.0063	0.0238	0.3344	0.0517	0.8866	0.1202	0.167	0.0486
LRRK2-DT	1.1668	0.0724	0.2352	0.8694	1.6221	0.1807	0.6452	0.4082	0.1681	0.4021	0.0941	0.3835	0.3497	0.1289	3.7593	1.1719	1.1726	0.2832	0.8391	0.1135	0.2276	0.0294	0.4953	0.085	0.9641	0.2984	1.0481	0.796	0.2888	1.1506	1.5139	0.2484	1.0633	1.3386	0.0572	0.9845	0.3196	0.5496	2.0205	0.2581	0.1014	0.0222	0.2094	0.726	0.1818	0.6307	0.0792	0.4238	0.1922
AC093484.4	0.9376	4.7089	0	1.7556	1.8607	10.1052	0.3457	4.1548	6.1998	0.3934	3.4292	0.5003	1.4424	2.4166	0.8544	2.0192	0.9381	3.7172	2.655	0.7294	1.3277	0.8806	0	0.2732	0.2451	4.4756	1.3974	1.7248	0.5415	0.1541	0.8819	1.73	0.7384	0.5229	1.0007	2.5346	3.9107	1.1503	9.0922	2.4641	6.8427	10.9999	4.7124	1.5558	3.2727	4.3128	1.0895	6.9688	0.961
LINC00242	0.3275	0.4653	0.0716	0.1865	0.271	0.6583	0.148	0.1405	0.4618	0.0975	0.1228	0.1099	0.1596	0.3377	0.619	0.3855	0.4202	0.2154	0.1529	0.0493	0.0641	0.0893	0.0529	0.0677	0.1409	0.3345	0.2716	0.1704	0.1098	0.4689	0.4398	0.2339	0.3994	0.1838	0	0.1043	0.2218	0.888	1.665	0.1428	0.9048	1.2114	0.308	0.7364	0.1936	0.6397	0.1674	0.4629	0.2383
AC005021.1	0.5353	0	0	0	0.3677	0.1055	0	0	0.3599	0.3368	0	0	0	0	0.1045	0	0	0	0	0	0.3248	0	0	0	0	0	0	0	0	0.2639	0	0	0.1265	0.3582	0	0.1887	0.2161	0.4925	0.3244	0	0.1302	0.0714	0	0.222	0.8174	0.7148	0.2545	0.1047	0
LINC01410	0.6568	0.0935	0.078	0.9431	1.2031	0.109	1.4782	0.387	0.2479	0.2804	0.1562	0.1383	0.4351	0.1663	0.225	0.3591	0.2248	0.4307	0.7613	0.4123	0.4685	0.276	0.5334	0.2888	0.1988	0.4342	0.4121	1.3793	0.2595	0.1932	0.447	0.363	0.49	0.1773	0.1897	0.8938	0.4279	0.4948	1.7877	0.8565	0.5942	3.5576	0.2895	0.5544	0.2916	0.5642	0.6792	1.4964	0.2362
LINC00654	0.4703	0.6473	0.1593	0.1227	1.2062	2.3554	0.6416	0.5183	3.8468	0.1431	0.8348	0.4753	0.4144	1.1153	5.0605	2.1048	1.3191	1.0656	0.1554	0.2287	0.2284	0.1408	0.2427	0.2947	0.6778	1.5908	1.7876	0.594	1.2325	1.7799	1.8124	0.8061	2.3947	1.381	0.4303	0.2736	0.6123	3.2099	0.841	0.5298	0.8925	0.4295	0.2068	2.2048	1.7238	2.2874	0.5627	0.759	0.7051
AL353748.3	0.9704	0.7773	0.3544	0.6642	1.2809	1.1704	0.8523	0.8287	1.4778	0.91	0.525	0.9137	0.4071	0.8239	3.2991	2.3862	1.8739	1.0345	0.9878	0.5218	0.892	0.5428	0.3035	0.4325	1.7234	1.0433	1.7227	0.5452	1.0383	1.8716	1.983	1.0937	2.3869	2.2251	0.47	1.0667	3.2256	2.0309	1.5914	1.2858	2.7217	1.21	0.8463	2.3679	1.2577	2.579	1.3567	1.1499	0.98
LINC02884	1.0764	0.4744	0.5134	0.1825	2.7702	0.3049	0.4974	0.6099	0.7697	1.024	0.4159	1.2619	0.6615	0.8362	6.8027	2.777	1.3595	0.4551	0.4293	0.2359	0.5658	0.2456	0.1423	0.1458	1.8429	1.1769	3.8044	0.6178	0.499	2.1079	1.2191	1.2394	3.3023	1.9124	0.4438	1.5021	0.1407	3.5712	0.6248	0.333	0.3024	0.0647	0.2134	2.5533	0.1521	1.127	0.1153	0.1364	1.1654
CHASERR	6.6636	4.3083	7.393	6.7086	7.196	6.6759	7.355	5.0202	6.3857	6.5651	3.7455	5.7815	4.8493	3.573	11.4996	11.9926	14.611	4.6704	7.5639	3.3528	6.4921	4.0022	3.3509	3.548	12.9595	5.2303	11.8668	10.4537	4.5699	11.9414	12.0347	9.1168	9.4572	13.3398	6.1552	7.9903	11.689	14.9864	9.6416	8.8398	6.7527	14.439	13.2251	9.2926	5.241	7.7028	6.055	10.2045	8.6101
BVES-AS1	0.0708	0.1149	0.04	0.1364	1.025	0.0168	0.3656	0.0694	0.0381	0.1545	0.0366	0.5272	0.2259	0.0511	2.4784	1.0067	1.0843	0.0883	0.2362	0.0661	0.1032	0.0699	0.0354	0.0702	1.4609	0.1495	2.0585	0.2345	0.2945	1.2572	2.4332	0.2654	2.1486	2.114	0.1231	0.1349	0.0343	0.0608	0.6868	0.0319	0.0965	0.0491	0.0427	0.6111	0.0247	0.2838	0.0718	0.3657	0.029
SNHG15	5.4271	2.2783	5.6084	4.4712	6.2631	1.6359	8.3144	4.0251	1.9869	4.6853	3.3704	2.0946	4.0177	1.691	3.4099	6.1783	5.3304	4.194	6.2837	4.0813	2.8325	1.988	2.5499	2.2142	4.2845	3.5087	6.4574	7.7	2.8207	7.7303	4.4749	4.8579	5.5389	4.3986	2.9567	6.0555	13.2408	7.99	7.3094	9.6578	8.7665	23.1208	14.1111	7.6645	13.8179	12.8523	10.8854	15.3989	5.6738
AC139768.1	1.1109	0.2452	1.5525	0.6792	1.6474	0.7927	1.6382	0.8143	0.6759	0.3995	0.5122	1.5666	1.0654	0.2182	3.3468	3.2167	6.669	0.779	1.0319	0.3704	1.0916	0.8198	1.1913	0.5858	8.09	0.9968	9.1656	3.2338	0.8248	10.3811	9.6277	1.4867	8.1987	8.3548	0.8227	1.4923	1.8363	3.7319	2.565	1.6087	1.5958	2.4261	1.7548	5.0034	0.6001	6.0756	1.6095	1.9039	1.3555
SMG7-AS1	0.2247	0.2929	0.1109	0.5634	0.6431	0.1883	0.2071	0.3242	0.3588	0.3181	0.1994	0.2473	0.2003	0.2316	0.351	0.7685	0.2845	0.334	0.1944	0.3496	0.5199	0.1187	0.1757	0.2046	0.1872	0.4339	0.7691	0.2027	0.4136	0.4293	0.4854	0.3827	0.491	0.5826	0.4624	0.5843	0.8162	0.6891	1.6	1.1862	1.0522	1.0783	0.494	0.699	1.7768	0.7626	0.2848	0.9229	0.475
AC009812.3	0.1388	0	0	0	0.1155	0.0597	0.1395	0.0441	0.0848	0.0635	0.0081	0.4139	0.1059	0.104	1.0936	0.6807	1.0223	0.0714	0.1746	0.0393	0.222	0	0.1105	0.0588	0.5243	0.0856	1.3254	0.0964	0.1748	0.6095	1.7173	0.0645	2.0623	0.8019	0.0462	0.3558	0.1324	1.2458	0.8563	0.1137	0.2332	1.7961	0.0634	0.6698	0.5173	1.7519	0.2079	0.1382	0.0905
COL4A2-AS1	0	0.4078	0	0.1412	0.3223	0.3469	0.1946	0.3693	0.4141	0.0738	0.3975	0.4929	0.2215	0.1814	1.0994	1.2704	1.7164	0.1993	0.1107	0.0684	0.0534	0	0	0	1.3108	0.4641	2.3601	0	0	2.429	4.5301	0.0749	2.2446	2.4726	0.0805	0.3722	0.142	1.1872	1.2796	0.0991	1.1129	0.9383	0.0884	1.0218	0.1535	0.7832	0.3903	1.1012	0.3607
DLEU1	0.2391	0.197	0.2766	0.3838	0.5159	0.4208	0.1574	0.2544	0.4306	0.2653	0.1327	0.1629	0.1161	0.1528	0.6005	0.2494	0.1186	0.1455	0.3519	0.1676	0.2015	0.1615	0.1484	0.1394	0.2402	0.3649	0.4926	0.1393	0.1849	0.5281	0.2272	0.1919	0.4613	0.3214	0.2242	0.446	0.7467	0.5443	1.8159	0.4652	0.5192	1.7369	0.6496	0.3411	0.6088	1.0487	0.5938	0.6185	0.7738
AC026355.2	0	0	0.1827	1.8184	1.3342	0	0.179	0	0.1088	0.0679	0.3656	0.1943	0.0679	0.1669	1.3906	0.6151	0.5466	0	0.2546	0	0.0491	0	0	0.0472	0.3173	0.244	0.9046	0.1374	0	0.3192	0.9134	0.0689	0.8413	1.4081	0	0.3424	4.3119	0.4964	0.3924	0	0.315	0.0432	0.244	0.5371	0.6356	1.8013	0.1026	0.4432	0.9124
AL133215.1	0.4167	0	0	0	0.5089	0.2191	0	0	0.5604	0.3497	0.1793	0.1112	0	0.1432	0	0.2112	0	0.1573	0	0	0	0.1957	0	0.1619	0	0	0	0.1179	0	0.137	0	0.1183	0	0.2789	0.3812	0.6857	0.2243	0	1.0102	0.4693	0.2703	1.1852	0.2793	0.2305	1.5757	0.1237	0.1761	1.0867	0
AC012073.1	0.5574	0.3975	0.0968	0.6193	2.4347	0.6424	0.411	0.54	1.4704	1.1872	0.166	0.5147	0.7555	0.0442	0.2679	0.7495	0.0965	1.2141	1.3759	0.4003	0.4684	0.4228	0.3755	0.1999	0.2354	1.1633	0.623	0.4368	0.8171	0.3382	0.2722	0.3651	0.3647	0	0.4707	1.9048	1.3499	1.92	3.1183	2.3179	3.6297	11.8892	2.1549	1.2094	2.6563	2.7483	1.8751	2.9519	0.7031
AL139022.2	2.2519	0.1243	0.4842	0	1.3751	0.2537	0.5535	0.2251	0.5769	0.4499	0.2076	0.1717	0.09	0.6633	1.0888	0.326	1.6094	0	0.2024	0	0.3254	0.7554	0	0.5	3.3639	0.4849	1.9179	0.2731	0.1858	0.6345	2.7232	0.274	1.1147	2.5834	0.5886	3.2518	0.3463	2.105	0.26	1.5701	0.8348	0.5147	1.1857	1.4235	0.1871	1.2411	0.3398	0.6712	0.2198
AP001347.1	4.2562	0.337	0.2984	5.8975	3.6319	0.2085	0.8382	0.222	0.3378	2.2625	0.1024	1.2695	0.1331	0.1908	1.9203	1.9691	4.0468	0.1198	5.3066	0.1028	0.1444	0.0372	0.6615	0.0308	2.5708	0.4583	0.8865	0.3142	1.145	2.9458	10.0886	0.5853	6.3954	9.9954	0.2418	2.7405	0.064	0.9406	0.3204	0.4764	0.2315	0.8599	0.1063	1.2282	0.0923	1.1532	0.3184	0.6412	0.4335
AC005104.1	0.8598	0	0.3639	0.5175	4.3314	0.2543	0	0.5264	1.7346	1.8036	0	0.8602	0.2706	0.4432	0.8395	1.7155	0.4839	0	1.0145	0	0.3914	0	0.2689	0.3132	0.6743	0.8101	1.8021	1.1863	0.3724	1.3778	1.4405	0.3661	1.6251	1.5104	0.0983	3.1834	1.5618	0.989	2.345	0.4842	1.255	2.2926	1.8366	0.1783	0.8441	0.7655	0.6812	1.8499	0.661
AC090510.2	0.3021	0	0.5115	0.6061	0.6917	0.4169	0.2227	0.3171	0.7618	0.0634	0.0975	0.3022	0.1901	0.0779	2.3006	1.3203	1.4735	0	0.1901	0	0.275	0	0	0	1.3031	0.5692	3.1236	0.3847	0	1.564	1.8114	0.193	2.1412	1.6679	0.1382	0.6924	0.9755	0.9729	1.0986	0.0851	0.5879	0.6041	1.2906	1.6292	0.3954	1.412	0.1915	2.009	0.3096
AC022211.2	0.3008	0.3704	0.191	0.181	0.9814	0.3262	0.6099	0.1973	0.5183	0.489	0.2912	0.4363	0.4259	0.3101	1.1747	1.0288	0.3527	0.3833	0.97	0.4972	0.7872	0.2649	0.2587	0.252	0.3833	0.4534	0.6934	0.798	0.5862	1.0196	0.7691	0.7684	0.9416	0.541	0.5331	0.6363	1.7149	0.7842	0.3646	2.3502	0.9329	1.2531	0.5669	0.2807	1.3123	0.9205	1.2035	0.8972	0.3276
AL353593.1	0.147	0.0879	0.0161	0.3044	0.7904	0.0785	0.2307	0.146	0.1403	0.191	0.0306	0.3188	0.2149	0.1124	0.8592	0.6775	0.4483	0.1128	0.2894	0.0848	0.1698	0.1069	0.0593	0.105	0.4276	0.2609	1.1713	0.2415	0.2711	0.6265	0.9633	0.1817	0.8872	0.6727	0.1431	0.3845	0.1187	1.0326	0.4828	0.2296	0.2076	0.3034	0.1668	0.5586	0.422	0.4855	0.1202	0.3376	0.1166
AL731566.3	0.2997	0.5211	0.1691	0.2405	1.0981	0.1182	0.1105	0.3146	1.0077	0.2515	0.5803	0	0	0	1.2875	0.3417	0	0	0.4715	0	0	0	0	0.3494	0.1175	0.1129	2.3452	0.6362	0	2.2167	1.5857	0.2552	1.4162	0.702	0	2.325	0.242	0.3677	1.4532	0.6751	0.5833	2.0778	1.0545	0.746	1.1769	3.3354	0.9499	0.2345	0.6144
AL513217.1	0.0708	0	0	0.2273	2.2696	0.0558	0.7308	0.0495	0	0.297	0.0457	1.0766	0.4753	0.219	8.3498	4.3049	8.022	0.2406	0.1337	0	0.043	0	0	0.1238	5.3857	1.4407	5.3022	0.3005	0.7359	10.7514	5.2938	0.6632	6.4228	4.6904	0.0648	0.4493	0.3429	0.4777	0	0	0.2067	0	0.0712	3.4068	0.0618	0.1891	0	0.5539	0
AC109322.2	0.206	0.0531	0.0258	0.0735	0.1468	0.0903	0.0338	0.0961	0.1078	0.1153	0.1625	0.1283	0.1345	0.0708	0.1609	0.1566	0.4982	0.1556	0.1585	0.0534	0.125	0	0.0573	0.0133	0.1436	0.1208	0.2815	0.0972	0.119	0.2483	0.2099	0.0195	0.3245	0.1992	0.0628	0.1453	0.5545	0.2668	1.3321	0.1547	0.2005	0.6104	1.2887	0.6838	0.4595	1.3656	0.8271	0.3045	0.5397
RNF216-IT1	0.5639	0.3268	0	0.2262	3.0987	0.7782	0.3118	0.6904	0.5687	0.3548	0.4549	1.6923	0.7097	0.436	5.2849	1.9286	3.1734	0.3194	1.3306	0.1097	0	0.3972	0.5291	0.0822	3.8693	0.7437	6.9331	0.2394	0.4884	3.8922	6.9606	0.8403	8.126	4.7167	0.5158	0.6959	2.8449	1.2106	2.0505	0.7938	1.2345	1.8041	0.5668	4.6781	0.615	4.8945	0.5361	0.4411	1.5893
AC012363.1	0	0	0	0	0	0	0	0	0.1667	0	0	0	0	0	0	0	0	0	0	0	0	0	0	0	0	0	0	0	0	0.0815	0	0.0704	0	0	0	0	0	0.0507	0.2003	0.1861	1.4471	0.0441	0.6644	0	0	0.0736	0	0.2586	0.254
AC004112.1	0.0672	0	0	0	0.7385	0.4239	0.2477	0.3291	0.4518	0.2819	0	0.4302	0.0564	0.0693	0.2624	0.2554	0.4034	0	0.3805	0.2091	0.4078	0	0	0	0.527	0.2532	0.9013	0.2282	0.1164	0.265	1.0428	0.3433	1.016	0.2248	0.3073	0.5686	0.5967	1.0305	1.7919	0.3027	1.5038	0.215	0.4728	0.223	0.9968	0.8375	0.2981	0.2628	0.4821
LINC00839	0.4738	0.0131	0.0573	0.5612	0.5011	0.0489	0.1913	0.1657	0.1327	0.1278	0.1056	0.2934	0.142	0.0174	1.1409	0.4072	0.4528	0.0383	0.3939	0.1404	0.1095	0.0079	0.0635	0.0394	0.659	0.0935	0.5043	0.2777	0.0879	0.2447	0.8156	0.1873	0.5703	0.5095	0.0464	1.0977	0.0546	0.9964	1.1759	0.2795	0.2744	4.1986	0.1417	0.262	1.063	1.0143	0.2181	0.15	0.37
ENTPD1-AS1	0.1653	0.0903	0.0622	0.1524	0.2714	0.1363	0.1499	0.0957	0.2171	0.0924	0.1018	0.1292	0.0845	0.0685	0.3234	0.2671	0.2837	0.1399	0.1769	0.0384	0.0922	0.1178	0.0856	0.0642	0.3382	0.1489	0.6264	0.1468	0.0987	0.3147	0.4556	0.1003	0.4757	0.5428	0.1025	0.2009	0.575	0.2925	0.7644	0.2204	0.4436	0.3201	0.0955	0.3751	0.1906	0.876	0.1565	0.3388	0.1733
AC107027.3	1.19	0.6975	0.5712	0.6147	2.4305	0.6041	0.8674	0.9379	0.975	0.8608	0.6092	1.3575	0.792	0.8602	2.6068	2.0377	1.3036	0.5268	1.601	0.4044	1.1539	0.8094	0.462	0.7095	2.36	1.0103	2.6451	1.1265	0.7346	2.3875	3.1552	1.1765	2.3396	2.563	1.2263	2.209	7.6412	2.727	2.2881	1.8179	4.3258	1.6266	1.9799	1.4299	1.5756	1.5466	0.8583	1.8621	2.7058
AC109454.2	0.7309	1.0588	0.5156	1.3196	1.5898	1.7291	0.6736	0.7031	0.9215	0.4599	0.5896	0.6581	1.0732	0.4709	1.6412	2.0137	2.6736	0.207	0.9198	0.2843	0.4435	0.901	0.3429	0.5857	4.3704	0.964	6.5355	0.6205	0.6331	3.063	2.8999	0.7002	4.5756	2.2009	0.3343	1.2885	2.1387	2.6339	1.3289	0.5145	1.2446	1.1205	1.102	1.5159	0.2392	2.5213	1.3897	1.6439	0
AC083843.2	0.8053	0.6252	0.0772	1.3778	3.0408	0.5512	0.5938	0.7867	1.9413	0.8733	0.2942	0.7175	0.3698	0.235	1.4419	3.3203	1.2257	0.5594	0.6741	0.2601	0.3689	0.2569	0.3517	0.2037	0.9414	0.8818	2.3523	0.8192	0.6054	1.341	1.4952	0.2911	1.7231	1.9218	0.5351	2.5984	2.165	0.8808	3.0205	1.2493	1.996	7.5679	1.283	0.7438	4.1434	2.2455	0.5441	5.2187	1.534
AL023803.2	0.5957	0	0.4202	3.3461	3.7509	0.2936	0.6588	0.6252	1.1015	1.6244	0.2403	3.7545	0.6873	0.2303	10.4101	4.0748	9.3868	0.5061	2.9987	0.1159	0.1356	0	0	0.217	11.2701	1.9642	9.6548	0.3161	0.516	3.3041	7.6686	1.3316	16.1136	0.1993	0.3406	3.8332	1.4426	0.2284	2.7077	0.6709	4.4922	6.1149	1.6466	16.4324	1.7543	6.4965	0.8495	1.9224	1.3737
AP000941.1	0.2738	0	0	0.1648	0.3135	0.108	0	0.0958	0.2992	0	0.1546	0.0822	0.1436	0.0353	0.3208	1.2747	0.8475	0.3101	0.1938	0	0.0415	0.0964	0	0.0199	0.2684	0.5933	1.492	0.0872	0	0.405	0.8209	0.0874	1.8112	0.8245	0.0626	0.6034	0.4697	1.2177	0.9957	0.3084	0.4663	0.2738	0.0688	1.1926	0.1792	1.7064	0.1302	0.6427	0.1052
AC112721.2	0	0	0	0	0.0804	0	0.7769	0	0.1771	0	0	0	0.1474	0	0	0	0	0.3979	0.0553	0.0683	0.2132	0	0.4394	0.1024	0	0.1324	0	0.4473	0	0	0	0.1496	0.6638	0	0	0	0.2127	2.5855	3.1932	0.8901	2.7343	0.0468	0.4413	0	0.1532	0.3127	0.0557	0.1374	0.63
AP001189.3	3.0649	0.592	0.1647	0.1171	1.4036	0.2877	0.4304	0.3063	1.5212	0.8572	0.7536	0.7593	0.796	0.9028	1.9949	3.2169	1.4785	0.5786	0.6888	0.2838	0.6643	0.6168	0.913	0.4679	0.8012	1.815	6.6071	0.2478	0.7585	3.1662	3.0885	0.7457	9.5854	2.5882	0.8678	1.0292	1.1193	9.3556	1.0615	1.9725	5.6807	1.0507	0.8802	10.8976	1.2099	5.5871	1.9426	3.7681	7.255
AC009486.1	0	0	0	0	0.0535	0.1843	0.1723	0.1227	0.1965	0	0	0.1403	0.1961	0.0602	0.3195	0.1332	0.0877	0.1324	0.0735	0.2273	0.1064	0	0.2193	0.2043	0	0.1762	0.3266	0.1488	0.1012	0.2305	0.0824	0.199	0.4417	0.2737	0.2138	0	0.3774	0.5735	0.8499	1.1188	0.9666	0.2181	0.1762	0.3878	0.2549	0.8323	0.037	0.2286	0.2396
TNFRSF10A-AS1	3.878	2.5066	1.2626	2.2741	3.7568	1.2351	3.5192	2.2437	2.7582	3.6919	3.5619	1.6116	3.0664	1.9221	0.7572	2.6641	0.9513	3.7169	5.4436	1.9726	4.1186	0.5253	1.3062	1.3475	0.4679	3.0915	2.5008	2.8493	2.9716	1.5444	0.7365	3.0484	0.8457	1.4473	3.0018	4.7333	12.2213	4.2088	8.859	10.7514	11.2482	3.0622	7.4215	2.9699	1.8872	15.3372	7.8467	8.8103	2.7518
LINC01537	0.5623	0.2921	0.1751	0.1556	0.3729	0.0765	0.2287	0.3934	0.4694	0.3254	0.2378	0.2638	0.3091	0.2999	1.469	0.7369	1.6296	0.1318	0.2684	0.0151	0.0824	0.0273	0.2668	0.113	2.3874	0.5115	3.8363	0.2469	0.2016	2.5622	2.3252	0.2312	3.6647	1.6868	0.1951	0.6017	0.0783	0.8564	0.9401	0.1529	0.3208	0.1861	0.1559	0.3861	0.0508	0.9149	0.4179	0.4096	0.4968
SLC7A11-AS1	0.0463	0.0357	0.0261	0	0.0706	0	0.0682	0.1295	0.0363	0.0129	0.1891	0.037	0.1229	0.0397	0.006	0.0059	0.0116	0.0349	0.0194	0.06	0.2387	0.1086	0.1158	0.036	0	0.0232	0.0776	0.0524	0.0668	0	0.0272	0.151	0.0437	0.0103	0.1693	0.0489	0.0249	0.0378	0.7477	0.0521	0.1576	0.0288	0.0698	0.0256	0.2153	0.1785	0.0293	0.3439	0.0237
MRPL20-AS1	5.7901	5.033	5.8139	7.5127	8.0754	6.1821	11.7682	5.4718	7.6733	9.275	4.3801	5.2511	7.714	7.985	11.8199	10.3021	3.4702	9.7741	6.8138	7.5025	11.4888	4.5819	6.6795	7.6808	4.6588	7.1128	7.6279	11.013	12.6041	10.4739	6.7631	11.6387	6.733	4.617	8.7362	6.2044	8.0281	10.817	11.6216	15.9648	18.2198	21.5337	11.5649	12.6334	13.1399	13.8914	10.6525	14.7667	6.0887
BARX1-DT	0	0.517	0.8496	0	0.0255	0.2418	2.5489	0.9753	0.3374	0	0.4318	3.0123	1.5674	0.3449	1.8944	11.951	9.9997	0.8526	0	0.2169	0.1861	0.3142	0.3139	0.2437	8.2207	2.2273	8.7567	0.7574	1.8354	20.8385	11.4258	1.8281	10.8017	15.2796	0.4081	0	0.2476	0.4959	0.811	0.1256	0.5426	0.0892	0.3083	8.2342	0.7298	2.1345	0.2827	2.1157	0.4286
[truncated: 399 more columns]
