# Supplementary material for: The Development and Assessment of a Unique Disulfidptosis-Associated lncRNA Profile for Immune Microenvironment Prediction and Personalized Therapy in Gastric Adenocarcinoma
Source: Biomedicines. 2025 May 19;13(5):1224. doi: 10.3390/biomedicines13051224 (PMC12109475; doi:10.3390/biomedicines13051224)
Supplement: Supplementary file 1 [file biomedicines-13-01224-s001.zip › Supplementary_Table_S3_Clinical_Data.xlsx]

## Sheet: Sheet1
id	futime	fustat	CHROMR	AC021078.1	FRMD6-AS2	XPC-AS1	LINC00652	ZKSCAN7-AS1	MYLK-AS1	AL512625.3	AC100830.2	AFAP1-AS1	AC025280.1	AC104958.2	AC104123.1	LAMTOR5-AS1	AC105206.2	AL133467.4	LINC02185	AC022509.3	LINC00663	AC016026.2	AC008676.1	AL161457.1	AL512274.1	AC112220.2	AC026336.3	OTUD6B-AS1	AC093673.1	AP001527.2	AC009093.1	AC009486.2	AL049840.6	AC016571.1	AC108449.2	DANCR	SNHG4	AP001001.1	AC100793.4	AC008808.2	AC010327.6	THAP9-AS1	EBLN3P	ZNF667-AS1	PAXIP1-AS2	LINC00702	NADK2-AS1	AC091185.1	AC012085.2
TCGA-BR-A4J4	16	0	1.8919	4.8004	0.8364	0.4012	0.2041	0.6728	0.6994	1.1183	1.9175	0.2204	0.7375	0.605	0.2577	0.4152	2.0106	0	0.1129	6.6392	1.0087	3.8311	0.6275	0	10.3679	6.5018	0	4.6524	77.7647	2.3095	0.659	0.8328	2.5011	0.2888	5.8358	5.3348	3.7414	1.1686	0.1788	0.7414	1.2779	11.7919	27.9472	0.2994	6.2189	1.0035	1.7577	1.1621	0.4329
TCGA-BR-A4IZ	273	1	5.5189	2.7805	0.6356	0.3774	0.0987	0.8947	0.3824	1.6996	2.1856	4.9167	5.1558	0.2043	0.2546	0.1589	3.7912	0	0.6977	9.3139	0.7262	0.7057	0.1823	0.0644	9.201	3.1434	0	7.7757	22.0808	4.3412	2.3083	0.6815	3.1147	0.0878	11.2447	3.9737	0.5738	0.1636	2.0378	2.4071	0.7426	10.5842	18.9507	3.9677	4.3646	1.8499	0.4047	0.276	0.4336
TCGA-RD-A7C1	507	1	1.21	3.0806	2.2606	0.4589	0.7522	0.5051	1.2039	2.7987	1.4396	21.549	0.8859	0.7065	1.161	0.8555	0.2236	1.4297	0.8814	1.1154	0.6112	3.6026	0.5542	0.6363	2.2727	2.4948	0.1664	6.9096	8.8864	1.6426	0.9895	0.8336	1.6691	0.925	8.7627	11.7329	8.1692	1.7548	0.5369	0.8096	1.6931	7.3338	12.8647	1.1356	1.8416	1.2929	1.4396	2.3993	0.3545
TCGA-BR-6852	1367	0	1.7939	1.8091	0.175	0.573	0.0906	0.9387	0.3808	3.4457	0.8918	0.1318	0.6174	0.6096	0.1798	0.2156	0.935	0.0738	0.1995	0.9716	0.6543	0.3239	0.206	0	5.332	4.719	0.1289	5.8271	16.3488	2.2047	1.1437	0.8937	2.3263	0.2417	13.0855	8.1107	3.0171	0.2145	0.1247	0.2821	1.2585	7.6054	15.3448	0.2638	2.7114	0.4062	0.7431	1.1147	0.1922
TCGA-BR-7851	378	0	1.6512	4.9781	0.0504	0.9441	0.1789	1.9261	0.4935	1.1795	2.5039	0.1252	0.3556	0.4051	0.1553	0.3397	2.6928	0	0.2449	2.4624	0.5013	0.9796	0.3337	0.1532	22.4177	3.2289	0	6.6938	11.6993	5.1281	0.6587	1.3899	2.2611	0.2785	12.8965	22.5796	3.248	1.1121	0	1.8686	2.7787	17.0839	15.7598	0.2545	1.114	1.1872	0.7704	1.5759	0.1423
TCGA-BR-A4J1	22	1	3.5942	3.5436	0	0.3912	0.7047	0.3333	0.5747	5.9716	0.8444	0.0499	0.0974	1.4876	0.1192	0.5666	0.2951	2.1664	0.1491	16.4696	0.1695	0.5624	0.061	0	1.6872	2.2903	0	11.5743	22.5184	2.2483	0.138	0.1411	1.2391	0.0382	2.4323	29.3898	14.268	0.3454	3.2478	0.2671	2.9132	27.0789	14.4195	2.1482	1.2638	0.1043	0.7741	0.7677	0.052
TCGA-BR-8487	34	0	0.7678	3.3011	0	0.333	0.0116	0.8378	0.1912	0.1741	2.5866	26.1266	0.3673	0.5441	0.1284	0.2491	1.2054	0	0.1499	0.2312	0.4848	1.0601	0.2068	0	11.9204	1.9	0.023	6.9487	13.9278	0.6811	0.4603	0.1064	4.3254	0.0479	2.8548	14.4209	3.5475	1.1105	0.3339	0.7553	0.5304	16.8007	12.9894	0.3139	1.9036	0.1234	1.3928	0.9044	0.1715
TCGA-BR-6564	794	1	3.3846	1.4148	0.5158	0.4516	0.286	1.0372	0.3331	2.9691	3.9413	19.3958	4.2445	0.6908	0.7416	0.1557	2.449	0	0.6651	6.3939	0.4911	9.4655	0.3414	0.2613	5.7554	1.7075	0	5.0739	26.7619	3.6227	0.3964	0.6145	2.142	0.1583	9.7104	12.3904	1.0936	0.3161	0.1837	8.035	1.4163	4.5177	9.7518	1.8524	3.0802	6.0224	0.6569	0.2986	2.3053
TCGA-D7-6526	523	0	0.4734	2.0784	0.0904	0.3923	0.0802	0.0909	0.295	0.6044	0.3454	0.1668	0.3189	5.922	0.0279	0.1474	0.322	2.2871	0.0407	7.4275	0.3443	1.4222	0.0199	0	6.5238	1.5027	0.4992	8.2874	14.2017	6.044	0.4257	0.4616	1.1265	0.0208	3.9802	9.4115	4.8234	1.0638	0.2899	0.4371	0.5146	10.0594	19.9604	0.2044	0.6022	0.1875	0.5757	0.314	0.1489
TCGA-CD-8530	377	0	4.1382	4.4664	0.1845	0.6215	0.4808	1.6695	0.508	3.1861	4.0531	1.7153	1.952	4.7446	0.739	0.4111	3.1207	0	0.5229	5.7859	0.5953	1.6217	0.6309	0.1402	4.7781	2.1315	0.0611	8.9498	21.8646	6.7696	0.647	0.9419	4.4439	0.1274	11.4928	14.8914	6.3028	0.5427	0.8873	6.4666	0.7047	7.618	15.3743	1.9565	3.0386	4.659	0.7636	0.5607	0.9331
TCGA-FP-7735	106	1	0.5474	1.2517	0	0.2325	0.0728	0.1321	0.1205	3.4025	0.3764	14.7883	0.6949	2.8765	0.0607	0.1452	0.4093	0	0.2245	1.531	0.2918	1.0027	0.1014	0.0333	18.5981	1.3511	0.087	6.4942	12.2673	1.0021	0.1388	0.2012	0.4364	0.0453	3.5456	15.0863	1.4419	0.0966	0	0.8996	1.2296	2.431	7.9868	0.4231	0.5391	0.197	0.1255	0.1711	0.1236
TCGA-MX-A5UJ	600	0	1.528	4.5232	0.0405	0.6295	0.2877	1.1411	0.3307	2.0322	2.6326	7.1038	1.4295	0.7166	0.0749	0.2967	1.299	0.1538	0.4084	2.5648	0.3859	1.6877	0.0894	0.4107	6.9676	1.5774	0.0358	8.7607	17.0348	1.767	0.4907	0.5587	2.0199	0.0746	11.1096	19.9727	7.0109	0.5961	0.2599	4.9643	1.3963	19.4667	15.7318	0.9162	2.9382	0.3812	1.084	1.5486	0.8581
TCGA-BR-4367	0	0	1.4991	1.573	0	0.2911	0.2356	0.5339	0.1191	1.5974	0	15.3628	0	0.0427	0.5236	0.2193	0.5673	0	0.2102	5.3053	0.0449	0.0983	0.1406	0	1.3212	5.2307	0	7.8676	23.2183	1.2346	0.3265	0.244	0.1764	0.1222	5.9981	8.5337	1.5144	0.5466	0.227	5.3055	0.8112	10.4978	15.2031	0.8402	2.0507	0.6488	0.2705	0.7377	0.05
TCGA-D7-5578	385	0	0.8319	1.2311	0	0.3674	0.1969	0.3347	0.6676	1.6689	0.6359	7.213	0	1.0254	0.2393	0.1889	0.4939	0.1403	0.0299	10.8393	0.4812	0.4107	0	0	2.2587	1.3269	0	5.773	28.8111	2.1767	0.1706	1.0763	0.4608	0.0255	4.4235	12.544	2.7661	0.204	0	5.096	1.263	6.2706	9.6049	0.4891	1.415	0.1602	0.212	0.1927	0.0261
TCGA-VQ-A8PX	1964	0	1.1045	7.5546	0.0894	1.5208	0.0496	0.5392	0.3099	0.8963	2.5613	22.8793	0.6305	4.741	0.1102	0.4923	3.183	0	0.0885	2.2326	0.4917	0.9511	0.4141	0	11.989	2.482	0	12.8102	12.4587	1.8185	0.1546	1.8711	2.4499	0.144	14.1057	33.2026	13.5533	0.953	0	0.144	3.3202	45.4453	19.0413	0.1246	1.6798	0.0265	1.4799	2.9494	0.3364
TCGA-BR-8295	67	1	3.6033	2.2312	0.5146	0.1959	1.4839	2.3284	0.8047	17.201	1.8023	0.1711	0.4537	1.1718	0.37	0.5376	1.069	24.3534	0.3781	1.0474	0.6533	1.7856	0.4163	0.0869	3.7054	1.5385	0.3978	3.4949	30.4029	2.3681	0.239	1.5545	1.3535	0.2369	5.2716	11.466	5.8602	0.3469	1.0083	0.0691	0.8222	10.8482	17.9864	4.6949	0.9831	0.2604	0.6008	0.5213	0.8474
TCGA-D7-8579	636	0	3.1448	4.1128	0.0427	1.0912	0.1987	2.2304	0.7047	1.4734	2.2818	0.2152	2.2568	0.6514	0.5258	0.3802	1.747	0.054	0.6985	6.0144	0.9477	3.2367	1.0353	0.6051	10.2859	2.9312	0	8.7033	14.9708	3.5956	0.7214	1.0672	6.1652	0.3535	10.0628	4.8421	4.0526	0.596	0.0912	7.8372	1.329	9.5636	12.6575	1.7871	4.4756	4.1733	1.4126	1.3335	1.8665
TCGA-HU-A4G8	690	0	1.6495	11.5379	0	1.3631	0.1365	1.7323	0.3514	3.565	0.9404	40.4313	0.651	1.1373	0	0.4414	1.2051	0.1556	0.0886	3.8252	0.8332	2.8467	0.2987	0	10.7166	1.6962	0.2174	9.4381	13.7573	1.8778	0.3547	1.7593	4.9063	0.4249	15.2299	14.8165	6.4768	1.7646	0.3946	0.4958	1.9723	34.0689	21.7311	0.2411	3.7742	0.0684	3.0562	4.3813	0.3763
TCGA-3M-AB46	1765	0	1.6027	2.1616	0.0332	0.1666	0.0515	0.2	0.426	0.628	2.2802	0.0674	0.1169	1.2524	0.0204	0.2883	0.1181	0.0419	0.0418	0.2577	0.5402	1.3806	0.0439	0.0672	8.1895	3.5887	0.0439	11.0186	8.9145	0.7227	0.2612	0.2201	0.8262	0.1679	1.432	4.2085	2.9321	0.0488	0.2126	0.5343	1.1522	22.2025	21.6606	0.3972	1.1093	0.0442	0.5067	0.1152	0.2808
TCGA-D7-8572	511	0	4.782	3.2326	0.3408	0.921	1.3859	5.0256	0.6719	29.3641	2.1701	0.1454	0	2.4193	0.49	0.4034	2.326	4.6695	0.6439	6.1163	0.721	1.7344	0.6517	0.4029	1.2077	4.8468	0	5.6352	23.1481	6.0255	1.4734	0.551	2.0758	0.2092	11.0394	13.2523	7.2024	0.6265	0.1214	2.563	0.7827	14.5459	22.115	1.485	3.4488	1.0306	1.5914	4.2416	0.6948
TCGA-VQ-A923	0	1	2.2289	11.8545	0.0924	1.804	0.3791	0.6502	0.65	4.5805	3.0003	0.3338	0.4887	0.4083	0	0.5356	1.8917	0	0.3491	5.4356	0.9187	2.6072	0.4892	0.0936	2.7165	3.7076	0	5.3753	17.9754	1.8795	0.5059	1.0613	4.1436	0.2126	16.1139	8.4014	5.9711	2.072	0.2962	2.3077	6.5728	23.8033	28.4934	0.6752	7.1071	0.2326	3.0591	4.5726	0.5433
TCGA-BR-6710	273	0	0.7776	1.0709	0	0.0501	0.2108	0	0.1043	0.7329	0	0.1706	1.5466	3.2893	0.3153	0.0953	0.9109	0	0.4077	1.2982	0.3402	0.1353	0	0.1481	3.108	1.7184	0	2.9168	4.0336	1.0621	0.0281	0.6344	0.3642	0.1346	6.3134	6.3931	0.15	0.2687	0.1562	0.9423	0.8539	5.6853	10.5524	0.815	1.9849	0.4168	0.1862	0	0.5502
TCGA-BR-6802	940	0	0.8883	1.9972	0	0.6469	0	0.5842	0.2518	2.6703	1.9424	12.1326	0.2561	8.5214	0.0448	0.2	0.5172	0	0.0915	3.5475	0.3995	0.5376	0.2243	0	5.7166	2.5319	0.0642	3.8194	26.5148	2.4274	0.8931	0.8528	1.4477	0.1672	7.7212	5.705	2.4588	0.3204	0.3105	0.117	3.0241	14.1763	15.8999	0.3995	1.8449	0.398	0.555	1.3874	0.0683
TCGA-VQ-A91N	570	1	1.1278	8.1713	0	2.357	0.1413	2.4767	0.4071	8.4703	1.9472	5.6882	0.5991	6.3827	0.0523	0.3139	2.193	0	0.1376	176.146	0.2516	0.7074	0.1499	0	5.6102	4.485	0.0188	41.1028	15.5057	2.407	0.1714	0.6288	1.8343	0.1369	10.3711	20.4995	9.2808	0.8745	0.0908	1.1635	0.8906	14.3396	50.4846	0.1952	1.9121	0.1636	2.7586	0.8113	0.0999
TCGA-D7-8573	593	0	2.543	3.1211	0.2886	0.4505	0.4055	0.8707	0.2845	0.804	0.9191	0.1956	0.8484	2.8224	0.2075	0.1429	1.0279	0	0.1299	0.3739	0.3563	1.7806	3.1844	0.1462	5.615	3.1594	0.085	3.674	16.5429	8.3894	0.1849	0.2702	1.5184	2.436	7.8319	6.7262	6.8111	0.2476	0	0.8528	1.9744	11.7384	15.641	0.2102	2.3945	0.1176	0.674	0.6684	0.3395
TCGA-VQ-A91E	664	0	1.3688	9.202	0.0368	1.3363	0.1551	1.628	0.2852	0.82	1.2654	4.5159	0.7787	0.4732	0.1134	0.2907	0.3931	0	0.0662	1.4299	0.4282	3.0305	0.5034	0	3.4294	3.0433	0.0813	5.6584	11.7689	1.8182	0.1556	0.3006	3.3622	0.1525	12.8376	10.2669	4.9609	0.9201	0.3146	0.2372	3.5167	21.3273	23.1439	0.1691	4.2181	0.0382	2.812	2.6203	0.3636
TCGA-HF-A5NB	928	0	0.6933	5.335	0	0.4587	0.0538	1.2534	0.2896	0.6945	0.5292	61.8677	0.1221	0.0835	0.1067	0.276	2.4046	0	0.0748	0.2306	0.6887	0.801	0	0	14.5995	3.3268	0.1224	6.2543	5.3411	0.6542	0.0665	0.6895	1.4956	0.0159	13.8629	19.9392	4.4975	0.7639	0	0.1674	4.0041	28.2789	24.4317	0.1278	3.1895	0.0667	1.0143	2.2251	0.0489
TCGA-HU-A4GC	99	0	1.6169	2.656	0	0.317	0.5513	0.1298	0.5727	3.0567	1.7264	3.8514	1.4798	1.6082	0.0398	0.2526	0.7471	0.0408	0.2846	4.6938	0.4029	2.9268	0.1424	0	3.2706	1.6878	0	14.8462	8.4952	1.454	0.6202	0.0165	2.5736	0.0446	2.7344	16.6545	2.7417	0.2848	0.276	1.3004	0.5608	12.9638	9.9349	0.3867	2.153	0.153	0.4111	1.009	0.8048
TCGA-BR-A4QI	652	1	0.8658	2.5677	0.4606	0.8876	0.3448	0.7526	0.6224	0.866	0.7699	0.7131	0.1015	7.8431	0.071	0.2608	0.9739	0	0.1347	1.1505	0.8954	1.5184	0.343	0.175	13.5182	4.1254	0	13.8245	7.0884	1.7989	0.354	0.0441	2.2477	0.5301	6.6952	12.8555	3.9399	0.2752	0.0615	1.9022	1.0694	15.7356	26.4032	0.3839	1.2515	0.7121	2.4932	0.3	0.2438
TCGA-VQ-A8PP	712	1	6.0253	8.8741	0	1.9364	0.3966	4.0595	0.2941	2.3135	2.6445	62.4686	0	0.8344	0.1422	0.3678	1.8486	0	0.1764	31.9514	0.8542	0.6938	0.1782	0.0584	14.9249	2.8292	0	8.0458	22.1189	4.0233	1.463	2.3264	4.2158	0.1328	23.187	13.8939	4.7694	1.951	0.4931	0.8366	3.7149	31.9718	50.1068	0.4737	3.4188	0.1965	2.4241	6.8115	0.2171
TCGA-BR-4255	124	1	1.8324	2.4688	0.1224	0.4053	0.1629	0.8613	0.3182	1.977	3.0391	9.5238	0.5395	0.6392	0.132	0.3281	1.035	0	0.567	3.7019	0.2265	0.7077	0.2025	0.589	1.4255	0.9425	0.0405	7.5025	12.9443	0.6224	0.5173	0.6404	1.982	0.1408	9.8084	15.6953	3.1763	0.225	0.2616	7.3954	0.8248	10.8589	12.9544	2.1322	2.224	4.708	0.7793	0.425	1.425
TCGA-MX-A5UG	113	1	4.4984	6.6806	1.412	2.0772	0.2487	1.5867	0.5929	2.9151	3.9668	18.3092	1.9041	0.5674	0.4607	0.5206	3.4754	0.2101	0.4783	8.898	0.9314	2.7284	1.5577	0.2104	2.6678	2.7778	0	7.2415	13.164	2.1123	0.8938	0.4877	6.071	0.4015	23.4561	6.0458	5.5729	0.7635	1.154	5.8227	3.0605	14.0998	21.077	1.3049	5.1162	1.1656	2.5917	1.6589	0.7816
TCGA-CG-5732	2100	1	1.2695	1.3017	0	0.3197	0.1071	0	0.2953	2.5274	0.922	3.9605	0	0.9309	0.1487	0.2763	0.6015	0	0.1129	3.1076	0.1532	0.4019	0.0639	0	2.6418	1.5946	0.0213	5.5669	9.0152	1.543	0.0927	0.2957	0.4009	0.0444	4.3294	20.126	1.6241	0.1775	0	1.1667	1.0988	5.4754	9.4654	0.2182	2.5816	0.1573	0.1844	0.1676	0.0681
TCGA-CG-5719	31	0	1.9533	1.6679	0.6136	0.3223	0.0681	0.3702	0.6007	3.7601	0	5.5018	0.8656	0.7397	0.1891	0.2223	0.6555	0	0.4968	6.948	0.3116	0.7949	0.1354	0	4.8021	1.8034	0	4.0565	20.5784	1.1592	0.7074	1.2218	1.427	0.0565	3.8733	12.1662	1.6997	0.3158	0.1312	0.3955	0.9374	6.5773	5.9847	1.387	2.4521	0.8179	0.6252	0.2131	0.2598
TCGA-CD-8532	354	1	2.137	2.8315	0.1852	0.497	0.3492	0.931	0.4344	1.3928	0.7076	13.7189	0.4898	3.1998	0.1427	0.3791	0.577	0	0.1166	9.5083	0.6269	1.7992	0.1226	0.0938	6.7858	2.9841	0.0204	6.6007	10.3512	0.8746	0.3647	1.6783	1.1536	0.0639	3.9223	5.2008	2.3654	0.4085	0.3958	6.8641	0.8599	4.422	10.3746	0.5058	3.6573	0.2297	0.7076	0.8844	0.4139
TCGA-HU-A4GT	198	0	0.5982	3.4319	0	0.3488	0.0732	0.6641	0.1768	0.5519	0.4731	20.8183	0	1.7582	0.0254	0.1137	0.3675	0	0.0966	2.9328	0.1834	0.4201	0.0911	0.0836	3.5293	1.4558	0.0182	14.2453	14.4864	1.1997	0.0873	0.4426	0.4114	0.076	2.9486	17.76	5.5308	0.6678	0	0.2661	0.2473	13.1624	16.1009	0.1493	1.3001	0.0336	0.9989	0.7886	0.0388
TCGA-BR-4280	201	1	0.4807	2.643	0	0.4061	0.2689	1.0564	0.5439	1.1256	0.6176	0.0213	0	1.6562	0.1245	0.3221	1.0073	0	0.0291	0.5832	0.1453	0.2243	0.0713	0.1228	1.5172	3.1124	0	7.9503	9.8924	0.7634	0.264	0.1032	1.1411	0.0186	9.2634	28.0551	7.429	0.4457	0.1727	0.1954	0.811	18.2951	20.4092	0.1492	1.9278	0.1137	0.7205	1.1228	0.038
TCGA-VQ-A8PE	675	1	3.6259	7.7907	0	0.6365	0.1256	0.7881	0.373	7.8111	2.4956	0.7114	0.3071	9.2736	0.161	0.4071	1.163	0.2203	0.094	0.8701	0.2948	2.4578	0.3459	0	6.402	4.1218	0	7.4182	41.9624	4.5561	0.4937	0.1556	3.4721	0.1002	8.2462	9.7792	19.7277	2.0493	0.9307	0.2105	2.8176	27.7605	14.8345	0.2854	1.8211	0.1322	1.7746	2.7981	0.1229
TCGA-BR-A4PE	621	0	1.3711	2.3321	0	0.2556	0.3624	0.4258	0.5676	7.5166	0.6935	33.2659	0.2134	0.5835	0.0932	0.1118	0.7002	0	0.1034	4.1309	0.2944	0.7278	0.1068	0	2.9424	1.5207	0	5.0832	15.497	2.4619	0.4127	0.2162	1.9097	0.0836	4.8747	14.8418	3.2092	0.2002	0.0647	1.1213	1.5588	19.8607	22.9999	0.3601	2.4804	0.1994	0.3082	1.1033	0
TCGA-CG-4469	215	1	1.255	7.1088	0.1026	0.9725	0.1935	2.1665	0.3453	1.0289	0.9801	17.5119	0.1809	0.0825	0.1897	0.5205	2.0096	0	0.2308	9.3404	0.5536	1.8514	0.0679	0.052	4.4328	3.6811	0.0227	12.3373	9.0021	0.4473	0.2366	0.7072	2.6419	0.0945	19.431	14.2485	14.8531	1.8108	0.1097	0	0.8145	33.1134	33.0049	0.1933	5.3719	0.1596	2.4829	5.3459	0.2414
TCGA-HU-8243	180	1	1.8911	3.0203	0.2386	0.4796	0.1906	1.7275	0.3407	1.8612	3.2823	0.6288	1.0099	0.3836	0.5294	0.7332	1.7846	0.2415	0.8073	1.0597	1.3632	2.473	0.8003	0.2901	3.3681	2.8441	0.4849	4.9932	14.3854	6.1728	0.6053	0.4386	2.3785	0.2636	5.8669	12.735	4.8083	0.9476	0.204	0.5384	0.6577	10.6897	7.2245	0.5034	1.5869	0.3923	0.7294	1.3262	1.8413
TCGA-D7-6815	486	0	2.4065	1.1222	0.0562	0.4879	0.1746	0.7913	0.4471	4.1339	1.5035	9.5436	0.1983	6.0087	0.2079	0.4562	0.7007	0	0.0607	21.78	0.2617	0.8843	0.0744	0	2.5939	3.5436	0.149	11.1546	26.5695	3.0226	0.6913	1.2055	1.1206	0.0259	17.4628	8.4977	2.4915	0.4134	0	0.453	2.846	9.0388	18.5665	0.305	2.3278	0.1832	0.358	0.3905	0.238
TCGA-F1-6874	440	0	1.9849	6.9186	0.0689	1.0697	0.2139	1.9391	0.6743	3.5302	4.2107	66.7692	3.158	0.8857	0.3396	0.7687	0.9811	0	0.4462	14.2989	0.5975	3.1229	0.851	0.0698	2.4304	2.4013	0.213	5.3051	10.4292	1.7016	1.9059	1.055	5.6066	0.3171	24.7148	12.4099	3.2364	1.3169	0.1472	0.333	1.7332	16.7345	27.2036	0.5553	6.2733	0.4285	2.1053	1.5551	1.7499
TCGA-HU-8244	742	0	0.4443	2.9078	0.153	0.2912	0.1471	0.2051	0.3848	0.7387	0.7794	41.2841	0	0.2459	0.0629	0.1922	0.3632	0	0.1376	3.51	0.3345	0.9437	0.4276	0.0517	7.8207	2.0053	0.0676	6.1295	8.5876	1.4822	0.1568	0.1302	1.0166	0.047	8.2174	15.0914	4.9494	0.225	0.109	0.0822	0.7944	7.0298	10.7592	0.1191	1.3271	0.0567	0.1948	1.1514	0.3599
TCGA-BR-4366	0	0	1.5513	6.2207	0.9205	0.8162	0.1561	1.6332	0.519	1.9909	2.2757	0.1386	0.3819	0.6962	0.0667	0.977	0.6749	6.506	0.2631	4.7487	0.7561	0.4509	0.3106	0.0549	7.2749	4.5217	0.0957	17.9841	7.7388	0.5508	0.4682	0.8017	3.1481	0.0748	16.7301	15.5844	4.5662	0.8361	1.3888	0.6108	0.3406	12.8841	33.528	0.3101	4.3892	0.3809	6.8959	1.3165	0.3312
TCGA-D7-6519	625	0	3.7846	1.7577	0	0.5992	0.0952	0.4797	0.2432	9.6206	0	8.1707	0.3365	2.9521	0.2646	0.2282	2.2085	0	0.0687	9.5327	0.6662	0.2649	0.0842	0	7.1217	4.6027	0.0843	9.1724	14.7166	2.5651	0.5133	1.5832	1.1095	0.0659	6.3398	22.6136	8.6824	0.3157	0	0.5382	4.0872	13.5005	9.7271	0.3738	1.0148	0.0989	0.6683	1.4913	0
TCGA-F1-A72C	346	0	1.1405	3.7817	0	0.4715	0.0429	0.519	0.6185	0.8627	0.493	0.2623	2.048	0.363	0	0.36	0.9191	0	0.1045	18.265	0.3549	1.9105	0.7687	0.0654	6.1879	2.8248	0	4.8191	39.169	0.9376	0.5331	1.0542	1.5005	0.0594	2.8939	9.0034	8.8833	0.3321	0.2758	0.4159	1.411	12.0428	8.7686	0.6563	2.7184	0.2246	1.2326	0.8964	0.2125
TCGA-BR-8690	325	0	2.0498	3.3056	0.2185	0.3992	0.1696	0.2197	0.3787	2.1907	0.8347	3.8981	1.541	0.3512	0.6058	0.2058	0.9725	0.5526	0.1769	0	0.4391	1.1118	1.2051	0	2.4708	1.417	0.386	9.3504	17.7763	3.3336	0.3778	0	1.6331	0.2011	2.9034	3.6606	4.9982	0.0803	0.2335	2.1125	0.4254	17.7004	7.4084	0.4609	0.9362	0.1942	0	0.5691	0.9765
TCGA-CD-5803	341	1	3.2571	1.2235	0.0829	0.6437	0.2207	0.5001	0.3551	2.3091	0.9502	11.6022	0.2924	1.1326	0.3065	0.3304	0.5904	0	0.8503	9.387	0.3859	0.6904	0.3658	0.168	2.5501	2.4532	0.0366	4.8622	13.3733	2.8913	0.9558	0.4656	0.6886	0.0382	9.2266	9.5217	3.6571	0.1219	0	12.2909	1.9867	3.6305	11.3532	2.0363	3.6125	1.6453	0.3167	0.4319	1.4431
TCGA-CD-8528	375	0	1.3084	1.797	0	0.5837	0.1134	1.9415	0.6487	2.1514	2.1699	38.25	0.2003	0.2282	0.525	0.3416	0.3034	0	0.0102	20.8057	0.3364	1.051	0.1253	0	2.8261	4.8923	0.0251	6.4766	24.6725	3.5489	1.0695	2.9286	1.0378	0.0261	6.604	31.0193	9.1593	0.6682	0.1214	0.2746	0.5955	12.3413	35.9856	0.4022	0.7272	0.2271	0.5063	1.0849	0.4008
TCGA-EQ-A4SO	494	0	1.0472	9.1392	0	0.6393	0.1058	0.064	0.2206	3.2605	0.8507	27.2728	0.3365	0.7413	0	0.1245	0.5663	0.4023	0.063	12.2529	0.3432	0.7358	0.1825	0	20.3751	3.0688	0.014	8.4203	15.3937	2.8658	0.1711	0.2761	1.955	0.0146	8.19	18.3214	2.1342	0.3742	0	0.1538	2.506	34.3542	27.5879	0.0815	0.6274	0.066	1.1343	2.0991	0.0599
TCGA-BR-8365	533	1	5.5976	4.7851	0.3407	0.9559	0.4102	1.8594	0.8735	2.8739	4.2767	0.1063	5.8357	0.0782	0.5698	0.2469	1.0398	0	1.2698	14.5873	0.8134	3.6926	0.5154	1.7752	4.0069	1.5586	0.043	7.7009	21.5556	3.2533	0.5985	0.8448	6.1442	0.224	14.067	7.0804	1.3281	0.3579	0.4161	5.8822	1.2975	9.4185	13.8617	3.8576	6.2115	4.1519	2.0454	1.7749	3.2972
TCGA-RD-A7BS	336	1	2.3749	5.675	1.1703	0.5643	0.75	1.046	0.5304	5.216	1.9874	5.1692	1.3759	2.9262	1.8432	0.8764	0.2315	0	0.6552	4.9084	0.4127	2.2862	0.5738	0.9223	7.2359	4.1382	0.9765	5.6385	22.4504	2.0787	0.5747	0.5312	1.9442	1.2571	4.9685	8.1769	2.4014	0.765	0.278	3.3531	0.6623	18.9565	11.9904	1.4207	1.598	0.8764	0.4969	2.0326	1.0401
TCGA-D7-6820	344	0	0.2891	1.0896	0	0.1659	0.0101	0.1826	0.1667	0.3036	0.347	31.8744	0	1.6786	0	0.1974	0.4043	0.1723	0.0327	0.4033	0.1153	0.3781	0.0401	0	1.6433	2.7887	0.3811	3.0443	10.0882	1.9796	0.096	0.6491	0.9806	0.0627	38.5451	31.7345	2.2175	0.2003	0.1941	0.0732	1.6595	5.5776	9.58	0.1574	0.633	0.2051	0.694	0.1577	0.0855
TCGA-VQ-A8PB	1043	1	1.0708	5.8775	0.0687	0.5886	0.0152	1.1055	0.2733	0.6891	1.4441	23.1157	0.6059	0.3314	0.0847	0.249	0.3059	0	0.068	8.3918	0.2181	0.5087	0.1213	0.0348	3.917	4.1508	1.3052	9.663	23.8736	0.9487	0.4688	0.1228	1.1986	0.1424	14.8975	15.7769	8.1782	1.1117	0.1469	0.6091	0.5867	22.5144	21.8347	0.2822	2.7072	0.1527	2.4943	2.8046	0.0647
TCGA-BR-A4IU	838	0	4.4031	5.4347	0.5579	1.0364	0.429	2.6928	1.1152	1.6163	5.5427	9.7706	4.4604	0.3886	0.7106	0.3612	3.444	0.047	0.83	5.7812	1.8967	4.7498	3.3321	1.3191	3.8703	1.4778	0.0164	11.0402	27.6346	4.2704	0.7791	0.5508	6.9825	3.6301	9.8249	6.923	6.6554	0.5471	0.2385	11.9292	1.1812	7.1988	17.5454	3.2007	4.1714	1.9393	1.3738	1.292	2.9226
TCGA-VQ-A91A	1200	0	4.7933	7.2574	0.0433	1.286	0.2306	1.5678	0.3445	6.9977	2.1514	0.1859	1.2221	1.7405	3.5234	0.3045	1.7738	2.7392	0.4832	2.5485	0.4216	0.8016	0.2102	0.0878	7.1912	6.6548	0	7.2659	25.0077	1.133	1.6979	0.3096	4.7489	0.2393	10.721	5.4042	5.5991	1.0511	0.9258	1.2565	2.7897	15.6361	25.7039	0.8257	2.1246	0.6512	4.5234	2.2567	0.3057
TCGA-CG-4460	669	1	3.1897	4.6576	0	0.7417	0.4907	1.2304	0.288	6.2403	1.6184	16.6039	0.664	0.6052	0.145	0.3888	1.5084	10.7745	0.1186	0.6792	0.2489	0.4355	0.1038	0.0477	1.7033	2.7188	0	11.9589	7.1263	1.2995	0.1357	0.1922	1.4855	0.1517	11.7276	25.0109	1.014	0.5537	1.4084	0.7585	0.7755	23.105	21.6404	4.0498	2.2599	0.3207	2.7573	1.9617	0.1107
TCGA-BR-A4CR	0	0	7.1864	2.6471	0.181	1.0437	0.6724	2.3656	0.5998	7.0072	1.383	12.6918	0.6383	9.9267	0.4182	1.2361	2.014	11.2162	0.2524	0.6027	0.2585	2.9306	0.2396	0.5501	2.5176	1.9534	1.9585	12.6187	1.5366	0.0658	0.2434	0.0462	3.9083	0.1041	14.6563	23.3997	4.2612	1.2976	1.5474	0.5833	3.8222	23.2872	37.9337	0.1227	1.3502	0.1742	5.5318	0.7858	0.1916
TCGA-HU-A4H3	882	0	1.3559	5.7162	0.0699	0.8064	0.3489	0.6327	0.2709	0.9348	1.8699	0.379	0.9863	0.0281	0.0215	0.2229	1.9296	0	0.0503	7.1795	0.392	1.585	0.2931	0	5.2661	2.7067	0.0618	7.2821	10.982	2.6417	0.4232	0.2499	3.1359	0.2897	9.8141	32.6884	6.2045	0.3342	0.2242	0.0563	0.7331	25.3848	21.796	0.1896	3.8373	0.2744	2.6713	2.9141	0.1974
TCGA-VQ-A94P	81	1	3.6192	4.6867	1.2484	0.6008	0.1385	1.0759	0.3365	0.7451	3.0663	3.0646	5.818	0.4658	0.1923	0.0937	3.493	0	1.8693	2.7718	1.2546	1.3614	0.3935	1.8522	0.8673	0.7501	0	7.8325	35.2053	0.9071	0.2827	0.0911	2.6663	0.1847	10.5171	5.3017	1.8845	0.3279	1.2389	14.2985	1.5894	8.8424	17.6167	4.7871	5.2394	4.4905	0.5678	0.7743	1.6152
TCGA-VQ-A8E3	661	1	1.6727	4.4555	0.52	0.9619	0.2768	1.673	0.3818	2.3174	0.7947	14.8991	0.1834	3.552	0.4806	0.6669	1.2962	0.1315	0.5614	0.4041	1.7272	0.866	0.9178	0.4215	8.2799	5.7545	0.2067	6.8267	13.0238	2.1158	0.4296	1.938	2.4186	0.3351	11.0563	21.0085	9.5168	0.6118	0.3334	0.7542	2.3365	11.245	18.8867	0.5054	2.6847	0.4852	1.9205	2.1673	0.9541
TCGA-BR-8380	21	0	3.7405	3.396	0.4335	1.0231	0.3098	1.6466	1.0217	1.932	3.6807	0.1451	4.7566	1.1613	1.1279	0.2653	2.6587	0.2437	0.598	11.2292	1.1006	3.6992	1.5091	0.8785	1.5907	2.3919	0	8.3764	17.2446	4.8298	0.7219	0.7132	2.0004	1.4856	14.7227	10.8739	5.1689	0.1063	0.3089	7.2967	1.3131	12.0038	17.6596	1.8328	4.387	5.4292	3.4353	0.6692	1.8356
TCGA-D7-6520	573	0	0.9481	0.9222	0	0.2284	0.1168	0.3175	0.6334	0.7624	0.8045	0.0396	0.1856	0.8884	0.1622	0.2479	0.3749	0.0666	0.1231	12.622	0.3452	0.2435	0.1161	0	1.524	3.7556	0	5.399	28.9753	5.0486	0.4248	0.1075	0.6995	0.1454	3.4976	1.9157	0.972	0.1548	0	3.9869	0.7254	5.4667	7.1674	0.6742	3.1526	0.269	0.4693	0.3657	0.3467
TCGA-BR-6801	1223	0	0.5746	1.3952	0.0826	0.2265	0.1558	0.0831	0.3118	0.3683	0.6315	0.2426	0.5829	35.5989	0.0764	0.1288	0.6622	0.0523	0.0818	4.3578	0.236	0.3059	0.1459	0.2093	7.7014	1.6416	0.5475	4.8393	31.5167	1.4411	0.3652	0.0633	0.5491	0.1522	5.0795	5.0587	2.9335	0.0912	0.1766	0.7991	0.2723	7.6608	8.8658	0.4452	1.7878	0.765	0.1579	0	0.3305
TCGA-R5-A7O7	1389	0	0.7395	1.9786	0.2802	0.256	0.0622	0.5635	0.5287	0.3903	0.803	0.0158	0.7412	1.1823	0.259	0.4315	0.3742	0	0.2647	0.5444	0.8597	1.1668	0.7419	0	10.2363	0.9656	0	5.2193	11.7969	1.4253	0.1885	0.1431	0.931	0.1935	5.3532	12.6849	4.686	0.1545	1.6471	0.6774	0.3778	8.6051	5.6451	0.5331	0.8247	0.0778	0.803	0.2433	0.4285
TCGA-HU-A4H5	724	0	2.8537	6.2845	0	1.4614	0.8709	5.5562	0.8527	0.8506	1.389	0.3531	0	27.3183	0.2016	0.6191	1.2299	1.4254	0.072	0.7265	0.7307	1.7156	0.4171	0	3.5524	9.4838	22.7065	9.3326	8.1799	3.8567	0.3633	0.0928	1.0871	0.0502	11.1124	23.2859	8.601	1.5506	0.2331	0	0.9911	10.152	37.9665	3.6542	2.3501	0.1669	2.7318	2.7781	0.171
TCGA-CD-5804	0	0	1.3027	1.9067	0.1926	0.2419	0.0641	0.1936	0.3731	1.0192	0.7358	6.5892	0	1.7411	0.089	0.1744	0.7715	0.0609	0.0347	1.3896	0.3056	0.3118	0.1275	0	2.9183	1.532	0.0213	4.0895	24.5252	0.6296	0.3423	0.6637	0.4798	0.0222	1.8394	9.5412	1.4027	0.1062	0.4116	2.8706	0.8797	6.6866	10.2874	0.7545	1.4417	2.0857	0.4292	0.0836	0.068
TCGA-CD-8526	381	0	2.7362	5.1421	0.2172	0.2777	1.3873	0.9607	0.6467	35.2783	1.3276	2.4295	0.7659	2.1641	0.2141	0.321	0.928	4.2849	0.1719	1.0126	0.5881	1.6879	0.2108	0.132	1.1003	1.8135	0	10.0317	15.9801	2.5247	0.3839	1.1753	1.9481	0.2399	4.2569	11.6676	9.8387	0.7665	0.9284	4.1297	5.0223	17.9164	29.9236	12.1838	1.9779	0.2059	0.8851	0.9806	0.5517
TCGA-HU-A4G6	738	0	2.3357	4.9781	0	0.6529	0.3059	0.5411	0.8026	0.9368	2.1845	0.1342	0	20.4609	0.0829	0.3875	1.1378	0	0.0726	0.7467	0.8895	2.9253	0.4749	0	13.5106	1.9019	0.0149	10.2204	13.6591	5.083	0.0517	1.7343	1.7878	0.1084	10.7828	16.7243	15.3268	0.7419	0.1438	0.1084	1.4508	15.7602	40.6752	0.0887	2.9451	0.0149	2.4843	0.993	0.3165
TCGA-IN-8663	103	1	5.0054	10.0677	0.8767	0.9857	0.1346	1.4917	0.6189	0.2254	2.5766	0.4823	0.4757	0.1626	0.1662	0.6646	1.2007	0	0.1942	12.5773	0.3995	2.808	0.4464	0	12.4165	23.784	1.2809	26.6181	25.4797	4.998	1.0885	1.4805	4.5931	0.5588	7.0576	5.176	4.9122	1.2893	0	0	3.4747	24.6819	36.0999	0.2947	1.8524	0.9239	1.2883	1.7568	0.1586
TCGA-VQ-A8PM	57	1	3.593	4.6222	0.1133	0.526	0.1005	0.8351	0.1771	1.7668	1.5868	0.4804	0.6658	0.3641	0.1629	0.1778	0.4033	3.0561	0.1902	2.431	0.2476	0.3493	0.6498	0	3.006	2.5024	0.2001	4.5168	13.3031	1.3716	0.1088	0.559	1.8815	0.1738	4.7665	7.8634	2.8198	0.583	0.3228	1.2777	1.278	12.1175	13.6409	0.4267	2.2456	0.3942	1.2021	0.7868	0.2842
TCGA-BR-A4IY	392	0	2.6224	3.6924	2.255	0.4676	0.0592	0.358	0.7746	1.7522	1.247	28.0054	0.5232	0.0954	0.1463	0.0882	0.317	0.0375	0.1655	5.2044	0.565	0.9609	0.144	0	3.2752	2.2493	0.0655	4.305	25.2346	5.1311	1.6592	1.4695	1.3801	0.2732	3.1053	3.2022	2.9649	0.4364	0.3805	1.1476	0.8	12.1529	13.9956	0.5097	4.2558	0.6856	0.3779	0.6699	0.0977
TCGA-BR-7197	280	0	1.2072	1.7763	0.0909	0.4153	0.3025	1.0056	0.2596	0.2533	1.5632	0.948	0.962	6.0282	0.056	0.5732	1.2142	0.23	0.1472	3.2299	1.1831	1.8088	0.1404	0.2764	2.4678	2.8933	0.1205	13.3485	6.7547	1.9158	0.4018	0.2553	1.9635	0	5.5884	11.3522	2.3413	0.5014	0	0.7326	1.3482	9.1677	6.6629	0.6303	1.1407	2.2052	1.1579	0.7895	0.4492
TCGA-BR-8381	224	0	2.4418	2.2166	0.0646	0.4281	0.4301	0.9098	0.2636	1.6562	1.9755	26.5276	0.6838	0.0519	0.1195	0.2763	1.0357	0	0.3954	6.8161	0.9709	0.9568	0.4278	0	4.2686	2.8427	0.0856	7.0389	16.7365	1.6906	0.7079	0.396	0.8589	0.4463	7.408	4.9721	6.909	0.2852	0.1381	1.5623	1.2391	18.2361	15.1605	0.599	4.0777	0.3877	0.4939	1.3469	0.5473
TCGA-SW-A7EA	579	0	0.7411	3.6691	0.1187	0.5153	0.0922	0.4776	0.1937	0.9923	1.5879	21.7283	3.141	0.668	0	0.2108	0.2114	0	0.0427	0.4614	0.2638	0.7142	0.0786	0	2.2562	1.7209	0.1049	6.876	21.0885	0.9491	0.2168	0.576	2.2685	0	2.8603	13.2485	3.5329	0.131	0	0.287	0.8893	30.6454	11.9971	0.5234	1.9865	0.5232	0	2.1654	0.1955
TCGA-BR-8676	229	0	3.0218	2.2118	0	0.1749	0	0.462	0.2031	0.512	0.5852	0.0346	0	6.5856	0	0.2664	0.2727	0	0.1654	0.17	0.2593	2.3385	0.6083	0	0.6236	1.4902	0	12.3042	9.6453	1.7807	0.0147	0	1.5267	0.2115	2.6716	30.7632	12.9484	0.2816	0.4911	0.1234	0.2065	26.6243	14.0894	0.1558	1.2337	0.6296	0	0	0.9368
TCGA-BR-7723	874	1	2.1528	2.1638	0.2563	0.4244	0.3269	2.1907	0.4967	12.9951	0.4897	0.1061	0.226	6.5407	0.2369	0.5851	0.5705	20.8306	0.1499	5.6202	0.3119	0.1779	0.0848	0.0649	0.4928	3.0005	0	3.6989	7.7082	8.6609	3.4357	0.2618	1.4904	0.0295	19.2684	10.0219	3.5503	0.754	0.4109	1.2393	1.2286	12.6962	29.869	7.9478	1.8529	0.1661	1.061	0.4452	0.1809
TCGA-HF-7134	1588	0	0.7092	2.8798	0	0.5419	0.0239	1.3012	0.2529	1.3818	1.6481	2.5412	0.5705	0.3033	0	0.3438	2.8802	0	0.1649	11.2536	0.2054	0.6985	0.1428	0	62.811	3.1476	0	9.5177	24.3404	1.5672	0.2694	1.9822	1.3436	0.0248	25.6177	10.9924	4.7021	0.3569	0.1153	0.5214	1.5184	12.5493	29.8256	0.2803	2.5891	0.2356	0.8927	1.4047	0.0761
TCGA-R5-A7ZE	554	1	0.9429	2.9813	0.242	0.1198	0.0358	0.0811	0.9791	5.4387	0.3083	0.0121	0.1423	4.4092	0.0994	0.2339	0.5028	0.3572	0.0218	2.7766	0.1024	1.0825	0.1068	0	55.643	3.2135	0.5167	4.8337	17.5826	1.876	0.093	0.2884	0.4691	0.0186	3.4177	22.1683	3.8821	0.2077	0.4311	0	0.713	3.626	9.2445	0.2189	0.5249	0.0866	0.1541	0.8407	0.1139
TCGA-RD-A7BW	156	1	4.1938	5.2965	2.5075	1.2477	0.5562	0.5403	0.9133	2.6941	6.5012	0.2629	0.9475	0.4318	0.6623	0.4802	0.6378	0	1.0636	3.2808	0.7769	2.5688	0.2766	1.2704	5.8339	1.5248	0.0791	6.4384	27.12	2.6029	1.0153	1.0974	5.5044	0.4123	7.4384	8.5678	1.4149	1.1854	1.1485	4.6184	0.6975	12.5692	15.4034	4.7504	3.6529	1.9432	1.4827	1.5553	3.6657
TCGA-BR-4357	0	0	4.3282	7.1758	0.1153	0.9745	0.1663	1.3915	0.6351	1.6704	2.4235	0.2822	1.8303	1.0659	0.0711	0.5056	2.2588	0	1.1517	2.4966	0.3538	0.4802	0.229	0.0584	0.8347	2.2324	0.1019	4.651	11.7502	1.257	0.7867	0.3239	2.6821	0	8.5253	9.1477	8.4478	1.3145	0.7395	0.5576	0.5873	16.9318	21.8468	0.2259	1.9471	0.2007	1.7625	3.1045	0.1899
TCGA-BR-8683	300	1	8.4112	11.7359	0.4072	1.5279	0.3097	2.3396	0.6407	7.2593	3.1116	2.0102	1.4361	1.8233	0.466	0.5564	1.968	0.0736	0.4501	10.7202	1.797	3.3911	0.9498	0.8252	102.448	5.4003	0.6424	9.0857	54.0834	2.9588	1.442	0.4752	10.8231	0.2946	14.8818	3.5687	3.7002	0.9411	0.373	3.5624	4.984	26.6895	28.7202	0.9424	8.2897	2.5418	2.4449	4.1421	0.4379
TCGA-BR-6707	605	1	0.9454	2.2317	0.3271	0.4856	0.1088	0.9867	0.2502	1.6401	1.8748	0.1478	2.019	0.3286	0.0504	0.2311	0.8737	0	0.0589	2.4513	0.4845	2.1945	0.0361	0	1.8498	1.0277	0	6.2988	8.911	1.0696	0.3457	0.7933	2.3095	0.1506	9.238	20.503	5.3865	0.3608	0	1.3179	1.4944	12.2455	13.3586	0.4745	1.8494	0.1332	0.5208	0.5681	0.4232
TCGA-MX-A663	300	1	3.1244	4.0349	0.4524	0.6888	0.2564	1.6173	0.4306	19.2656	1.1523	0.1362	3.3682	7.4329	0.2788	0.397	1.253	5.8489	0.5336	1.8972	0.787	1.7674	0.5989	0.6621	1.8873	2.2109	0	7.143	35.9914	7.3046	1.4778	0.4876	4.676	0.4396	8.2665	6.4345	3.5685	0.3696	1.5042	1.6201	1.1444	10.2414	15.6392	4.0449	3.0624	1.1502	1.7284	0.8729	0.9696
TCGA-VQ-A94U	819	0	2.8223	7.0785	0.179	1.3591	0.0794	0.8997	0.3741	1.0469	3.7608	10.9608	0.6312	0.3955	0.0827	0.4863	3.5052	0	0.5797	1.1424	0.7668	3.105	0.4541	0.5893	11.4155	1.7049	0.0593	9.3369	10.3834	1.5605	0.834	0.1371	5.8716	0.1236	18.5068	4.2321	8.703	1.9082	0.5738	5.1915	3.8735	26.7511	14.8279	0.9945	2.6797	1.7826	2.4502	4.5845	1.2841
TCGA-D7-A6EX	344	0	0.9899	1.9485	0	0.3482	0.2778	0.438	0.6219	7.8267	0.8322	0.3116	0.1921	8.3587	0	0.4143	2.5209	0.3444	0.0392	3.6876	0.7374	0.2015	0.7689	0.0552	2.0693	2.0198	28.4301	14.1056	25.6601	0.3165	0.6069	0.1946	0.9046	1.6043	2.8947	21.3586	7.2961	0.3604	2.9099	1.9306	0.4894	25.4833	34.4421	0.5006	0.4555	1.2461	0.4855	1.986	0.1537
TCGA-CD-A4MJ	384	0	1.3447	4.331	0	0.602	0.1424	1.3591	0.5169	0.6777	1.0329	33.0843	0.3576	3.0689	0.0417	0.2963	0.9627	0	0.0426	0.7878	0.193	1.0006	0.0895	0.0685	6.3596	2.7673	0	5.7697	21.7107	2.0135	0.7143	0.6556	2.863	0.0467	8.982	11.8576	6.7468	0.6461	0.0722	0.3268	1.1946	21.0368	19.6554	0.2699	2.4148	0.4229	0.8608	0.5869	0.0954
TCGA-BR-8081	981	0	1.7503	2.2638	0	0.4781	0.2579	1.1693	0.1344	2.721	0.2962	44.5018	1.5038	0.5296	0.1194	0.1264	0.6212	0	0.1046	2.1947	0.3117	0.5739	0.479	0.1571	4.9802	1.0293	0	4.7531	17.7727	2.3096	0.7076	0.3562	1.9962	0.0892	5.9886	15.7177	3.8417	0.3136	0.4143	1.3743	0.7548	14.8342	11.6847	0.663	1.6932	0.3273	1.0367	0.6732	0.1459
TCGA-BR-8372	951	0	1.3554	2.2254	0.1493	0.3866	0.2871	0.8009	0.4366	1.2757	1.5216	0.0637	0.5267	4.2809	0.1227	0.4762	1.0637	0.1259	0.43	1.6027	0.6214	0.737	0.4833	0.1513	0.7882	2.5933	0.044	8.5738	35.7868	3.1832	0.3061	4.9564	1.2405	0.0917	9.8411	24.3024	7.1401	0.4759	0.3192	3.0486	1.2378	33.8036	35.0593	0.3226	3.8041	0.1843	1.0778	3.026	0.3748
TCGA-CD-A489	344	1	6.6904	4.3366	2.6284	1.316	0.3924	0.6099	0.6495	1.239	3.2831	2.3974	2.4958	0	0.5918	0.304	1.89	0	0.9368	6.1725	1.0267	2.4789	0.5576	0.4097	31.2126	8.7393	0.0447	10.7509	23.032	1.9833	0.9907	0.671	3.1068	0.5584	9.1525	4.5899	2.0847	0.223	0.4322	10.9155	0.4694	10.088	28.0345	3.5229	3.184	2.6166	0.7725	3.9503	3.5434
TCGA-BR-A453	185	1	2.7499	2.3725	9.4539	0.4895	0.2019	1.5941	0.3653	1.3085	2.9167	0.0486	5.6953	0.5191	0.6333	0.1191	1.7252	0	0.6181	3.3572	1.0685	1.9832	2.4617	0.6842	0.7438	0.7141	0	6.6856	39.72	3.8827	0.7729	0.5397	1.2193	6.8659	2.7801	6.578	1.3675	0.0432	1.5062	10.4097	0.9059	5.572	8.9119	4.148	2.9227	5.5099	0.1496	0	8.5369
TCGA-BR-8589	825	0	3.0781	3.082	0.2517	0.3832	0.1861	0	0.3422	1.6824	0	0.0632	0.8876	5.1238	0.1034	0.2614	1.3443	0	0.3623	9.4991	0.3017	1.0091	0.3332	0.17	3.9088	3.1457	0.4076	6.6333	9.1407	8.7774	0.0322	1.5419	0.1394	0.1931	7.8039	7.0735	4.527	0.7402	0	0.4056	1.3822	21.7109	23.8573	0.2718	3.9675	0.0994	1.0684	0.8741	0.7894
TCGA-VQ-A91V	1297	0	1.4488	6.2652	0	0.343	0.0761	0.2589	0.3413	0.3347	0.6558	41.8992	0.3027	0.2759	0.0529	0.4074	1.1461	0	0.1313	6.336	0.2905	0.3574	0.1326	0	10.4248	2.3311	1.1183	11.6002	30.8486	1.8085	0.1484	0.1972	1.7109	0.0198	9.5524	14.6553	2.5271	0.852	0	0	3.201	29.8281	21.1715	0.2037	3.8198	0.0922	0.7651	2.4594	0.1413
TCGA-BR-A44T	1038	0	3.3873	6.1267	0.472	1.0151	0.2356	0.7909	0.4332	4.4262	6.7626	0.1096	4.439	0.1897	0.1454	0.3078	1.6808	0.4477	0.361	2.8382	0.8155	13.7935	2.1349	0.4782	1.4946	1.2118	0	7.6946	17.3656	0.8002	0.9599	0.7832	4.247	0.7604	7.5793	6.1618	3.0506	0.752	1.5133	6.0851	1.1901	12.0989	16.8751	2.2434	3.7448	2.8692	0.9017	0.6148	1.5545
TCGA-CD-A48C	353	1	1.088	2.9048	0.2201	0.3735	0.0558	0.5059	0.5259	0.8759	1.0813	12.746	0.4436	0.3285	0.1356	0.1481	0.8958	0	0.0622	14.0334	0.2728	0.2037	0.0971	0	4.3672	5.1117	0	8.9079	15.6188	1.9193	0.6828	0.6422	0.9925	0.0579	3.8133	6.0196	5.5876	0.6706	0.3361	0.4561	0.7065	9.017	10.6358	0.4288	0.9936	0.333	0.9211	0.4369	0.2219
TCGA-BR-8362	398	1	2.8615	3.4561	0.5882	0.4389	0.0696	1.1829	0.3119	1.4856	1.798	0.2037	0.6915	1.5443	0.4833	0.4774	0.7681	0.0496	0.4093	55.0291	0.7136	1.3789	0.5884	0.3974	6.1383	3.1398	0.0346	10.5534	23.8071	2.3936	0.8139	0.1402	3.3876	0.2347	8.0781	7.267	2.6313	0.4037	0.5029	3.2864	1.0456	18.3115	19.6905	1.2351	5.9448	3.4735	3.0466	1.5665	0.3875
TCGA-D7-A4YV	180	0	2.769	8.2701	0.2208	2.3623	0.5225	2.5907	0.4354	1.9686	3.9378	15.7208	0.3895	0.2958	0.2041	0.8909	2.0317	0	0.351	1.8388	1.3473	2.7247	0.7959	0.6713	2.0315	8.7963	0.3739	18.4106	12.2406	2.728	0.8629	0.2067	7.1541	0.3897	31.0011	9.268	6.8653	1.6782	0.1574	2.5507	1.2901	19.8432	33.7302	0.771	9.7533	5.9317	2.4377	3.7716	0.762
TCGA-CD-5801	401	1	2.4224	1.3518	0	0.2922	0.1845	0	0.3784	1.4256	0.2444	0.1638	0	4.0617	0.1183	0.1344	0.5695	0	0.046	1.7755	0.9069	0.296	0.1412	0	3.3282	1.2448	0	3.8417	75.9544	2.882	0.1229	2.9724	0.7439	0.1472	2.6569	4.2013	1.0895	0.2352	0.4102	1.9589	1.629	4.6429	13.2848	0.3808	2.8869	0.0616	0.0815	1.111	0.3311
TCGA-BR-8680	972	0	2.6384	4.4066	0.7056	0.8497	0.5549	1.9348	0.3794	0.2144	2.9409	0.1014	0.6787	6.9593	0.1976	0.3858	1.599	0	0.1385	0.7121	0.7736	2.9083	1.3304	0.7149	18.3972	2.3403	1.1616	7.0997	17.7909	2.7032	0.53	0.131	3.5163	0.2067	2.0246	11.2391	4.4223	0.7075	0	0.5169	1.1529	30.5933	19.0999	0.3093	0.9406	0.1568	1.8789	0.557	0.4527
TCGA-BR-8361	946	0	1.6458	2.5069	0	0.8068	0.1338	0.7797	0.5975	0.816	1.4815	0.2595	0.1519	0.4501	0.1327	0.5089	0.6137	0	0.0698	0.8131	0.7657	0.9169	0.3802	0	0.4093	3.9471	0.3996	6.8334	11.7055	2.2539	0.3808	1.4518	1.2882	0.2182	5.7255	6.823	5.0565	0.9821	0.0921	0.7637	2.7361	10.5032	24.5011	0.2337	4.609	0.3861	2.5789	0.8979	0.0811
TCGA-BR-A452	229	1	1.5562	3.4752	0.1013	0.6403	0.1423	1.1546	0.8886	3.1988	1.1614	0.6154	0	39.2778	0.1873	0.328	2.4056	0.2563	0.1094	0.375	0.4859	2.719	0.2832	0	11.9486	3.6284	16.9628	14.2323	14.6733	4.6629	0.5062	0.1035	1.7955	0.0933	3.7592	13.4153	9.349	0.7699	2.5268	1.4152	1.5278	7.1776	17.8474	0.2545	1.3637	0.2451	0.3441	0.4106	0.4291
TCGA-CG-5722	30	0	1.295	1.2806	0	0.2587	0.4434	0.804	0.2854	2.5242	1.2729	52.3223	0.94	3.1059	0.0411	0.029	0.3559	0	0.1799	4.7342	0.1974	0.8632	0.3234	0	6.5713	1.2561	0	4.0821	6.3176	1.3557	0.2049	0.3742	0.8855	0.184	6.3094	5.8106	2.5704	0	0.2849	2.0403	1.5171	13.2291	10.2262	0.5623	1.6445	0.3405	0.3395	0.2314	0.1881
TCGA-VQ-AA6F	1646	0	1.568	6.084	0	0.475	0.2386	0.6489	0.7167	4.075	1.096	1.9085	0.7588	0.634	0.0221	0.3248	0.5107	0.1361	0.1871	4.6573	0.3035	0.7299	0.3797	0.0363	17.3886	2.1222	0.0317	4.2495	18.3171	0.2605	0.2205	0.5675	1.7869	0.1816	4.3482	8.2497	8.8507	0.3955	0.9963	0.5201	2.4598	13.5421	44.8661	0.2567	2.7474	0.1885	0.6393	0.685	0.1856
TCGA-HU-A4HB	477	1	3.199	5.5469	0.0323	0.8264	0.1505	0.6497	0.626	6.9112	1.8515	4.8839	0.1139	1.2203	0.2787	0.4472	0.5177	0.2452	0.2732	16.4979	0.3008	3.3182	0.7271	0	1.5638	2.4098	0	6.7991	8.7319	2.2066	0.2359	0.2309	2.6297	0.461	5.2594	6.0681	5.2435	0.8552	0.5524	1.9784	1.7421	10.1264	19.0165	0.387	2.9992	0.1723	0.7818	2.4126	0.456
TCGA-VQ-A8E7	1138	0	0.901	7.0936	0	0.5009	0.1123	0.6785	0.2323	0.6109	3.7063	0.1683	0.2975	4.6776	0.104	0.3362	1.4268	0.0533	0.1594	4.2139	0.4551	1.522	0.1117	0	15.6072	2.0432	0.2794	6.9727	33.6015	4.1678	0.4295	0.1938	2.1019	0.0582	5.9553	7.1126	6.3347	0.8374	0.1803	0.1359	2.1226	20.9601	20.4873	0.2542	1.864	0.2686	2.4172	0.586	0.0794
TCGA-VQ-A8DU	166	1	2.4863	4.8935	0.1609	0.7164	0.2141	1.86	0.5577	1.1202	1.3829	1.1323	0.4255	1.2605	0.2726	0.5246	0.716	0	0.0507	0.9822	0.4765	4.0932	0.3194	0.0815	2.0558	2.2579	0.0711	6.4986	6.7721	4.2662	0.5487	0.1027	1.6033	0.2407	4.9436	12.0494	14.168	1.035	0.2579	1.1666	0.5421	31.576	21.3835	0.5454	1.6819	0.1072	1.0243	1.6064	0.3973
TCGA-BR-6455	422	1	4.8548	2.382	0.2077	0.427	0.1267	0.2088	0.5507	1.6779	0.7936	0.0704	0.5494	0.3756	0.192	0.2145	2.219	0	0.1402	1.4988	0.4944	0.5766	0.0687	0.1052	0.7752	1.7893	0	7.2292	12.933	1.8866	0.469	2.5983	1.2077	0.0717	14.9234	13.7673	7.8101	0.3055	0.111	1.2553	1.8978	13.7101	24.521	0.4734	2.2093	0.4038	1.1243	0.992	0.171
TCGA-VQ-A91K	1862	0	1.3313	4.4722	0	0.8584	0.0725	1.3966	0.2916	1.1379	1.7169	43.2949	0.1441	1.4774	0.1007	0.2635	0.8001	0	0.1544	25.4423	0.4235	1.1718	0.1803	0.0414	46.165	3.751	0.2346	5.6911	16.4757	1.128	0.8243	0.3754	1.4251	0.0752	7.8043	8.7772	3.7469	0.6609	0.0873	0.7242	3.4022	26.2914	18.2019	0.4525	4.2607	2.3084	0.9885	1.7737	0.1345
TCGA-BR-6454	0	0	3.3883	1.1631	0	0.1443	0.2336	0.2824	0.0859	6.572	1.878	4.8583	0	1.0722	0.0865	0.2086	0.6251	0	0.0884	6.2363	0.2971	0.9096	0.4028	0	1.8424	1.4945	0.1861	4.4	9.8373	1.4286	0.2564	0.9321	0.2333	0.3232	3.3828	6.6926	0.4611	0.3098	0	3.6212	0.8204	7.1756	11.3105	0.3598	2.0448	0.078	0.3577	0.6098	0.0991
TCGA-VQ-A94T	342	1	1.1194	7.9004	0	0.6228	0.0691	1.0967	0.3099	0.5643	2.0837	47.6285	0	1.3149	0.168	0.3416	0.9711	0	0.0841	0.173	0.2225	0.6128	0.4813	0.0395	11.2962	2.274	8.569	12.2449	9.647	0.7926	0.2021	0.0994	2.0708	0.0538	11.3247	35.1178	4.8998	0.4297	0	0.1883	0.8169	26.8662	29.9063	0.317	1.8424	0.1471	0.7938	0.6765	0.0367
TCGA-HJ-7597	805	1	5.3173	5.7222	0.3042	0.6831	0.2586	1.6312	0.4033	7.5691	2.7118	17.0075	0.1788	0.2445	0.4061	0.5437	2.1664	0.0641	0.7572	0.6191	1.3944	2.5801	1.2081	0.2568	2.8439	3.3191	0.6718	6.2967	24.6788	1.5471	0.8962	1.8895	3.116	0.4667	13.559	6.3391	6.7095	0.2237	0.2167	0.5719	2.7489	44.0563	18.7911	0.4278	2.9212	0.3717	1.0976	3.786	1.288
TCGA-VQ-A8PH	389	1	2.3469	3.2785	0	0.5364	0.1137	1.3741	0.3658	3.759	0.8158	0.1961	0	2.78	0.0263	0.4147	0.3802	1.9985	0.0692	0.1422	0.1988	1.8573	0.3581	0.0433	2.8013	2.2679	0.0189	11.17	13.5974	2.1721	0.2298	0.0436	0.8513	0.0983	2.9087	9.2025	7.8864	0.7851	1.7344	0.6194	2.2005	12.4776	8.8906	0.1351	1.2392	0.0348	1.0878	0.6675	0.2411
TCGA-B7-A5TI	595	0	0.9177	3.1035	0	0.4717	0.0398	0.7223	0.348	0.8504	1.0293	0.0777	0.3167	2.3093	0	0.3416	0.3198	0	0.0566	2.6915	0.3895	0.6232	0.2378	0	6.6417	1.7291	0	6.0705	14.3589	1.8269	0.8714	0.3668	0.5221	0.186	3.6546	12.0774	4.1733	0.099	1.1516	0.5065	1.5871	18.1836	15.2879	0.6225	0.9412	0.2361	1.4867	0.7018	0.0845
TCGA-BR-8382	762	1	1.268	2.4555	0.3153	0.3841	0.0699	0	0.1929	1.1712	0.4016	24.1209	0.7415	0.2534	0	0.2209	0.9358	0	0.0378	3.7342	0.3781	0.5836	0.3247	0	4.0895	4.3038	0	6.5279	28.4109	2.2913	0.3838	0.644	0.8731	0.0968	8.0324	3.7783	2.4372	0	0	2.7104	0.4094	11.0046	17.3632	0.3881	1.9972	0.5916	0.5355	1.0953	0
TCGA-KB-A93H	1145	0	4.1508	2.401	0	0.4665	0.0738	0	0.3585	4.3932	0.726	0.0536	0	3.5505	0.0878	0.4165	0.5921	4.987	0.1197	2.0568	0.1809	0.7473	0.0629	0.0481	3.417	2.2146	0	7.8759	11.0247	1.7949	0.2921	0.2911	1.1837	0.0656	3.5512	28.3303	6.8719	0.6288	0.1015	0.3828	1.1385	30.0182	9.9768	0.111	1.3196	0.0457	0.847	1.5675	0.2459
TCGA-D7-6522	566	0	1.819	0.8022	0	0.4102	0.2695	0.1062	0.1832	2.4722	0.2018	7.1233	0.9316	0.5095	0	0.0727	0.6585	0	0.2377	8.1521	0.2124	0.5866	0.1399	0	1.1233	0.9959	0	2.7488	18.9886	1.3819	0.4873	0.2967	0.6143	0.1459	6.1432	7.9811	1.0515	0.2331	0.4517	10.2165	1.187	4.2527	6.8611	1.3136	1.7293	0.356	0.1346	0.0917	0.1243
TCGA-BR-A4IV	869	1	4.925	4.6116	1.821	0.9731	0.2744	0.8982	1.5558	0.4977	6.8266	2.2066	16.3597	0.4971	0.36	0.2465	3.8543	0.0869	0.5626	4.7681	1.1704	8.6479	0.8036	0.8356	1.7409	1.9361	0.0759	7.6702	39.5304	3.9447	0.5876	0.2281	4.6234	0.6327	8.9043	5.8781	2.3407	0.7075	2.9378	10.3549	1.3072	7.2445	14.4985	2.9359	3.6014	36.1515	1.1815	0.5967	0.6305
TCGA-BR-6803	949	0	1.8566	1.0926	0.4523	0.2195	0.1379	0.9095	0.2306	1.6378	0.216	6.2527	2.991	0.5907	0.4878	0.1639	0.8053	0	0.3052	4.2052	0.4546	0.7324	0.2744	0.2291	2.5065	1.2262	0	5.7147	21.1215	2.054	0.239	0.4907	1.4088	0.1041	8.6406	9.7535	2.1809	0.0831	0.3625	9.4758	1.2364	3.6551	6.9177	2.5517	2.8607	7.612	0.432	0.2946	1.463
TCGA-BR-4191	558	1	2.3651	5.3027	1.3856	0.6988	0.2049	1.7415	0.2826	1.4795	3.75	8.341	0.4072	1.0208	0.7827	0.502	0.8224	0.146	0.4883	1.4741	0.6841	1.0684	0.7898	0.117	4.5445	1.5915	0.816	7.2084	11.8463	0.3356	0.2441	0.5011	2.11	0.186	8.7276	13.7774	8.6715	0.2547	0.3702	2.6052	0.6572	6.3693	15.5159	0.8657	4.1971	0.3292	0.3676	0.6016	0.4889
TCGA-VQ-A8PC	1407	1	3.1292	4.2593	0.046	0.6829	0.2143	1.9426	0.3941	3.2803	1.9334	14.7708	1.7846	3.3643	0.3118	0.4734	0.5734	0	0.298	3.0641	0.6132	1.7878	0.3654	0.0932	4.6407	4.3917	0.1219	8.6947	17.4459	1.337	0.4331	0.0939	2.9039	0.0635	8.788	4.8776	5.2858	0.7104	0.59	1.631	1.9982	17.5081	26.5712	0.8041	3.2159	0.3952	1.992	1.8375	0.3246
TCGA-BR-8588	389	0	1.8714	3.0848	0	0.3833	0.0642	0.6983	0.4485	1.4186	2.2112	0.0784	1.4288	0.3721	0.5706	0.1552	0.5152	1.5371	0.2291	2.1201	0.3184	1.8742	0.4341	0.1759	9.4774	2.0997	0	6.5728	15.5601	1.0933	0.7673	1.0342	2.9803	0.3197	5.0953	4.6765	2.9687	0.8937	0.1237	2.3316	1.1096	13.0226	16.8227	0.58	1.9124	1.3458	1.1793	0.3015	0.4629
TCGA-IN-A7NR	198	0	1.4664	5.8714	1.0433	0.1853	0.2829	0.2331	0.1891	3.2291	0.4429	0.3316	1.2265	0.9316	0.2143	0.1512	0.6192	0	0.3129	9.2659	0.1472	3.9689	0.3069	0	17.8829	1.9503	0.1536	5.2318	19.1932	1.8531	0.401	0.2368	1.348	0.1601	3.8515	7.0491	2.1883	0.0852	0.9912	2.055	0.382	9.7187	8.9057	0.9084	1.64	0.704	1.3288	0.604	0.2727
TCGA-VQ-AA6A	1184	0	2.5333	4.5492	0	0.6258	0.1547	0.6011	0.7621	2.4978	1.7131	0.165	0	0.5205	0.2456	1.4838	2.1289	5.4819	0.0986	19.0806	0.4638	0.7837	0.1759	0	111.897	6.4222	0	7.0378	37.646	6.4434	0.2776	1.984	1.3241	0.0688	13.4897	15.6539	2.3818	0.3297	0.1065	0.8029	1.8804	24.6128	22.8719	0.1989	4.4602	0.0959	1.6497	1.4708	0.2344
TCGA-FP-7916	428	1	7.4672	4.3643	0	0.7414	0.3016	1.3232	0.4742	2.346	1.676	5.2411	0.3094	1.0224	0.1892	0.3497	1.0154	0	0.3236	3.6524	0.6497	1.7048	0.4259	0.3556	4.088	3.7522	0.0194	6.745	10.8011	1.7849	0.6912	0.9631	2.1861	0.2423	7.7972	4.1533	2.9343	0.6129	0.2813	4.383	2.7859	9.2488	19.035	0.8891	3.3158	0.7797	1.1732	1.9046	0.4128
TCGA-HU-8604	694	0	1.6979	2.6241	0	0.5143	0.0128	0.5806	0.1178	2.1231	1.3237	0.0261	0.4073	0.232	0.0356	0.1506	1.3366	0	0.0831	1.9872	0.2077	0.9083	0.5606	0	0.3135	1.6385	0.6121	4.3343	9.8052	0.7552	0.699	0.1769	2.5899	0.0797	3.645	10.3046	7.9381	0.3397	0	2.5125	0.4843	9.6456	16.7999	0.4525	1.2045	0.2951	0.6619	0.4011	0
TCGA-BR-4371	0	0	0.8136	5.8339	0.222	0.8619	0.5786	1.3392	0.283	0.742	1.6964	0.2674	0.3915	0.0892	1.3338	0.5952	0.9882	0.0702	0.1099	6.0379	0.6576	2.3622	0.2694	0	3.9919	2.7335	0.0735	15.939	15.7856	0.7259	0.0853	0.4817	2.0283	0.0255	24.2469	10.0992	9.11	1.4284	0.1186	1.431	0.4988	23.229	29.6653	0.2091	3.0259	0.0863	1.555	2.9879	0.2872
TCGA-IN-A6RJ	379	0	1.0064	6.0057	1.14	0.6609	0.1167	0.7054	0.0894	2.5403	0.6701	0.9705	0.6185	0.4228	0.3783	0.1207	0.6246	0	0.0631	0.8761	0.1484	1.5417	0.6578	0	35.4253	1.9552	0.2711	2.1914	10.92	1.0195	0.0506	0	1.4567	0.0404	3.7875	8.6897	2.681	0.5159	0.1874	0	0.9457	9.3999	6.1849	0.3898	0.8331	0.1299	1.0051	1.6752	0.1238
TCGA-VQ-AA6B	1002	0	1.1906	5.28	0	0.9079	0.0749	0.8295	0.2677	0.5432	0.5731	0.3953	0.1323	2.3809	0.208	0.3125	1.2019	0	0.0675	3.2056	0.1746	1.7697	0.182	0	0.458	2.5084	0.0331	8.7455	23.2434	2.7793	0.2522	0.0574	1.059	0.0173	4.7345	10.4625	13.0963	0.9927	0.0802	0	1.5166	19.4109	21.2676	0.26	2.5403	0.0555	1.2418	1.3026	0.2823
TCGA-CD-8529	374	0	3.5498	3.5558	0.1313	0.6498	0.0874	0.7042	0.4375	3.8043	1.6725	0.2406	0.6175	1.7942	0.1888	0.3711	1.7147	0	0.2678	2.8672	0.4446	1.2557	0.425	0.0887	8.4559	1.9077	0.174	7.58	12.8847	1.8448	1.001	0.1565	3.3451	0.2418	6.1811	11.7319	3.3772	0.1609	0.4678	0	1.4687	8.0427	29.2026	0.9466	2.1788	0.9077	0.7805	0.4561	0.2266
TCGA-BR-8590	284	1	5.0232	4.7444	0.3087	0.9165	0.291	1.707	0.4407	2.6655	2.9485	29.7405	0.8165	1.1163	0.2378	0.2461	0.687	0.0976	0.5277	7.7103	0.6041	1.3567	0.7492	0.3128	3.526	4.849	0.0682	8.4911	20.967	3.5887	0.9787	0.4728	3.3331	0.2131	12.4349	7.084	5.257	0.6242	0.165	6.467	0.9016	7.6928	17.61	1.6106	4.2554	1.3259	0.9828	2.1444	1.2708
TCGA-CD-8535	390	0	0.9468	3.7901	0.1577	1.1406	0.5597	2.1143	0.9114	3.8073	3.2137	0.7757	0.1854	33.2919	0.0648	0.8114	2.0593	0.133	0.1797	6.1862	1.0678	2.043	0.6032	0.2663	8.1096	8.0769	135.956	23.392	22.5406	11.6885	6.7985	0.9663	1.5719	0.7502	9.8682	11.2996	4.4225	0.6572	0.5618	0.4236	1.6221	18.8679	51.6607	0.404	0.9609	0.257	1.8077	1.2782	0.2721
TCGA-F1-6875	2197	1	1.8207	2.1367	0.0503	0.7928	0.3571	1.5175	0.5336	24.4392	3.2677	9.1468	0	48.1533	0.062	0.8604	0.627	0	0.4526	1.3404	0.6174	2.1879	0.0888	0	2.5262	3.0897	7.0664	12.4266	24.4897	11.6974	2.9001	0.2825	1.8386	0.0232	7.6886	23.9292	3.8813	2.3676	0.4301	0	2.8333	18.4863	11.5153	0.1782	0.9351	0.0224	1.8581	1.4853	0.071
TCGA-VQ-A8DZ	396	1	1.9314	3.1885	0	0.3774	0.2414	1.2969	0.4768	9.2963	0.462	6.327	0.9951	6.2519	0.0248	0.3651	0.7177	1.0706	0.0725	2.9085	0.1535	0.6713	0.1957	0	3.1545	4.5752	0.0178	14.2183	14.2025	5.6818	0.1781	0.3704	1.4061	0	5.4236	11.0639	3.5149	0.326	0.9477	0.5197	0.9298	13.0796	8.2362	0.2612	1.1196	0.2209	0.924	1.4	0.1138
TCGA-HU-8249	881	0	1.0745	3.3484	0.371	0.2905	0.0235	0.3197	0.454	2.6573	1.215	0.3751	0	9.4133	0.3593	0.3303	0.9437	0	0.1907	3.2361	0.4485	2.2068	0.6782	0.8592	4.6274	1.9337	3.7456	5.4016	6.225	3.697	0.2546	0.0541	2.2891	0.0488	3.3456	8.0641	5.4809	0.2728	1.9259	0.1708	0.9209	4.6533	11.4505	0.3155	1.6857	0.0824	0.945	0.3682	0.374
TCGA-BR-7901	105	1	3.1051	2.4953	0.1296	0.2368	0.115	0.9556	0.3877	5.0539	2.1457	0.1886	1.6759	2.3608	0.2396	0.1283	0.6153	2.0216	0.1399	19.375	0.3473	0.9993	0.1906	0	1.1726	2.3992	0	6.4612	23.9024	3.4528	0.7056	2.1395	1.22	0.0795	4.1623	12.4844	1.0814	0.54	0.3694	2.8544	0.44	14.6669	19.5159	1.0969	2.8104	0.5791	1.7056	0.9003	0.3658
TCGA-D7-6818	376	1	2.1032	0.9405	0.0564	0.1417	0.2253	0.4538	0.1956	9.3034	0.6467	0.1232	0	2.4484	0.2086	0.2698	0.3014	2.3548	0.1523	3.1942	0.1313	0.522	0.1494	0.2287	0.6636	0.9263	0.1246	6.2235	7.4248	1.2298	0.8348	0.1728	0.8435	0.1039	8.8098	9.804	0.463	0	0.4824	4.5461	1.2676	3.8827	18.0468	0.7524	1.2992	0.7103	0.5748	0.6859	0.292
TCGA-SW-A7EB	176	0	1.967	4.2091	0.1381	0.5363	0.3064	1.111	0.4226	19.2366	1.5832	1.3622	0.9743	6.8821	0.0851	0.3403	0.9837	2.6204	0.0746	1.84	0.3799	1.9171	0.1828	0	3.624	2.2957	0	7.5472	21.3044	3.4122	0.2123	0.2821	1.6061	0	6.6539	11.2606	3.7976	0.6094	2.3618	1.7807	0.5793	12.0403	13.3752	2.3416	2.1109	0.133	1.0554	1.919	0.7148
TCGA-BR-7958	899	0	2.5808	3.0955	0	0.5903	0.1147	1.0394	0.6536	1.267	1.185	0.1479	0	1.7447	0.0637	0.2772	0.5522	0	0.0372	2.0658	0.7437	0.5739	0.4106	0.1047	7.4359	1.8859	0	4.5788	18.5789	1.8028	0.5562	0.7389	1.5456	0.1428	5.152	6.37	2.2909	0.3801	0.6629	2.3324	1.6104	13.3883	12.3239	0.4751	4.2274	0.2067	1.5799	0	0.6809
TCGA-CD-A486	192	1	2.1316	4.976	0	0.6318	0.4192	0.4957	0.4581	9.3076	2.1976	0.1443	0.2898	14.1315	0	0.4505	0.4389	1.7321	0.4534	0.8514	0.2144	0.887	0.0725	0.0278	1.301	2.5482	0.1573	16.7819	15.6196	3.1842	0.6947	0.4615	1.183	0.1639	2.3204	18.6854	5.3164	0.4028	0.4684	0	0.4267	14.1142	8.7157	0.8874	1.3548	0.2231	1.7092	0.2854	0.3222
TCGA-BR-A4J6	20	0	1.3197	3.2535	0	0.5656	0.1919	0.3	0.286	0.3989	1.0259	4.234	0.1052	2.086	0.2206	0.134	1.5937	0	0.1611	2.6497	1.0352	3.092	0.158	0	21.0282	4.0638	0.1581	9.0721	28.836	0.607	0.1892	0.5027	0.8921	0.0412	4.1137	14.2987	4.0894	0.1755	0.1913	2.8849	0.4648	12.3881	21.9346	0.6969	3.0162	0.2651	0.722	0.6736	0.4071
TCGA-FP-8209	1811	1	7.8388	4.693	2.9119	2.1873	0.5598	2.993	2.1909	7.0659	10.3843	4.7695	5.021	0.26	0.7577	0.544	2.8805	0	2.2823	8.4051	1.862	9.5804	1.9703	6.2945	1.7272	1.5215	0.1429	7.6572	22.9846	4.3258	1.0694	1.0242	9.0298	0.9234	26.767	3.6027	3.0539	1.0469	0.1383	14.8086	2.0742	11.3495	20.5073	3.218	7.0097	19.0064	3.1318	2.1353	2.0094
TCGA-CD-8534	367	0	2.4658	5.3336	0.5599	0.7124	0.2839	1.1259	0.5954	2.4062	4.4313	0.1174	0.2821	1.4142	0.3204	0.3883	1.709	0	0.2447	4.351	0.7023	1.6282	0.4412	0.4457	13.4786	2.8372	0.0177	6.4216	5.9423	2.6734	0.8915	1.021	3.4547	0.0736	9.5003	7.2488	6.5402	0.4411	0.5129	2.3847	0.9105	11.0176	7.6722	0.6298	2.6183	1.5194	1.9355	1.5975	1.3924
TCGA-VQ-A924	1686	1	1.3048	4.5439	0	0.7335	0.0178	1.2916	0.4094	1.2524	1.8406	34.7442	0	2.4519	0.0495	0.3549	0.8577	0	0.0144	1.0696	0.4247	0.7429	0.3897	0.0814	16.7803	1.7088	0.0355	6.2213	23.7456	1.6335	0.7405	0.4919	2.134	0.4066	7.6024	12.1656	7.2816	0.9446	0.1716	0.9057	1.6596	37.1546	19.6337	0.4053	2.9847	0.5054	1.0225	1.1155	0.0755
TCGA-BR-8080	292	1	4.1987	2.7167	0.2391	0.8519	0.2228	0.2885	0.2341	1.5985	4.3854	0.252	0.1687	0.8456	0.1474	0.2357	1.9585	0	0.3528	7.2204	0.6172	0.9293	0.4432	0.0485	2.6178	2.1326	0.0634	9.0169	20.6409	6.8108	0.6984	0.6104	4.0517	0.1761	7.4678	6.7855	2.149	0.3517	0	4.0848	1.361	7.0114	20.3844	1.3441	2.7063	3.3646	1.8881	0.8306	0.27
TCGA-CD-8527	218	1	2.8013	4.3573	0.0535	0.4155	0.273	0.1076	0.7202	13.2936	0.6133	44.6947	0	0.086	0.1649	0.1706	0	4.2632	0.0578	0.2376	0.2604	0.3961	0.0472	0.2168	11.763	1.4315	0	7.9972	54.7394	2.0215	0.3907	0.3278	0.711	0.1231	2.7552	28.3647	6.5649	0.118	0.3431	2.0694	0.4328	13.0547	11.821	0.3265	2.3868	0.6221	0.2044	0.2788	0.2517
TCGA-BR-4369	0	0	3.7485	7.1402	0.452	1.0782	0.4122	2.4237	0.6658	7.2182	2.8782	0.242	0.8856	3.2692	0.2785	0.6805	2.3249	4.7639	0.0904	1.115	0.6588	2.4164	0.3324	0.1018	5.3844	3.5729	0.0665	21.794	7.6752	1.4596	0.4729	0.2051	6.0901	0.3237	14.7664	8.0258	8.6661	2.4373	0.9661	1.9424	1.8806	19.9935	17.6137	0.7227	2.204	0.1525	3.9016	5.4075	0.0945
TCGA-HU-A4GQ	3	1	1.1432	2.9529	0.4235	0.4514	0.1566	0.3785	0.2303	0.6816	2.6968	0.209	1.4936	0.1134	0.232	0.1023	1.0892	0	0.2201	3.1343	0.4381	0.2177	0.0623	0.6675	3.5975	1.6882	0.0416	9.0825	34.0927	1.5728	0.2984	0.8168	1.0943	0.1733	6.5661	14.7898	9.2206	0.519	0.9052	1.365	0.3947	26.741	15.0395	0.7977	2.9543	1.3382	2.3971	1.471	3.3872
TCGA-D7-A4Z0	449	0	2	4.4299	0.1485	0.9427	0.0593	0.2986	0.3392	1.9851	1.8153	14.2718	3.0371	0.3341	0.3111	0.1786	0.846	0	0.3366	7.2853	0.4335	3.517	0.4324	0.4814	20.714	4.1831	0.1967	7.4926	14.2029	1.2946	0.5421	0.4548	3.7983	0.3691	5.7714	5.3608	2.3092	0.3494	0.5078	2.4406	1.1119	7.6603	11.2633	0.9285	1.7601	0.8027	0.9833	0.4641	0.3213
TCGA-D7-A6EZ	618	1	4.5416	3.9299	0	0.4696	0.0334	0.4034	0.3785	1.844	1.3413	0.0491	0.1769	0.2015	0	0.4906	0.8037	0	0.1444	0.1114	0.8489	7.0536	0.0664	0	1.9284	5.967	0	7.1502	13.555	6.2677	0.3469	0.0256	1.4996	0.0462	6.9981	21.1844	5.5877	0.7376	0.1072	1.2932	1.3972	25.0176	29.3888	0.3741	2.3615	0.0891	1.0858	1.2194	0.0944
TCGA-B7-A5TK	288	0	3.905	2.1683	0	0.1614	0.0523	0.079	0.1762	0.4813	0.15	0.0562	0.554	0.8206	0.0484	0.2077	0.6293	0	0.3039	0.9591	0.2659	0.109	0.9011	0	3.0201	3.9879	0.0694	5.6795	31.0646	0.3424	0.732	0.6817	1.7614	0.1085	2.4137	3.4811	1.6357	0.231	0.2518	2.8479	1.1882	17.993	14.12	1.441	2.3034	1.1401	0	0.7502	1.7183
TCGA-D7-A4YU	500	0	3.8534	5.3846	0	1.7243	0.4066	0.7021	0.5786	3.5497	3.1681	0.3844	0.4618	0.3858	0.0538	0.7369	1.7095	0.0552	0.3926	1.3081	1.2558	2.3825	0.5585	0.2653	5.6267	3.8833	0	8.8998	13.8954	1.6489	0.478	0.4679	4.6398	0.3616	9.6422	3.617	8.0682	1.2195	0.1866	2.8836	2.7586	18.0571	19.3647	0.6544	4.7049	0.6464	4.0575	1.7432	0.2875
TCGA-CG-5725	457	1	1.7748	1.5654	0	0.2916	0.0515	1.0505	0.438	10.2826	2.2177	0.0306	0.6141	6.0641	0	0.6225	1.6536	0.0734	0.0627	3.3507	0.4667	0.4834	0	0	1.1816	1.6706	9.6398	7.6692	9.692	4.8922	0.0446	0.5334	0.9642	0	8.6778	43.3311	2.632	0.6829	2.4813	0.5612	0.7129	18.5201	10.1304	1.5657	1.7262	0.1075	0.961	0.7056	0
TCGA-BR-6563	1190	0	2.182	2.6094	0.287	0.5326	0.1353	0.3607	0.2488	0.5196	1.5078	0.3727	0.6326	0.4613	0.3095	0.169	1.6609	0.0454	0.213	3.2659	0.7059	1.0291	0.285	0.0364	1.5256	1.1271	0	4.5061	11.0167	0.8863	0.2758	0.1465	2.1455	0.3138	3.4567	6.8258	1.2809	0.6068	0.5368	12.951	0.7738	7.3622	9.1808	1.3029	2.1598	1.0681	1.6906	0.6854	0.5739
TCGA-IN-AB1X	411	0	2.4323	10.1759	0.1801	1.4496	0.1797	2.444	0.2754	3.4105	3.7837	32.5234	0.7938	0.6512	0.1664	0.6067	2.0839	0.1139	0.1377	1.0494	0.8476	1.3745	0.4966	0	20.3025	10.6568	0.0398	8.3108	12.9309	3.5978	0.1989	0.1609	3.2154	0.2279	13.9833	3.7713	5.6896	1.1916	0.2887	0.1451	3.4791	30.0495	29.0576	0.2951	4.3741	0.1934	2.0639	3.6743	0.4024
TCGA-BR-4370	0	0	2.905	7.6469	0.0987	1.3857	0.2407	1.3887	0.4225	0.8794	2.2616	0.5719	0.6959	0.1189	0.4256	0.3324	3.074	0	0.3284	8.9806	0.3653	1.4149	0.1959	0.3499	5.1547	4.4392	0	7.488	12.006	0.8602	1.2322	1.2341	6.0637	0.2952	17.3716	5.5368	4.089	0.9794	0.2109	3.3387	1.0492	16.0271	29.8153	1.193	4.024	0.9973	4.8373	3.598	0.116
TCGA-VQ-A91Y	296	1	4.9007	7.6891	0.4295	1.2066	0.2382	0.9501	0.7446	1.8664	3.2821	1.1156	0.4544	0.4487	0.397	0.3424	2.3708	0.0543	0.4714	5.9602	0.7815	3.7756	0.4549	1.4797	10.5895	2.0633	0.0949	5.599	17.0791	2.4343	1.3701	0.3289	5.708	0.3954	11.4873	3.6332	3.2432	0.8528	0.0918	5.6067	1.8142	14.8153	16.5093	2.4531	3.2821	7.2809	2.1881	2.8345	0.586
TCGA-HU-A4GX	616	0	0.8606	2.5579	0.1489	0.2856	0.1057	0.2395	0.3583	1.1281	0.5689	0.7241	0.4201	1.2444	0	0.246	0.4772	0	0.0589	0.6612	0.2709	0.3857	0.2497	0	2.4786	0.9899	0	6.6029	15.0012	0.1731	0.1717	0.076	1.3356	0.0548	3.5121	6.1645	3.4216	0.219	0.0636	1.0078	0.4906	17.6179	13.3066	0.3186	4.6647	0.1742	1.0619	0.1034	0.1821
TCGA-VQ-A8P8	942	0	1.9275	3.9662	0.049	0.7379	0.0869	0.6891	0.4293	2.2909	1.6834	13.6774	0.8633	1.1803	0.1508	0.2022	0.4358	0.0619	0.4933	9.2934	0.4557	0.3171	0.324	0.1488	8.2164	3.1952	0.1081	7.7238	20.6443	0.8537	0.207	0.2749	1.7078	0.0676	6.0993	11.365	4.7412	0.252	0.2093	3.1558	1.7892	13.2417	16.9518	0.9738	2.7299	0.1885	0.9352	1.4454	0.2534
TCGA-VQ-A8PK	543	1	2.9439	8.2384	0	0.7093	0.0128	0.694	0.5748	6.6646	1.758	0.892	0.2028	1.0169	0.2835	0.4418	0.4096	0.2182	0.207	56.1882	0.2312	0.5322	0.3046	0	21.6217	1.3173	0	4.7624	11.7201	0.5851	1.0168	0.2937	6.1148	0.1059	6.497	4.6269	3.387	0.4652	0.1229	0.1854	2.8601	19.8511	19.202	0.3424	1.4848	0.0809	1.8313	0.899	0.0271
TCGA-FP-8631	17	0	4.6636	8.6121	0.3485	0.5372	0.2899	1.0511	0.8351	0.8736	3.9943	0.1968	2.7653	1.1902	0.3758	0.8649	2.0166	1.8732	0.9719	2.031	0.5898	0.3224	1.1533	0.6179	24.3561	3.461	0.2694	14.1187	9.4927	2.7853	0.4185	1.0675	4.1969	0.4812	10.42	15.5629	10.207	0.1281	0.5586	0.702	1.0178	20.6393	14.6875	0.9256	1.2325	0.3161	0.9986	1.3617	1.1477
TCGA-HU-A4H2	394	0	1.7851	4.5865	0	0.7442	0.1179	0.4648	0.7872	2.4205	1.1479	19.0664	0.6521	0.5758	0.0427	0.4003	0.4527	0.3508	0.0749	0.2822	0.2249	0.7699	0.1326	0	12.4103	3.3916	0	5.9759	3.3686	0.974	0.2176	0.649	1.6125	0.1064	4.2999	17.343	3.7605	0.2889	0.1482	0.7822	3.3648	9.4323	20.3624	0.1411	0.7184	0.0976	0.5298	1.6055	0.2283
TCGA-HU-A4GJ	650	0	3.3612	5.0691	0.0968	1.3491	0.358	1.2982	0.3753	8.9552	2.7132	3.4362	0.7969	0.5966	0.1392	0.531	0.9196	1.2656	0.2788	2.9025	0.6283	4.1516	1.6523	0.0327	2.2049	0.9879	0	6.2484	8.8614	0.6098	0.3225	0.9229	3.3245	0.4755	8.1504	8.4036	5.3912	1.3292	0.7589	3.6934	2.5141	8.7309	23.7874	0.8318	2.9899	0.2414	2.4255	1.5136	0.2885
TCGA-BR-8486	0	0	1.5935	4.1339	0	0.6013	0.1234	0.3728	0.2496	1.2394	1.1334	0.1368	0.1308	1.341	0.1371	0.3359	0.7922	0.1407	0.1535	5.0631	0.3216	1.441	0.2454	0	46.9501	1.9691	0.0819	6.8631	30.3802	1.0238	0.2993	0.5301	1.4167	0.0341	4.8044	4.2722	1.8868	0.4635	0.5548	2.2707	0.9553	10.2845	18.5234	0.4275	2.0063	0.2938	0.9917	0.8371	0.1919
TCGA-IN-7806	1106	0	1.2559	2.9878	0.1845	0.7059	0.3888	0.8348	0.5269	0.3084	2.4674	0.1563	0.1627	1.7794	0.3411	0.7488	2.0533	0.1167	0.1577	8.5007	1.3859	4.0976	0.0611	0.2804	11.352	1.9915	0	5.5271	27.4158	2.2792	0.133	0.8243	2.9885	0.0425	16.3984	13.389	8.9727	1.4925	0.0986	0	2.4321	11.0821	13.4169	0.6499	4.1537	1.2366	0.705	2.7238	0.7813
TCGA-HU-8238	46	0	0.7835	1.4503	0.0463	0.2644	0.0616	0.1862	0.0944	1.4445	1.2384	7.4563	0.6532	0.6698	0.0285	0.1141	0.0824	0	0.225	5.8599	0.1469	0.4713	0.2861	0.4222	7.9806	2.5246	0	4.3089	6.1591	1.0766	0.2046	0.4964	1.2307	0.1066	3.5382	2.8239	2.0236	0.034	0.3959	1.1193	0.6519	6.18	5.6776	0.2651	0.8893	0.2297	0.1769	0.1608	0.5664
TCGA-IN-A6RL	406	1	2.6031	4.9842	0.0826	0.453	0.1283	0.3324	0.118	3.5911	0.9473	17.1472	0.8744	1.1291	0.1019	0.1976	0.2943	0.8362	0.5353	4.4037	0.4546	1.5294	0.2553	0.0837	5.7574	3.7187	0	8.4458	9.2388	3.723	0.3652	0.2532	1.7847	0.1902	5.2168	23.8161	4.1545	1.2154	0.3533	0.2664	1.0893	30.4021	19.1764	0.6102	1.1691	0.3733	0.6315	1.2917	0.2722
TCGA-VQ-A8P5	235	1	1.6411	3.9521	1.0494	0.735	0.3414	0.7035	0.7705	1.4031	0.8019	19.6467	0.7402	1.1245	0.4743	0.7554	1.6194	0.4424	0.4406	3.5728	0.4441	2.8484	0.4631	0.3544	12.0903	2.6235	0.4326	18.8602	9.7024	2.5418	1.5326	0.5715	2.3244	0.2576	3.6029	12.0885	9.489	0.8746	0.4486	1.2403	2.4522	9.6152	10.8841	0.7064	1.0548	0.5803	1.2475	0.8505	0.5596
TCGA-MX-A666	427	0	5.8452	8.4937	0	1.4329	0.5799	0.7646	0.8822	19.2765	3.4504	1.5673	0.8382	2.7503	0.0586	1.1228	0.9309	3.126	0.2053	1.2136	0.362	2.6828	0.4405	0.1926	2.2577	3.2177	0.021	8.9659	15.0661	3.3154	0.1644	0.6309	2.6845	0.175	14.1332	21.0705	32.6124	0.8039	1.2191	0.6894	3.2321	19.8938	16.2132	1.8264	2.8074	0.1514	4.4795	3.7145	0.492
TCGA-B7-A5TN	287	0	2.1174	4.2662	0.1225	0.3357	0.1721	0.4927	0.4081	2.8207	0.78	8.0725	0.288	0.1969	0.2265	0.1923	0.8724	0.6197	0.0367	10.9244	0.2765	0.9823	0.1261	0	13.0411	3.1864	0.1623	7.6187	25.886	3.0856	0.6983	0.4586	1.7636	0.0752	5.3586	12.1902	4.4991	0.1501	0.2618	3.2244	1.1498	22.9916	14.2603	1.2091	1.8468	0.3236	0.416	0.5673	0.1921
TCGA-BR-7957	276	1	4.529	4.7044	0.448	1.1369	0.3533	1.6017	0.5686	1.9413	3.2334	15.6134	2.2824	0.7201	0.6749	0.1876	3.3682	0	0.4927	14.2582	0.6846	0.9213	0.2416	0.9584	3.0402	1.897	0.2199	6.7957	15.6388	5.7151	1.7219	1.4742	3.2252	0.0458	13.066	6.691	6.1695	0.5857	0.4256	12.7558	1.1185	11.316	22.5805	2.3668	3.9531	1.3198	1.7118	1.3833	0.5153
TCGA-BR-4253	124	1	3.6483	5.9437	0	1.1204	0.0725	1.5345	0.378	1.7004	0.4165	0.1847	0.1922	0.2628	0.0336	0.3594	0.7764	0.1379	0.3237	1.1497	0.2537	1.2104	0.5291	0	4.8328	3.69	0	6.4089	13.5749	0.7129	0.6808	1.1688	2.4447	0.1004	7.153	11.2148	7.5155	1.7235	0.1165	0.8784	1.143	25.9962	23.6374	0.3039	3.9737	0.226	2.5684	2.8398	0.1026
TCGA-D7-8578	643	0	3.3174	4.3968	0.2782	0.8366	0.2777	0.6527	0.2743	4.3399	1.7717	7.771	1.4719	0.4472	0.2858	0.2587	1.4036	0.7038	0.2503	7.7217	0.677	1.8021	0.3479	0.047	5.8107	2.3121	0.1229	5.8329	27.8222	3.1672	0.8376	0.4262	2.9272	0.2135	6.0854	3.5591	1.0181	0.1364	0	2.9892	1.5141	8.8388	9.8237	1.3137	2.7773	1.0405	0.5315	0.7248	0.3927
TCGA-BR-8687	250	1	1.2425	2.5042	0	0.2265	0.1243	0.6936	0.1759	0.4323	0.6589	59.6869	0.3041	1.2128	0.1594	0.2406	1.6121	0.0545	0.1629	7.9455	0.4014	6.3433	0.0571	0	1.8139	3.4607	0.0381	9.6528	9.823	2.4436	0.174	0.5063	0.4297	0.0595	6.3028	30.6103	1.4509	0.0634	0.0922	1.5981	0.8783	15.4115	25.2582	0.536	2.9385	0.3895	0.9335	0.4493	0.1217
TCGA-BR-6453	485	0	0.9715	0.9968	0	0.2178	0.0445	0.6057	0.2253	3.1883	0.5754	0.0605	0	0.2017	0	0.1783	0.6257	0	0.2258	2.7866	0.3399	2.4155	0.4652	0.1526	0.8176	0.7835	0	4.1475	6.2516	0.8025	0.3087	0.1282	1.0841	0.3004	2.3351	11.8264	1.916	0.1846	0.6438	2.4271	1.0527	6.5749	6.7042	1.1764	1.8092	0.2008	0.3197	0.5231	0.8031
TCGA-VQ-A91U	52	1	0.9061	2.9556	0	0.6046	0.0336	0.9126	0.2777	1.2642	0.289	0.2904	0	6.0789	0	0.2741	0.1347	0	0.0681	3.7787	0.2241	1.1198	0.1335	0	2.9428	4.6608	0	12.4981	10.9178	4.0671	0.0872	0.0772	0.2513	0.0348	6.2826	6.2962	5.0131	0.9456	0.3234	0.4876	1.065	25.3495	30.0393	0.1482	1.3825	0.0616	1.445	1.0509	0.0712
TCGA-BR-8363	8	1	2.0011	2.6579	0.2289	0.3922	0.1439	1.151	0.1167	3.0611	1.1664	47.7802	0.8075	0.92	0.3057	0.3429	0.7474	0.0483	0.3708	1.3556	0.549	0.6356	0.4883	0.0387	2.762	2.6993	0.1011	4.4904	26.5129	4.3808	0.4839	0.4871	1.7115	0.123	6.2755	7.2979	3.7582	0.477	0.2447	1.5989	1.7147	11.8253	20.8169	0.4917	2.3248	0.2967	4.1308	1.4579	0.5206
TCGA-ZQ-A9CR	24	1	2.4437	2.9258	0.0425	0.4565	0.0849	0.342	0.3122	1.8952	0.6499	0.0832	0.2999	0.3417	0	0.2866	0.9843	1.8286	0.1224	0.5193	0.3329	0.5902	0.1876	0	3.0009	1.267	0	9.3656	24.5511	2.101	1.1195	0.1086	1.6247	0.1174	3.1081	8.5118	3.9612	0.7192	0.1818	0.4112	0.5223	17.9578	8.663	0.7786	0.909	0.4346	1.1914	0.8124	0.1
TCGA-VQ-A91Q	633	1	6.0638	11.3062	0	2.5825	0.1549	4.1262	0.6411	12.7444	2.6689	0.6771	0.7699	0.4561	0.0807	0.541	3.498	0	0.1021	7.5122	0.9422	5.8979	0.2504	0.0885	27.0771	5.3625	0.0771	9.4729	9.514	3.0453	0.9815	2.9423	4.9316	0.0603	12.329	5.8915	4.5327	2.3436	0.3733	0.2111	1.9094	33.8601	59.5687	0.7434	3.6922	0.3362	4.6705	3.2603	0.1027
TCGA-BR-8077	21	0	1.0517	3.1682	0.1326	0.1413	0.1765	0.3556	0.1082	5.5654	1.8578	0.0899	2.4944	2.3447	0.1907	0.4837	0.3935	0.1118	0.1909	1.0305	0.1403	3.8039	0.2926	0	2.0197	1.2902	0	13.6886	13.8241	3.4046	0.1699	0.0677	1.4686	0.061	2.9373	0.7606	1.9682	0.2925	0.7559	1.8522	0.4105	6.241	8.3371	0.373	1.4835	0.0884	1.8015	0.9212	0.6239
TCGA-RD-A8MV	3720	0	2.564	3.0665	0	0.9615	0.1214	0.8466	0.2834	3.002	2.4128	10.4308	0.297	0.5075	0.0778	0.3569	0.2998	0.9585	0.1136	5.7019	0.1692	0.7012	0.2972	0	25.7109	4.4714	0	5.276	9.532	1.4683	0.2346	0.6663	0.9791	0.1938	3.7765	3.3564	3.1789	0.3715	0.8099	1.5605	0.7441	17.8404	10.6556	0.3648	1.8259	0.2182	0.697	1.0967	0.0396
TCGA-D7-A6EY	348	1	1.8431	3.5301	0	0.6421	0.2033	1.1061	0.1745	2.7918	0.934	43.5534	0.4311	0.7367	0.1506	0.2834	0.9794	0.0773	0.066	5.9026	0.5431	1.131	0.3776	0.1858	3.6494	2.6014	0	8.548	22.8314	2.1315	0.7046	1.3729	1.7259	0.1125	7.9188	8.9354	4.6774	0.5842	0	2.3638	0.9703	17.6521	27.0482	0.5434	3.1176	0.8101	1.0897	1.0614	0.3738
TCGA-RD-A8N1	3519	0	4.3161	7.4826	0	2.0135	0.2159	0.9209	0.4904	2.8065	2.6247	21.2561	0.8076	1.3802	0	0.2987	3.1598	0.0724	0.2884	1.9066	0.7631	1.4832	0.7073	0.232	13.5702	2.077	0	4.1423	8.911	0.9983	0.715	0.3215	4.9451	0.3162	12.8382	10.2419	9.397	1.3892	0.2447	2.7677	1.8178	17.0005	24.4007	0.4917	4.2503	1.2549	1.8227	2.7838	0.1616
TCGA-FP-8210	153	1	6.2855	4.626	1.1732	1.1692	0.4377	2.0375	0.5438	3.3867	5.7049	6.3191	3.0092	1.0286	1.0187	0.4869	4.4626	0	1.3434	12.4912	1.5796	4.6876	0.9648	0.7564	6.3928	2.3563	0.1178	6.4194	25.6569	2.9448	1.619	0.7623	5.1379	0.3928	10.2759	4.3812	3.3154	0.4313	0.228	23.2034	1.5815	12.2776	18.195	2.9372	6.7346	6.374	1.7658	0.9261	0.7778
TCGA-CG-4442	0	0	1.377	7.2937	0.2776	0.6595	0.0616	0.8933	0.2492	0.5568	1.273	74.6827	0	0.1785	0.3764	0.1972	0.9887	0	0.1799	24.2887	0.3995	0.7194	0.2941	0	3.6928	3.613	0.1717	11.0187	10.6083	0.6456	0.4162	0.482	2.3984	0.0767	19.3717	30.1248	14.14	0.9392	0	0.179	1.3973	43.7053	19.0926	0.2678	2.3338	0.2097	3.3239	4.1469	0.0784
TCGA-CD-A487	374	0	2.7499	4.8081	0.1683	0.2563	0.5352	0.2257	0.8011	4.2513	1.0719	3.3542	2.7706	0.6764	0.0692	0.187	0.9991	0	0.1716	0.4983	0.2731	5.0363	0.7181	0.2843	4.4168	2.6614	0.0991	7.6913	21.9153	1.8755	0.6793	0.2292	2.0507	0.6199	2.8896	10.3473	13.8391	0.4126	0	1.6277	2.7735	16.3593	11.3529	0.6638	1.5413	0.4945	0.0715	0.3898	0.8184
TCGA-D7-A748	132	1	1.9859	1.935	0.3704	0.423	0.115	1.3407	0.0302	1.3206	1.1322	3.324	1.0451	0.9526	0.0457	0.0913	0.1319	0	0.1466	7.5661	0.4859	1.9879	0.1961	0	0.6703	2.3725	0.0327	6.2584	23.1676	1.7225	2.3488	0.3026	1.8459	0	3.938	8.709	0.76	0.2179	1.1084	0.8357	0.3329	6.3187	8.5269	1.4122	1.6065	0.8339	0.3774	0.6433	0.2091
TCGA-CD-5798	408	0	1.817	1.1004	1.6989	0.2199	0.1507	0	0.3927	2.8394	0.2164	0.0554	0.3995	1.0923	0.2094	0.0575	0.7058	0	0.3465	9.8703	0.3475	1.31	0.2499	0	4.099	2.8008	0	5.1063	60.5838	1.1521	0.7509	0.2891	0.5644	0.4171	3.9511	7.0708	0.7204	0.0833	0.3631	8.9438	0.4241	5.5626	11.2747	2.9058	1.9473	7.0038	0.0721	0.3934	2.4246
TCGA-VQ-A8PF	76	1	2.9841	5.1027	0.0432	1.1735	0.1149	1.1287	0.3875	3.7524	3.1344	0.1495	0.9137	0.5205	0.1064	0.4099	1.4607	0.1092	0.1942	1.1504	0.9501	1.1187	0.705	0.0875	7.5006	2.8006	0	4.4046	17.4747	2.0079	0.5476	1.8518	3.2277	0.0795	11.4762	7.6627	8.824	1.7145	0.3692	0.4871	3.0138	15.0196	16.7776	0.488	4.1822	0.2078	1.5397	2.0246	0.2031
TCGA-BR-4257	294	1	0.9496	2.8578	0	0.319	0.0119	1.2964	0.1534	2.0351	0.2053	0.1092	0.1895	0.0432	0.1986	0.1051	1.7218	0	0.2997	10.0789	0.1932	0.4474	0.1422	0	2.7219	2.548	0	8.2103	17.941	2.8105	0.32	0.768	0.8924	0.0247	15.2604	13.1974	2.5463	0.5136	0	0.7792	1.0622	17.5446	16.5692	0.3238	0.7711	0.2029	0.9579	0.8397	0.1264
TCGA-BR-8371	359	1	5.6499	5.3209	1.6046	1.3613	0.2136	1.8439	0.9538	0.9706	12.2622	2.2816	4.851	0.5527	0.339	0.2525	2.5307	0	1.1137	2.0868	1.6006	5.5999	1.3758	2.8338	2.4889	2.0631	0.0203	9.0804	14.0788	2.3986	0.4405	0.515	6.6262	0.401	5.9407	6.3854	2.6623	0.6069	0.49	15.9596	1.1125	9.8005	12.8305	4.826	3.8964	4.1152	1.051	1.5925	3.4082
TCGA-RD-A8N5	1747	1	2.396	5.7502	0.0469	1.0066	0.1872	0.4714	0.2582	1.6717	3.4037	11.9911	3.1419	0.9044	0	0.2209	1.5027	0	0.329	4.2162	0.3472	1.8222	0.8483	0.0475	2.0575	1.9863	0	3.5413	13.668	1.8397	0.7748	0.3112	3.1155	0.4964	2.9598	8.68	3.8867	0.724	0.1002	1.0579	0.604	16.0263	17.3174	0.9927	2.6629	0.2361	1.3734	1.2214	0.1544
TCGA-R5-A7ZI	2267	0	0.6494	1.7667	0	0.0864	0.1398	0.3802	0.0514	1.3342	0.7224	5.357	0.4446	0.3039	0	0.1781	0.4489	0	0.0113	0.3498	0.1867	1.283	0.5006	0	1.5681	0.5876	0	4.5781	8.0268	0.2748	0.109	0.0322	0.8376	0.087	1.4658	11.5484	3.0002	0.0927	0.2694	0.6094	0.3965	8.9641	7.2985	0.1567	0.6118	0.0607	0.1605	0.1095	0.1483
TCGA-VQ-A91W	1851	0	2.429	5.0992	0	0.6367	0.1623	1.1213	0.2843	0.8154	1.5978	0.1732	0.2458	5.0134	0.2362	0.2424	1.1169	0	0.1129	5.8033	0.7374	1.3221	0.323	0	6.59	4.6621	0.0308	6.9705	15.8305	3.7984	0.1071	1.4768	1.2736	0.0963	10.3049	9.0072	7.9946	0.41	0.149	0.8424	3.1633	13.3002	24.8875	0.1838	4.8007	0.0774	1.4647	1.271	0.2132
TCGA-BR-8286	895	0	3.1992	2.1877	0.5203	0.3327	0.1154	0.3139	0.4987	1.6232	3.3794	26.6789	0.367	1.0872	0.1924	0.4223	0.5558	0	0.4587	4.1587	0.4513	2.7923	0.4592	0.1054	2.4714	3.6278	0.1609	1.242	24.7382	2.1171	0.3399	0.6907	1.2965	0.0958	3.6301	19.4512	3.9927	0.1148	0.1112	3.4378	2.073	21.7334	20.5762	0.7488	1.7139	0.3083	1.7891	2.0783	0.5141
TCGA-HU-A4H4	725	0	1.8106	4.6336	0.0886	0.4855	0.2096	0.475	0.4637	1.0527	1.2409	16.9714	0.6248	1.9695	0.0182	0.3851	1.3669	0	0.1966	0.9505	0.3123	0.765	0.4821	0	16.6693	2.0407	0	6.6653	8.6069	0.8152	0.2837	0.2713	1.1771	0.1359	4.6595	11.791	9.4811	0.5211	0.8835	0.6662	2.3616	10.7755	15.1318	0.2892	2.1098	0.0809	0.7897	1.7434	0.5834
TCGA-BR-8364	675	0	5.9037	3.9381	2.4255	1.0173	0.3032	1.3302	0.5487	2.2603	4.5494	9.8077	1.2443	0.3544	0.4892	0.3132	1.4134	0	0.7063	23.206	1.2317	2.9381	0.5254	0.6256	5.2469	2.8872	0	8.1339	19.7828	5.3193	0.7457	0.8331	4.3956	0.1827	13.7728	3.8576	2.4341	0.7783	0.1885	11.1581	1.0437	8.6636	16.346	2.2795	5.4283	11.2839	2.4713	0.9957	0.747
TCGA-IN-8462	572	0	1.4399	3.2148	0.617	0.5435	0.0978	0.5317	0.1348	1.915	0.3368	2.4155	0.9326	0.8855	0.2444	0.1597	1.0986	0	0.5075	1.2231	0.2611	1.2234	0.3501	0.3126	39.0567	4.3146	0.0973	4.7259	10.4773	1.0247	0.1694	0.315	1.8303	0.1623	4.6855	4.9429	1.2479	0.162	0.5652	1.0654	0.977	6.5347	12.0521	0.518	1.3607	1.6025	0.3368	0.0765	0.6013
TCGA-HU-A4GU	200	0	0.788	4.9046	0	0.6978	0.321	0.9701	0.3608	0.6271	0.6144	0.0424	0	26.0724	0.0495	0.7866	0.4295	0	0.0362	23.1622	0.4848	0.6696	0.2129	0	2.9825	3.7482	11.5952	20.3283	19.1711	3.7973	0.3631	0.1026	2.4041	0.0185	3.6062	21.0916	5.6751	1.2416	0.2578	0.3239	0.9755	13.263	16.8084	0.0454	1.7145	0.1072	0.7168	0.4189	0.0189
TCGA-BR-8059	439	1	2.0947	2.6941	0.3685	0.3967	0.0817	0.5293	0.3865	1.5249	0.6034	0.2774	2.4135	2.0306	0.0973	0.2022	3.6554	0	0.2842	19.6936	0.6682	0.6332	0.2555	0	22.2179	3.8091	0	9.596	29.1257	3.3659	1.2138	0.5375	0.6121	0.5573	3.5853	14.9945	3.1431	0.1548	0	3.054	0.8515	19.7712	17.4824	1.2692	1.5492	1.1695	0.2011	0.7314	1.2631
TCGA-D7-6525	406	1	1.013	2.9747	0	0.2871	0.1461	0.8427	0.3663	3.8018	0	0.2163	0.2111	4.3298	0.1107	0.3297	1.9186	0	0.0323	3.3228	0.5953	1.6617	0.1321	0	1.2457	2.4995	0	6.0117	29.5641	2.3488	0.6902	0.3668	0.9944	0.0827	4.4749	5.8565	6.3994	0.2641	0	0.0965	3.748	24.6686	13.2366	0.5548	6.979	0.6074	0.305	0.4159	0.0845
TCGA-CG-5717	212	1	1.9447	5.7552	0.8822	0.403	0.1101	0.887	0.2811	2.8875	1.8961	2.8187	0.5834	1.0192	0.6116	0.1398	1.2763	0	0.1687	1.2242	0.3733	0.3571	0.1703	0.1117	28.3863	4.627	0.0487	4.0207	12.1722	1.5225	0.1483	0.2252	2.2899	0.0761	3.4807	10.918	1.5952	0.0811	0.7072	0.0889	0.7763	8.0839	11.6621	0.8309	1.7366	0.2001	0.4213	0.4788	0.2075
TCGA-BR-8485	280	0	3.8459	3.9783	0.0804	1.1018	0.7134	2.2635	0.41	3.3145	0.3072	1.4467	0	4.2646	0.0495	0.4661	1.1453	2.4406	0.2025	4.3736	0.4593	1.7111	0.2838	0	3.2007	5.3616	0	9.8586	11.9463	5.9588	0.4171	1.0673	1.3356	0.2591	11.2191	6.4824	4.6852	1.0051	1.203	2.2027	2.264	12.8773	22.3524	0.418	2.6983	0.4525	3.6863	1.2567	0.0378
TCGA-CD-8531	383	0	3.457	2.8415	0	0.5409	1.484	1.6668	0.5675	17.1513	0.9048	0	0.2088	0.0952	0.073	0.2145	0.6325	9.1358	0.1172	3.1549	0.213	3.2322	2.7694	0	0.2946	4.5602	0	6.0893	114.362	1.2045	0.7054	0.1814	0.8852	1.8533	7.3764	15.03	6.1956	0.6966	0.5062	0.4771	2.1638	9.4085	34.2704	0.2766	0.8804	0.2587	1.2819	0.2056	0.0557
TCGA-VQ-A8E0	562	1	0.8108	7.4944	0	0.4069	0.0719	0.4886	0.1734	2.7522	1.3925	4.012	0.1428	0.7485	0.2995	0.3551	0.6489	0.7683	0.1384	3.5514	0.1971	3.1849	0.1251	0	6.9978	2.8481	0	3.5909	10.1426	1.8831	0.07	0.4962	1.8163	0.0373	2.8253	13.698	2.4345	0.4467	0.2597	0.5873	1.9045	5.9114	14.5068	0.2563	2.279	0.108	0.7736	0.422	0.0572
TCGA-CD-A4MG	200	1	1.009	3.1475	0.1338	0.3744	0.1484	0.0673	0.2047	1.5657	1.1505	0.063	1.888	0.8067	0.0412	0.1552	1.0723	0	0.2047	5.8685	0.3398	0.5572	0.2953	0	3.6476	1.9192	0.0148	9.1596	24.6668	0.7779	0.3922	0.2562	2.2787	0.1078	2.7789	16.7338	8.2311	0.3936	0.143	0.3774	0.7317	14.4781	12.0093	0.3328	1.7205	0.1487	0.8522	1.5688	0.3148
TCGA-BR-8366	29	0	2.3734	3.125	0.4229	0.5891	0.197	0.8503	0.207	2.3086	1.6156	0.1624	0.4474	0.3398	0.4169	0.1532	0.6023	0	0.3424	6.2904	0.5994	1.7999	1.1009	0.2999	1.1095	3.257	0.056	3.801	20.6443	2.3351	1.3407	0.5397	3.6528	0.6229	6.603	4.0303	1.7006	0.2799	0.2712	4.4977	0.8361	15.0798	11.6341	1.1821	2.7248	1.1148	0.754	1.836	0.7361
TCGA-VQ-AA6D	521	0	2.0096	5.0075	0	1.2397	0.0518	1.5258	0.3095	10.0798	2.23	0.1933	0.4117	11.0231	0	0.5837	1.5589	2.5838	0.0525	0.9719	0.3211	1.6742	0.0773	0.2366	1.373	2.3306	0.0258	7.3962	14.6191	2.7142	0.2916	0.3874	2.5209	0.1075	7.1749	8.949	2.4551	1.2017	0.2495	0.2822	2.2555	44.5377	23.2457	0.1363	2.7122	0.0692	3.7167	2.4328	0.357
TCGA-D7-A6EV	342	0	2.9799	3.9671	0	0.8621	0.0215	0.9732	0.5429	8.5198	1.4793	34.7705	0.1707	6.1453	0	0.3893	1.7234	1.163	0.0523	1.0208	0.1741	0.7613	0.1495	0	11.6694	6.5234	0	15.5691	22.1208	3.3055	0.5859	1.0625	2.8943	0.0446	10.7731	23.4689	11.6681	1.3524	0.5172	0.234	2.3197	45.4282	17.2489	0.2042	0.9545	0.1434	1.5409	2.6896	0.0228
TCGA-F1-6177	0	0	0.4118	1.8386	0	0.8358	0.109	0.7689	0.6016	1.0346	1.0435	42.9371	0	16.1109	0.0673	0.1781	0	0	0.0295	7.4587	0.3467	0.6065	0.0241	0.0553	7.2896	1.9708	0	8.2309	17.7783	1.2701	0.1784	0.1394	1.0889	0.0251	7.5314	24.4907	6.1532	0.3615	0.1168	1.1444	3.4363	29.2648	13.8111	0.177	3.2151	0.1173	0.8348	0	0.2056
TCGA-BR-6706	549	1	3.1281	1.8093	0.2756	0.5664	0.1834	0.4618	0.281	2.4564	2.9832	0.4322	1.2959	0.9228	0.1415	0.1964	1.2267	0	0.124	3.9771	0.5733	0.85	0.3446	0.0465	1.3505	1.7781	0	3.1264	19.2383	1.9356	1.0591	0.258	2.9756	0.3171	8.2401	6.8022	3.4869	0.2364	0.1963	3.1828	2.1464	7.2604	9.08	0.879	2.5659	0.8231	0.5265	0.5584	0.7347
TCGA-VQ-AA69	864	0	1.2202	12.5773	0.0602	1.1822	0.0534	3.0259	0.4788	1.1401	6.899	0.2039	0	6.2883	0	0.7022	2.8936	0	0.0433	6.8823	0.4967	3.2302	0.425	0	6.2353	5.6851	121.177	6.3476	18.1418	13.2076	0.0578	1.4443	5.0992	0.3602	27.296	15.529	8.2992	1.5933	0.1287	0	2.7948	26.7612	36.1914	0.0952	3.4433	0.0312	2.2997	3.9721	0.1133
TCGA-BR-A4J7	989	0	5.0885	5.61	1.9068	0.9454	0.1857	0.9353	0.9391	4.1975	12.2614	0.3151	4.5929	0.2616	0.258	0.3842	3.2297	0	0.9373	2.8398	1.0923	5.4655	0.8825	0.8483	5.4494	2.008	0.3698	8.8254	21.1267	3.5146	0.7418	0.1425	8.0352	0.5781	8.576	7.8098	4.2467	0.5472	0.5965	12.9669	0.6409	10.6984	19.1494	2.4671	3.7173	9.3928	1.3624	1.5347	1.6193
TCGA-BR-6456	526	1	2.1053	2.7627	0.2219	0.3801	0.2338	1.004	0.396	2.1016	0.8479	0.426	1.1739	6.1973	0.2051	0.1769	1.3829	0.7017	0.3893	5.2965	0.4343	0.462	0.0734	0.1686	1.7819	2.3501	0	5.2816	38.7813	3.8697	1.759	0.2549	1.4745	0.0766	6.5432	6.2271	1.8782	0.2856	0.3557	3.308	1.9444	12.2289	20.1263	1.5424	3.8211	0.8094	0.8479	0.5781	0.5481
TCGA-BR-7715	1023	0	1.0092	1.1682	0	0.402	0.1342	0.3319	0.1346	1.7162	1.2611	0.0248	0.9701	13.705	0.0339	0.5103	0.6856	0	0.1782	0.7328	0.3026	0.4581	0.0728	0	1.6424	1.2042	0.243	14.8241	9.8084	5.6758	0.5708	0.0562	0.5483	0.0253	4.5691	17.1662	3.3749	0.4854	0.1176	2.039	0.6262	12.7226	11.0723	0.6507	2.6528	0.2811	0.3503	1.0509	0.3106
TCGA-D7-8575	554	1	5.2362	12.3777	0	1.821	0.1936	1.4044	0.7834	15.3681	6.0038	33.6763	2.0526	1.4967	1.0401	0.5567	2.0725	0	0.8273	90.5815	1.0959	4.8466	0.7448	0.2359	18.5876	6.4172	0.1799	9.3666	16.5536	2.2835	0.7045	3.5657	4.9306	0.2679	11.0214	14.6275	3.6302	0.4708	0	2.8137	2.0224	11.2754	32.6244	0.4736	3.2873	0.4396	4.0025	1.5161	1.3143
TCGA-HU-A4GH	358	0	0.9138	4.0856	0	0.7647	0.1509	0.263	0.3041	0.7869	1.9988	1.538	0.0923	0.3153	0.129	0.563	0.1863	0	0.0941	3.4846	0.2601	0.8229	0.0577	0.0795	13.052	2.7199	0	11.7539	14.9542	0.6462	0.1357	0.6945	2.2161	0	5.2578	9.4115	1.6799	0.1731	0.1118	0.5902	0.9325	19.2346	14.3157	0.1025	1.0723	0.0329	0.9328	1.272	0.2831
TCGA-VQ-A8E2	1319	0	8.5543	9.4689	0	1.7648	1.3331	5.4097	0.7938	21.1729	3.9364	0.7196	1.8168	7.36	0.1764	1.7379	1.4268	12.4518	0.3708	2.7959	0.5692	3.1248	0.4546	0.406	3.6769	5.4412	4.5761	10.1193	16.3614	6.2384	3.9375	1.0521	3.8984	0.1844	9.0329	12.6226	4.8035	1.9361	1.8352	3.2285	1.9719	22.7634	22.9463	1.9623	4.8644	0.3349	1.2393	1.6899	0.2154
TCGA-D7-A4YT	434	0	2.7	9.1157	0	1.4933	0.402	2.2152	0.4783	12.5111	2.9869	0.1739	0.376	6.7682	0.0657	0.8601	1.645	0.4494	0.0703	0.7495	0.4737	3.847	0.2666	0	13.3906	1.6854	2.9508	10.1656	6.0844	2.7885	0.478	0.127	2.8924	0.1145	20.8964	25.4457	13.897	1.0975	1.9748	0.7445	4.258	19.7936	58.1032	0.2999	4.1317	0.0684	2.2175	1.4194	0.0669
TCGA-BR-4363	0	0	2.4872	8.0112	0.9045	2.0172	0.1062	0.428	0.2822	0.4743	2.8461	0.5528	0.9383	0.898	0.1967	0.6131	1.1369	0	0.2777	1.9493	0.5967	1.7724	0.6105	0	3.5865	2.8688	0	14.4179	12.3482	0.8505	1.8404	0.5977	6.6292	0.1959	14.2306	21.3923	3.4281	1.5651	0.3412	1.4577	1.2114	30.3596	25.8601	0.6014	4.1208	0.7172	1.8974	3.7887	0.2003
TCGA-IN-A7NU	356	0	1.0759	6.5681	0.4713	0.8073	0.4182	0.2369	0.3845	1.1815	0.4502	9.1366	0.4155	0.3788	0.363	0.4525	0.6294	0	0.3392	5.3629	0.0997	1.4173	0.8839	0	5.8632	6.1616	0.5204	5.4604	27.3441	3.4245	0.4075	1.0828	0.5872	0	3.7189	10.0517	5.3429	0.0866	0.2518	0	0.6353	28.8474	14.3961	0.5149	2.6767	0.3665	0.4502	2.0463	0.4989
TCGA-CG-4440	122	1	3.3665	8.1085	0	0.4958	0.0864	0.2239	0.4995	1.4884	1.7013	41.4887	0.1963	0.6262	0.0343	0.3751	2.0812	0.9152	0.0601	0.6179	0.1295	1.4936	0.1228	0	2.7194	2.6738	0.0246	5.4287	11.1056	0.5662	0.6952	0.5684	3.5135	0	9.9858	7.8571	20.4086	1.0232	0.119	0.2691	5.3856	21.6249	15.4838	0.1719	2.3335	0.2061	1.9848	2.2233	0.1047
TCGA-KB-A93G	613	0	5.4758	18.2135	0	1.9799	0.1026	1.3946	0.6247	3.7992	5.0788	0.5134	13.6566	0.6503	0.2849	0.7748	3.0871	0.2924	0.5408	7.1217	0.4769	4.4386	0.5101	0.2928	3.242	2.4483	0.5616	6.1112	22.8994	3.1915	3.0429	0.4131	11.8089	0.3991	19.0094	4.2432	5.4668	1.19	0.6177	0.3726	3.0298	15.9578	25.4321	1.4501	2.6856	1.2755	3.8275	2.3085	0.8429
TCGA-HU-A4G3	170	0	1.1573	3.2631	0	0.402	0.0463	0.06	0.4199	1.097	0.912	60.5479	0.7366	0.6474	0.0919	0.173	0.6906	0	0.0805	5.2997	0.1768	0.6626	0.1317	0.0605	19.018	2.5098	0.0132	6.5547	7.6843	1.5609	0.0975	0.3656	0.6443	0.0824	5.2042	15.6674	4.0589	0.5485	0.3826	0.3847	1.0904	13.0482	15.9093	0.1798	1.2817	0.1414	0.684	0.3627	0.1544
TCGA-HU-A4HD	1016	0	1.6163	5.9515	0.0753	0.4813	0.295	0.3027	0.6294	13.2506	0.9586	0.0416	0.6194	12.3402	0.0618	0.18	0.5808	0.952	0.1084	1.9219	0.2123	1.5555	0.1439	0.0508	0.9648	2.5224	0	12.2544	13.0656	3.3544	0.2266	0.5124	1.9589	0.0577	4.6681	7.9831	9.7968	0.535	0.2145	0.5661	0.5938	11.0822	14.637	1.7487	1.1193	0.2081	2.1409	1.0458	0.1889
TCGA-FP-A9TM	189	0	2.9658	7.491	0.1023	1.8578	0.2043	1.5432	0.5217	5.7572	3.5184	21.2724	0.5413	0.2056	0.0631	0.6784	2.1862	0.2588	0.1565	11.2454	0.5845	3.219	1.6255	0.0518	9.6047	3.6812	0	9.2785	7.5292	1.4126	0.4129	1.0709	3.3145	0.2826	19.2069	8.5446	8.2509	1.6553	0.6561	0.4122	3.7855	20.8903	24.4623	0.4549	3.7139	0.1743	2.6714	3.6428	0.4814
TCGA-D7-6528	463	0	0.4621	2.047	0.1071	0.3302	0.1901	0.8615	0.5352	1.0143	1.4322	0.0726	0.3777	9.4681	0.099	0.3027	0.8581	0	0.0578	4.2209	0.4532	0.8424	0.2363	0	17.5635	4.0812	6.7886	10.7158	50.6206	5.6031	0.3499	0.7656	0.8006	0.0493	7.2056	13.0252	8.6035	0.315	0.1145	0.3452	1.7326	5.4052	40.1658	0.1735	2.3336	0.1864	0.4092	0.558	0.1512
TCGA-R5-A7ZF	259	1	0.8784	4.5539	0	0.3781	0.1224	0.3171	0.2734	2.6352	0	0.1603	0.2781	20.8453	0	0.3828	0.5615	0	0.0426	2.8007	0.4671	1.8237	0.2435	0	9.38	2.3011	0.4527	14.5043	28.5604	2.6351	0.1363	0.0805	2.0955	0.1452	3.2742	14.9075	7.1986	0	0	0	0.7085	8.6811	11.6516	0.2079	1.7503	0.0993	0.1004	1.3692	0.0371
TCGA-VQ-AA6J	838	0	6.0853	4.9803	0.0349	0.9	0.0696	0.8415	0.7112	3.4192	1.8654	8.4381	0.492	3.4472	0.1289	0.9755	0.8072	0	0.3953	5.5748	0.4943	0.6131	0.7233	0.0353	2.7135	1.8025	0	8.2855	10.5112	2.3312	0.9918	0.8546	2.3172	0.0803	4.4027	8.2591	9.6384	0.718	1.1926	1.0678	1.9118	11.9271	16.7935	0.5229	2.0274	0.0904	3.4198	1.2113	0.2625
TCGA-CG-4437	245	0	0.8632	1.4198	0	0.2776	0.0899	0.2328	0.3188	1.4189	0.4423	1.0198	0.6125	0.4187	0	0.1216	0.5153	0	0.0417	1.221	0.2694	0.2678	0.0511	0	8.2749	1.1498	0	3.8323	24.0824	1.5983	0.7341	0.6206	1.0577	0.0533	3.2694	10.205	3.5869	0.2128	0.2475	0.9329	1.2485	8.4261	10.5683	0.3489	0.8189	0.15	0.0737	0.8042	0.2723
TCGA-VQ-A8DT	1484	0	0.7588	2.6971	0.1337	0.3969	0.0815	0.4705	0.2454	2.7929	0.5108	17.7692	0.2357	1.2087	0.103	0.1889	0.7141	0	0.1564	8.8676	0.3253	0.2783	0.1475	0	11.4454	3.7394	0.0443	8.9099	18.6814	1.0199	0.0835	0.6143	0.8328	0.0923	12.3254	18.0227	6.5217	0.2458	0.1429	0.3232	0.9111	9.5977	14.7977	0.1989	1.2666	0.0569	0.7236	1.1028	0.3302
TCGA-CG-4436	243	0	0.4195	1.6469	0	0.3998	0.0542	0.3275	0.3736	2.2225	0.7777	0.8582	0	2.7155	0	0.2449	0.2899	0	0.0733	0.9942	0.1809	0.3767	0.0719	0	1.6575	1.4027	1.8161	12.5722	15.1507	1.5973	0.0704	0.0208	0.8115	0.0562	2.705	7.496	3.6336	0.1796	0.174	0	0.7195	10.4594	27.1148	0.1104	0.7273	0.0422	2.1257	0.3535	0
TCGA-VQ-A8PD	496	1	3.1145	7.9361	0	1.7412	0.1615	1.1197	0.5766	2.9588	5.2368	20.3311	0.7553	1.9276	0.2903	0.5959	2.2879	0	0.3622	8.8917	0.5075	2.9328	1.4554	0.2604	7.2273	3.7244	0.1703	8.0197	16.971	1.2449	0.6008	1.3996	6.2613	0.4141	19.2109	7.0379	9.1136	1.4173	0.6409	2.2088	2.4892	18.9188	20.7459	0.9682	3.5782	2.8643	1.4728	4.6119	0.4232
TCGA-BR-7716	1210	0	2.0847	1.2479	0	0.3248	0.2505	0.4205	0.273	2.2833	0.799	0.3338	0	3.6973	0	0.2243	0.3723	0.7935	0.0602	2.4608	0.2478	0.1935	0.203	0	3.2731	2.5601	0.0369	5.0034	28.9405	2.4311	0.4099	0.363	0.4169	0.0385	2.7096	10.1387	2.1368	0.2153	0	3.707	5.0742	6.9514	13.3891	0.438	2.9108	0.4057	0.8522	0.2905	0.0394
TCGA-HU-A4GP	273	0	0.8129	1.5716	0.1055	0.4256	0.0078	0.9898	0.1649	0.5876	0.1343	27.9778	1.116	0.2543	0.065	0.2166	0.313	0.1334	0.0886	8.4697	0.186	0.6832	0.0776	0.1069	9.4634	2.6866	0.0155	7.8713	16.7664	0.9708	0.054	0.7898	1.9274	0.0809	9.4031	10.417	3.1164	0.181	0.1503	0.34	3.265	11.6801	14.3897	0.2278	1.4087	0.3046	0.2687	0.3664	0.4797
TCGA-HU-8610	23	0	4.0779	3.7095	0	1.3391	0.0271	0.8597	0.4858	2.654	3.5004	28.9273	0	3.0924	0.0753	0.4913	1.4137	1.1587	0.3847	1.0849	0.6203	0.6217	0.6199	0	6.8799	1.8941	0.027	10.3709	17.1994	2.0414	0.8333	1.9022	4.9716	0.0843	7.4066	11.2353	4.8875	0.7186	0.1306	0.0984	1.6467	11.9859	21.6776	0.5614	3.0652	0.8549	0.9334	1.6972	0.3736
TCGA-HF-7133	1918	0	1.9204	2.2957	0	0.5411	0.1314	0.8338	0.3866	3.5639	0.4526	50.0264	0.2089	0.7617	0	0.3992	2.1094	0	0.1279	1.8412	0.1128	0.3289	0.1307	0	9.0572	5.3068	3.1658	6.1696	14.2497	2.3242	0.1707	0.3932	1.2792	0	9.1511	11.0244	2.2607	0.5227	0.1266	1.8137	1.9874	7.3501	28.82	0.5624	3.4437	0.1053	0.679	0.6172	0.0279
TCGA-CG-4443	912	0	0.9518	2.8168	0.1103	1.1589	0.3548	2.1073	1.3161	1.4748	3.3716	0.0913	0	19.4584	0.2379	0.7034	2.2586	0	0.1786	0.3674	1.3186	0.7145	0.1217	0.1676	0.7236	4.1139	2.9721	21.3065	12.1752	2.9655	0.1166	0.2253	0.6413	0.0508	11.6357	79.1576	13.6026	0.2839	0.5894	0.4444	1.0244	13.0777	35.3758	0.3034	2.9558	0.1756	0.4917	1.0536	0
TCGA-VQ-AA68	1328	0	1.156	6.196	0	0.7704	0.1749	1.4095	0.2591	6.5895	1.6738	26.9031	0.4635	9.7172	0.216	0.3968	0.39	0	0.0236	41.7765	0.5561	0.7297	0.1547	0	8.7993	4.5641	0.1548	8.7704	31.6165	2.4829	0.0505	1.6104	2.9838	0.1008	8.5874	9.594	2.6787	0.5476	0.3746	0.353	3.1891	30.6335	16.2111	0.2113	1.8683	0.0779	2.6781	0.9891	0.0412
TCGA-D7-8576	446	1	3.6506	2.7804	0.0966	0.6731	0.1715	1.6516	0.6996	1.2919	0.7384	54.8818	0.6816	0.9707	0.2084	0.3256	2.0645	0	0.3738	6.0069	0.8893	1.9223	0.1066	0	1.8359	3.6624	0.1494	10.0144	11.1437	1.9658	0.2878	1.1593	2.2472	0.1112	4.8956	15.6027	8.5549	0.3908	0.3098	1.09	1.8959	9.3902	13.8198	0.4732	4.5199	0.4508	1.2306	1.2586	0.5001
TCGA-VQ-AA6I	491	1	2.5749	5.7805	0.0357	0.8724	0.0475	1.3639	0.4951	1.5512	0.8184	14.1366	0.5036	3.8731	0.088	1.0425	0.4449	0	0.0835	0.7133	0.6873	0.5615	0.3151	0	2.8746	2.8509	0	9.8463	9.2445	2.2307	0.1578	2.3147	1.8384	0.0822	5.9895	20.0961	5.2079	1.0238	0.1526	1.1506	1.9249	21.7684	39.3769	0.3443	2.4072	0.3595	10.4569	1.3019	0.1344
TCGA-CD-A4MH	371	0	0.9314	5.0701	0	0.7733	0.1478	0.5897	0.348	0.9209	1.9354	0.0903	3.103	1.457	0.0986	0.3516	0.807	0.5395	0.024	2.0718	0.4682	3.0837	0.2588	0	0.9287	1.9887	0.0118	4.0473	6.5269	1.0848	0.3996	0.0272	2.7016	0.1595	2.9674	3.8452	1.012	1.0391	0.2279	1.9335	0.7188	16.5023	16.3201	0.2933	3.3918	0.1639	6.6212	1.4354	0.3387
TCGA-BR-8677	813	0	5.1998	7.9898	0.1818	1.1	0.0806	1.0965	0.4078	3.1389	2.4306	14.9562	1.2821	0.5843	0.112	0.4544	4.3689	0	0.7686	1.7151	1.1344	2.2704	1.0828	0.3683	6.2079	2.5973	0	6.8216	34.7223	1.8489	1.3097	0.1856	6.6425	0.3347	8.0012	4.9612	5.9111	0.8019	2.331	3.8079	2.1235	17.512	17.7755	1.438	4.955	1.8373	2.8935	0.947	0.6414
TCGA-VQ-A925	138	1	2.8379	6.4064	0	1.2379	0.4509	0.9537	0.3178	2.1137	2.3298	8.0849	0.5974	1.2796	0.0418	0.2332	0.7841	0	0.2621	3.648	0.2007	1.9748	0.4036	0	44.6423	2.7535	0.2693	7.9919	20.1342	2.56	0.7291	0.6919	3.4328	0.1871	7.766	27.1396	4.7962	1.9182	0.7965	1.3103	1.7354	13.6281	24.595	0.3114	2.6237	0.5218	2.1572	1.1178	0.0797
TCGA-BR-6452	1055	0	0.9893	2.0311	0	0.2452	0.1299	1.3738	0.2986	1.3048	0.7458	47.8055	0.5163	9.0197	0.1203	0.3395	0.8688	0.0617	0.0702	6.7172	0.6504	0.4967	0.1507	0	5.8056	4.609	0	8.677	28.9326	2.5528	0.4407	0.4235	1.6212	0.0674	14.0235	30.9424	3.274	0.3588	0.1043	1.1796	1.3741	16.6078	24.5647	0.4118	3.1896	0.2313	0.7458	0.2542	0.1607
TCGA-BR-8384	113	0	6.7638	4.4716	1.0092	2.305	0.2239	2.0295	1.8526	1.9423	9.1143	5.5605	11.6491	0.0737	1.1873	0.2526	2.4505	0	1.9481	10.5929	1.6694	4.924	0.8502	1.2085	2.1583	3.1801	0	9.06	19.0855	5.7333	0.7757	0.4216	7.7731	0.8869	22.5572	4.2401	3.2569	0.6072	1.5689	18.1867	1.6766	10.8681	21.001	2.8758	7.1058	6.8898	1.4022	1.4341	3.5828
TCGA-BR-7717	552	1	0.6631	0.8878	0.1484	0.1695	0.0219	0.0995	0.0908	2.5356	0	13.4195	0.8724	0.7952	0.1219	0.0574	0.7928	0	0.0979	0.6041	0.2721	0.5951	0.0437	0	5.7294	0.9827	0	4.1195	17.5719	1.366	0.1806	0.3031	0.3287	0.0228	2.3011	10.4867	2.2637	0.1091	0.2115	0.7973	0.3409	6.3348	11.6439	0.6262	0.9298	0.3737	0.063	0.5155	0.2793
TCGA-BR-4267	188	1	0.7266	5.1591	0.1005	0.413	0.0668	1.7508	0.1434	0.5223	0.5118	0.184	0	3.8214	0.1238	0.2694	0.8347	0	0.0723	0.2602	0.2763	0.3718	0.3546	0.1018	12.0885	4.5204	0.074	7.0505	12.8889	1.0706	0.2316	0.7352	2.6701	0.0771	8.1771	8.1358	3.3942	0.4925	0	0.3238	0.5919	23.3036	34.2852	0.2952	5.0001	0.1885	0.3838	0.9305	0.0945
TCGA-IN-A6RI	559	0	0.6871	3.068	0	0.5002	0.982	0.9371	0.5133	0.4673	0.5342	0.0947	0.1644	0.0375	0.0862	0.851	0.2489	4.2439	0.0587	1.3969	0.3648	0.1725	0.2056	0	17.7302	2.9283	0.2058	11.6112	12.1343	3.6571	0.0896	1.618	1.7032	0	5.6514	46.7978	4.3317	0.3084	0.1992	0	0.349	15.9195	12.5978	0.144	1.2657	0.0828	0.5935	0.4047	0.1096
TCGA-BR-7703	1100	0	0.7306	2.2599	0	0.3715	0.1804	0.3383	0.286	0.9373	0.5357	20.1697	1.1868	0.338	0.1037	0.2764	0.3994	0	0.0353	6.0081	0.35	1.1676	0.297	0	2.7781	1.205	0	3.6633	34.7608	2.2413	0.0593	0.3722	1.7236	0.0387	2.8881	23.0333	7.5892	0.165	0.7193	0.4971	1.3105	13.1521	12.6141	0.243	1.6795	0.1558	0.8571	1.1688	0.2771
TCGA-BR-7722	466	1	2.2785	4.9801	0.1048	1.0293	0.1744	0.9484	0.2886	2.3356	3.2036	7.8078	1.2938	0.3369	0.3229	0.1405	1.4929	0	0.33	4.2469	0.8538	3.7338	0.5319	0	7.5862	3.3672	0	4.9794	10.2337	2.2085	0.3726	0.5351	3.8304	0.3136	2.8728	8.238	2.6667	0.0771	0	2.7025	0.628	15.4315	11.7296	0.8331	2.6679	0.5084	0.3337	0.5461	0.5671
TCGA-BR-4368	0	0	2.2217	7.4628	0.1048	1.6878	0.1163	3.1619	0.2672	1.5183	3.204	46.7028	0.1848	0.1264	0.2261	0.3494	1.6798	0	0.4998	40.9035	0.6099	1.6489	0.3469	0.4248	0.7587	21.8948	0.0232	9.0803	17.6517	0.7617	0.6244	0.2676	5.311	0.2654	19.6768	20.0333	22.0674	2.0041	0.3361	2.365	0.9263	23.9481	31.6752	1.0426	3.6532	3.3536	2.4698	2.8217	0.4439
TCGA-BR-6457	416	0	1.5565	0.8354	0.4236	0.4147	0.1477	0.8519	0.1975	2.4951	0.925	5.6182	1.2807	3.7453	0.2611	0.1403	0.6466	0	0.3812	5.4423	0.2817	16.1286	0.1335	0.3679	2.6558	1.1409	0.0267	4.3286	15.4161	1.5831	0.8722	0.6798	1.1059	0.195	10.054	8.0747	0.6582	0.0445	0.2587	7.3152	0.7978	3.0166	7.8233	1.6462	2.9811	2.5728	0.3083	0.1051	1.6231
TCGA-D7-6518	582	0	2.5485	1.01	0.3211	0.2017	0.1157	0.3228	0.1883	4.8294	0.92	0.0786	0.1415	3.2899	0.2721	0.096	1.6436	0.0508	0.1661	4.5445	0.5689	1.0027	0.0886	0.3253	2.3239	1.1389	0	5.097	16.9811	1.9247	0.347	0.082	0.8	0.0924	4.7336	6.8079	0.2882	0.0885	0.3431	12.4182	0.6132	1.8916	8.7725	2.401	2.0432	1.5634	0.5623	0	0.642
TCGA-CG-4301	92	0	4.3679	9.2534	0.0464	0.5938	0.103	0.5602	0.6155	1.6037	1.4192	15.7261	0.655	0.9328	0.1717	0.2052	0.4133	0.7047	0.1003	1.134	0.2063	1.3318	0.3483	0	2.8355	3.3032	0.0205	11.4814	6.6359	0.2024	0.8119	0.5452	3.9335	0.171	10.8751	7.399	6.4115	0.6828	0	2.2447	0.8484	20.9727	26.3191	1.151	2.8575	0.5948	1.1235	1.6933	0.0218
TCGA-CG-5720	30	1	0.6909	1.0774	0	0.4233	0.0308	0.1863	0.1039	1.5487	0.177	0.0663	0.4902	2.9045	0.1428	0.1712	0.4125	0	0.1167	4.3721	0.1667	0.9861	0.1227	0.0469	5.0305	1.8501	0	4.5624	16.9161	2.4913	0.089	0.6387	0.6158	0.064	6.6963	18.712	1.5592	0.1363	0.099	1.3441	0.6385	1.5364	9.1194	0.2514	1.3971	0.1647	0.236	0.4023	0.1744
TCGA-CD-8536	378	0	0.8466	1.143	0	0.2308	0.039	0	0.0269	1.3707	0.1679	0.8733	0	0.7768	0	0.1274	0	0	0.1265	20.3889	0.4369	0.122	0.0388	0	1.8883	2.6094	0	6.9321	40.5386	1.3409	0.5235	0.4711	1.2408	0	3.1385	23.7251	4.102	0.2585	0.1878	1.5578	0.5002	8.8149	20.9783	0.4436	2.382	0.192	0.3917	0.6105	0.0413
TCGA-BR-8686	635	1	2.9088	4.8401	0.7697	0.8594	0.5312	1.2039	0.6977	2.6681	0.3268	0.1867	0.9049	0.2062	0.1581	0.4152	2.8932	0	0.554	2.8483	1.0676	2.6114	0.6793	0.1733	3.5594	1.8548	0	5.8215	12.3442	7.457	0.1315	0.4803	3.6938	0.4331	12.218	5.4624	2.1058	0.566	0	4.5482	1.6909	11.0223	18.1256	0.8119	4.5128	0.912	2.2873	1.0397	1.529
TCGA-D7-6817	389	0	2.0527	3.0761	0.1314	0.8402	0.2331	0.9247	0.4153	2.0494	3.0119	0.8061	0.4634	1.7422	0.2834	0.3475	0.7018	0.0831	0.5792	226.659	0.3058	8.3276	0.3769	0	3.1204	2.2769	0.2611	5.5191	15.4314	4.0095	0.4039	0.6037	2.8373	0.4536	16.9147	10.2143	2.4936	0.4348	0.1404	2.3291	1.8892	13.5628	13.9055	0.4158	2.6252	0.2287	1.004	1.0268	1.0508
TCGA-CD-5800	400	0	3.9371	1.2926	0	0.3876	0.2726	0.8239	0.573	31.9534	0.8945	0.1102	0	7.5259	0.0361	1.0433	0.5211	8.8831	0.1158	0.7797	1.1393	0.9748	0.2583	0.1186	3.0713	2.7997	0.2068	8.8575	25.7577	1.616	0.4611	0.3287	0.875	0.1078	3.2085	28.7773	3.6027	0.043	1.6263	0.6602	0.8767	11.5344	8.8084	0.2822	3.2153	0.1864	0.2236	0.2033	0.0551
TCGA-VQ-A8PJ	82	1	2.5728	4.2854	0	0.9042	0.4348	0.6957	0.6036	3.469	1.6155	2.9054	0.4067	0.6796	0.0474	0.2925	1.5741	15.8975	0.2352	2.8163	0.1627	1.5649	0.1527	0	7.0945	5.4226	0	9.7812	9.8995	1.3406	0.3693	0.1766	2.2348	0.0354	9.3863	22.1162	9.2198	0.5653	0.4108	1.177	3.5005	10.4289	40.7762	0.2056	1.2463	0.1053	0.4895	4.7396	0.1266
TCGA-D7-5577	782	1	1.8582	1.7212	0	0.0487	0.0315	0	0.2465	1.9804	0.8149	0.0589	0	1.0285	0.0438	0.1185	0.6329	0	0.0896	2.6046	0.2407	1.1841	0.0627	0	7.2044	4.6114	0.0942	3.613	17.3044	3.4095	0.1093	0.6534	0.5905	0	4.3698	9.0306	1.4296	0.1568	0	1.2603	1.8742	12.6621	12.0482	0.2196	1.762	0.3212	0	0	0
TCGA-RD-A8MW	1153	1	1.7535	2.4327	0.0582	0.3524	0.1227	0	0.2078	0.5514	1.3348	0.8153	0.308	0.4211	0.0359	0.1456	0.2592	0.1841	0.2305	1.0665	0.1725	0.7273	0.2698	0	1.2248	0.7789	0.0129	3.8357	7.5801	1.6922	0.4867	0.1635	0.4352	0.1742	1.8377	11.1118	1.9772	0.1927	0.1867	0.6099	1.1686	11.25	6.6178	0.3904	1.1484	0.4829	0.1483	0.2528	0.1233
TCGA-D7-A6F0	678	0	2.4849	2.35	0	0.6593	3.2666	1.3461	0.6058	31.6513	1.2788	0.0598	0.1476	8.473	0.0258	0.7185	1.8623	1.5875	0.128	0.8825	1.6553	0.8517	0.1846	0	1.2113	4.4012	0	5.9648	12.8472	2.4927	0.3055	1.2603	1.946	0	4.1005	10.3871	1.9143	0.9229	5.9021	0.2697	1.3285	20.434	36.7367	6.4843	3.1365	0.031	1.5452	5.3768	0.1181
TCGA-D7-A4YX	1108	0	0.9963	6.2137	0.0449	0.861	0.1792	0.4512	0.3204	1	3.4293	0.1385	0.6331	3.0656	0.0277	0.2276	1.9976	0	0.0888	0.2989	0.8356	0.9966	0.3961	0	4.9333	2.4469	0	7.1975	14.4792	2.9347	0.2932	3.2765	1.5655	0.124	14.0899	11.1783	6.7496	0.363	0.0959	0.6509	1.9628	21.404	18.799	0.1961	3.3505	0.0665	2.0004	2.0264	0.19
TCGA-IN-A7NT	323	0	1.1691	12.1905	1.0071	0.4272	0.6382	0.5786	2.2594	36.0672	0.5497	0.1191	0	0.1156	0.0887	0.9383	0.2562	0	0.8543	1.4374	0.7306	2.6625	0.0635	0	2.6685	12.8018	0	6.5467	26.8738	4.3906	1.0782	0	2.39	0	7.4089	17.6394	10.4206	0.529	0	0	0.6465	17.6421	16.8114	0.4228	1.4559	0.4795	2.1988	4.4975	0
TCGA-CD-8524	388	0	4.7287	5.5603	0.16	0.8223	0.6212	0.8849	0.9057	2.0949	4.7383	10.9177	0.8465	0.5144	0.1479	0.4174	1.0684	0.2024	0.3311	17.1426	0.5502	1.5177	0.0883	0	14.7856	2.7245	0.0707	9.3891	25.1349	1.8022	1.6758	0.5515	2.8576	0.2946	6.3133	8.3357	2.2984	0.3824	1.1971	1.9341	2.0013	31.1271	15.0097	1.2479	1.4376	1.0251	4.9421	3.1959	0.4329
TCGA-HU-A4GD	692	0	2.2256	3.1059	1.1271	0.4045	0.2857	1.0793	0.7006	6.2192	3.6912	0.2222	1.325	1.0352	1.1245	0.6534	1.2423	0.9504	1.0527	0.3575	1.7261	3.675	2.3684	0.3263	5.8272	2.2628	1.6121	11.4406	16.1014	2.4959	1.1242	0.3836	1.0699	0.6918	3.7447	8.8239	9.0854	0.1973	0.6883	0.0865	1.2541	18.155	16.0471	0.8088	1.042	0.3975	0.8886	0.3728	3.3332
TCGA-IN-A6RS	383	0	1.8413	3.4328	0.0426	0.1459	0.1795	0.0857	0.4431	1.8035	0.4882	7.985	0.6009	2.0197	0.105	0.5124	1.1376	0	0.092	0.6147	0.1442	0.8671	0.2256	0	3.9502	1.1397	0	8.7579	20.735	1.7951	0.2947	0.9134	0.8491	0.0392	4.5993	11.7227	7.0794	0.7517	0.2731	0.2746	0.37	14.9947	12.0133	0.2856	0.9061	0.2587	0.9765	2.2932	0.0401
TCGA-CD-A4MI	358	1	3.9348	3.3822	0.1397	0.5935	0.1611	0.6181	0.7351	2.6462	1.4946	6.4328	1.7738	0.8982	0.5854	0.1883	1.2935	0.106	0.3972	3.1019	0.6917	1.8615	0.5672	0.4247	4.4367	1.5575	0.0494	7.0476	25.5821	1.7866	1.4443	0.2568	3.3884	0.463	5.1058	6.6779	1.611	0.6986	0.5972	9.6363	0.5608	16.0478	13.1356	1.8906	2.2996	5.7836	0.4982	0.8735	0.3418
TCGA-BR-4294	0	0	2.0922	0.7161	0	0.1774	0.5259	0.411	0.3001	0.592	0.3123	0.0246	0.2883	5.5515	0.4534	0.2221	0	0	0.0662	0.9529	0.5708	0.0378	0.0361	0	1.1649	3.1649	0	4.3412	6.9409	0	0.0157	1.44	0.4074	0.0564	2.3765	7.0588	1.3755	0	2.0968	0.3294	0.0857	2.6425	26.9855	4.1177	1.1185	0.0454	0.6767	0.2839	0.0192
TCGA-RD-A7BT	262	1	0.4467	3.2644	0	0.5595	0.0852	0.3864	0.3233	4.5494	0.7342	0.1121	0.6777	2.0847	0.0592	0.2402	0.2566	0	0.0605	4.213	0.1728	1.5557	0.0636	0.0487	1.0866	2.3076	0	6.813	25.1516	4.5376	0.0554	0.1226	1.596	0.0221	3.591	11.0177	4.4651	1.5896	0	0.5419	0.5756	18.4833	10.3742	0.1339	1.0715	0.0534	1.1012	0.7508	0.0226
TCGA-BR-6566	997	0	0.5645	0.7573	0.0788	0.09	0.0524	0.0792	0.0964	2.2391	0.3011	29.8554	0.4169	0.4117	0.0728	0.0457	0.0702	0	0.0425	2.3622	0.1	0.3281	0.1043	0	1.2656	1.4137	0.0348	2.2339	18.9027	0.4581	0.3634	0.2615	0.3273	0.0544	1.4401	7.8946	2.0779	0	0	0.381	0.6964	4.8977	5.1038	0.3266	0.8382	0.1401	0.0502	0	0.0185
TCGA-D7-6524	543	0	2.3189	2.5975	0.1532	0.6532	0.3625	0.8216	0.1979	4.6661	1.1708	18.4173	1.6211	0.4925	0.2833	0.248	1.2731	0	0.1838	8.0509	0.3026	0.8034	0.2704	0.207	12.7533	4.8964	0.0226	6.729	20.1636	3.1172	0.736	0.8344	2.63	0.2351	9.4172	13.4757	3.5315	0.1127	0.4367	4.4445	1.4381	10.8532	14.7163	1.3007	2.4998	0.9266	0.2602	0.7096	0.1922
TCGA-BR-8592	191	1	5.4071	4.673	0.2204	1.4179	0.5378	1.4775	0.8691	2.2512	5.0529	0.1549	2.2026	0.7086	0.7924	0.3887	1.8969	0.0465	0.4165	8.4012	1.0027	5.8466	1.1996	1.1911	0.7478	1.7349	0.0325	7.7998	18.5586	2.8294	0.4659	0.3751	7.9333	0.4566	12.9985	6.6883	2.5553	0.9185	0.2356	8.5252	1.0785	12.5337	17.3472	3.3409	4.5939	7.6911	1.6843	2.2968	1.8667
TCGA-BR-4292	0	0	0.729	3.4267	0.0523	0.5252	0.1565	1.3137	0.2079	1.1064	1.3978	0.1003	0.2765	0.126	0.0966	0.2556	1.0702	0	0.0423	0.7543	0.2709	0.5078	0.2076	0	2.1279	1.3507	0.0231	8.9109	4.2895	1.3291	0.0803	0.4536	1.693	0.012	11.3733	28.9693	6.0214	0.5765	0.0559	0.5054	0.5949	23.5752	30.2245	0.2126	1.0038	0.1064	1.5309	1.9968	0.1844
TCGA-VQ-A91D	356	1	0.9537	4.0013	0.0397	1.3318	0.132	0.7977	0.3236	1.3259	0.9094	73.7725	0.2798	3.2517	0.0489	0.3219	1.7657	0	0.05	6.5614	0.9064	1.1378	0.2276	0	3.2121	4.8242	0.1226	6.373	13.2474	1.9023	1.2806	1.9038	2.5699	0.0548	4.8762	8.0403	8.652	1.0793	0.0848	0.1279	2.1627	47.1118	26.9582	0.2929	3.408	0.1469	2.4755	1.7911	0.1493
TCGA-IN-A6RR	205	1	0.9337	4.1042	0	0.7006	0.3516	0.4113	0.2294	10.4819	1.7581	0.2733	0.1803	2.6298	0.7247	0.3631	0.2731	0.388	0.2668	2.1569	0.3462	1.1354	0.2256	0.0518	13.6695	7.4305	0.2258	9.9355	22.3565	3.1949	0.2751	0.3133	0.8493	0.2354	2.548	17.1846	3.3885	0.4512	0.2186	0.3296	1.3325	49.1867	14.3082	0.3891	1.0771	0.2537	0.5209	0.7992	0.3849
TCGA-VQ-A91X	289	1	0.4015	7.4767	0.0848	0.3585	0.047	0	0.3461	0.1418	0.4862	0.0351	0.8976	7.8407	0.2614	0.2889	1.7371	0.0537	0.0611	0.2355	0.2064	1.3345	0.3182	0.043	2.0916	2.7857	5.546	5.2527	20.2287	1.0479	0.0489	0	1.057	0.0976	3.03	5.5179	15.9713	0.6862	0.0907	0	0.5972	21.2574	13.4648	0.0799	1.117	0.0346	1.4046	1.3997	0.2195
TCGA-BR-6565	279	1	1.3574	1.4892	0	0.4489	0.165	0.7478	0.3359	1.243	0.406	0.364	0.1874	4.7818	0.2619	0.2926	0.473	0	0.1529	2.8309	0.2248	1.3764	0.0703	0.0538	3.9894	2.412	0.1173	3.532	45.7072	2.3933	1.2454	0.1356	0.8825	0.1467	7.5895	5.384	3.2701	0.4297	0.1136	2.0547	1.1458	8.2538	15.7723	0.5604	1.8048	0.5429	0.8119	0.6458	0.4749
TCGA-BR-8373	450	0	3.6903	5.2303	0.234	2.2046	0.3374	5.6468	0.704	3.6502	4.9174	0.3568	1.0316	3.4321	0.2163	1.3905	3.1249	0.296	0.2	7.6635	1.015	2.7607	0.3614	0.0593	31.8375	16.3164	0.1292	9.0117	16.1431	8.4165	0.4384	0.9558	2.4296	0.2693	32.1674	6.1397	3.109	1.6347	0.8753	2.5455	3.102	19.1545	45.4794	0.551	5.1289	0.8968	8.7173	6.4008	0.4954
TCGA-CD-8533	468	0	1.5981	2.9145	0	0.6009	0.7428	2.4051	0.9026	7.9956	5.0267	0.063	0.4218	31.5755	0.258	0.754	3.6203	1.2858	0.3013	7.2363	0.9616	1.7707	0.3167	0.1818	6.1952	2.8606	0.4226	16.5558	5.416	2.5202	1.0917	0.1832	4.1723	0.1652	6.4572	13.1772	1.2516	0.7476	0.2556	4.4332	4.9982	12.3716	16.359	0.5317	3.8719	0.4872	5.4075	0.9347	0.422
TCGA-IN-AB1V	479	0	2.3507	17.0405	0.7241	0.9096	0.1205	0.8191	0.5446	3.6307	3.9771	5.9253	1.1173	1.7095	0.4741	0.3968	1.2893	0.1145	0.3583	7.436	0.6799	3.769	0.3395	0.2751	97.5174	7.4397	0.1	7.6637	16.7796	1.5785	0.2261	0.1386	5.1124	0.1042	9.7737	12.6023	5.4697	1.1315	0.1935	0.1459	2.3997	20.2265	17.3803	1.5789	2.5003	0.5865	1.3834	3.6156	1.0221
TCGA-VQ-A8DV	403	1	2.0505	5.438	0.0301	0.358	0.4279	1.3336	0.2152	12.8298	1.4972	0.0136	0.3189	2.3256	0	0.2709	0.0537	0	0.1248	1.0374	0.3189	0.6415	0.0266	0.2138	3.75	2.7372	0.0133	9.8574	24.1861	1.2266	0.2433	0	0.8012	0.2359	3.0546	21.9359	3.3028	0.0222	2.4484	0.0972	2.4201	9.7062	11.1624	0.1726	1.9828	0.1697	0.4991	0.2094	0.9786
TCGA-RD-A8N2	3540	0	3.8058	4.5324	0.9327	1.228	0.2312	2.317	1.5443	1.5283	12.9971	0.7642	2.3221	0.4409	1.1834	0.2942	1.8561	0.0694	1.0959	6.2128	1.1957	7.7168	1.3558	2.3905	1.3403	1.5125	0	9.3317	38.1217	3.7474	0.6326	0.3642	4.7395	0.8587	9.0232	3.2374	1.9363	0.6455	0.7037	13.6168	0.8218	12.8839	14.4048	5.7505	4.7139	39.8525	3.2143	2.5727	1.11
TCGA-HU-A4GY	8	0	4.9333	6.9148	0.1855	1.6356	0.1975	1.1193	0.3103	5.0853	3.8279	3.7295	1.1778	0.7157	0.0915	0.4948	1.9821	0.3755	1.2019	4.3254	0.7851	4.1889	2.6527	0.3008	2.6187	1.4516	0.1475	7.7367	6.6162	0.6471	1.2193	0.4168	9.3079	0.7516	13.0064	3.6971	9.0376	1.0096	1.1104	5.5016	1.9342	13.3102	18.1708	1.0513	4.2954	0.7282	2.0321	2.6422	0.5761
TCGA-KB-A6F7	1935	0	3.2706	5.4847	0	0.381	0.3701	1.0736	0.1497	10.7075	2.5499	0.0754	0.4707	0.3754	0.0411	0.5368	0.3565	4.8113	0.1561	0.2964	0.3389	0.494	0.3534	0	1.1472	1.8938	0	6.0612	28.7095	2.5216	0.1795	0.92	1.5521	0.0614	5.0997	18.3427	6.4497	0.4908	1.1412	0.1076	1.2195	33.1522	16.279	3.1327	2.5981	0.0198	0.595	1.8544	0.1884
TCGA-CG-5718	1095	1	0.6102	0.9645	0	0.3271	0.1089	0.1646	0.1502	1.5957	0.6253	0.2618	0.2886	6.7413	0.1009	0.2165	0.1457	0.1553	0.0295	2.1804	0.2684	0.6058	0.0903	0.0415	13.5682	1.7251	0.0181	5.891	7.0641	3.9245	0.3066	0.1671	0.2039	0	1.4954	9.1932	1.6708	0.1504	0	0.3297	0.6742	5.7173	5.1854	0.1881	1.6606	0.0697	0.938	0.0711	0.077
TCGA-BR-7707	1090	0	0.5039	1.085	0	0.149	0.0804	0.4372	0.2365	1.2112	0.2769	40.564	0.2556	1.2813	0.0447	0.1628	0.6452	0	0.0652	1.2872	0.1227	0.4694	0.0959	0	5.8682	1.3661	0.032	4.8383	27.2781	1.7903	0.4874	1.221	0.2408	0.0334	4.3338	32.3805	4.9069	0.2664	0.3098	1.1679	1.3243	19.4051	24.5933	0.2403	1.347	0.1825	0.0923	0.2517	0.1023
TCGA-D7-6822	375	0	0.6493	2.8633	0.0538	0.5163	0.1552	3.1389	0.494	5.3974	2.0565	27.0606	0.1898	29.2848	0.3317	0.5695	2.3959	2.5189	0.0581	0.4183	0.1936	1.3945	0.1663	0	3.8959	7.3205	32.5948	17.0492	4.9508	5.6317	0.1655	1.1542	2.7718	0.1239	35.3181	16.9271	2.253	0.7124	0.2301	0.9542	5.5467	6.3308	64.9172	0.1987	1.3784	0.0757	0.754	2.5239	0.3545
TCGA-VQ-A922	275	1	3.1581	8.9262	0	1.35	0.9906	3.4338	0.5894	26.8557	2.2584	0.1681	0.9265	4.8031	0	1.4706	4.2098	25.5018	0.3782	2.479	0.4447	2.127	0.4637	0.0665	14.1721	4.4862	0.029	6.2527	12.3608	2.5769	1.2115	0.2347	3.6004	0.1814	10.0374	54.9998	16.1846	1.0142	2.3865	1.9052	1.3182	23.6815	26.823	1.0392	3.452	0.4523	7.528	1.2547	0.1854
TCGA-VQ-A8P3	1132	0	0.8266	3.1631	0.0756	0.5698	0.0587	0.9122	0.1157	0.5476	1.4444	11.8425	1.8666	0.2431	0.1398	0.3315	0.4039	0	0.0952	0.6295	0.152	2.3087	0.2169	0.1915	2.5653	2.498	8.5995	6.5143	21.6658	2.7469	0.2833	0.4632	0.7536	0.1392	1.6328	10.5811	2.4279	0.278	0.7272	0.6702	0.6568	31.0939	13.4802	0.5554	1.9167	0.2912	0.9148	0.8535	0.1956
TCGA-VQ-A927	200	1	1.8309	8.9113	0.0421	1.2791	0.1495	1.2702	0.3607	0.6569	1.9307	5.8841	0.7426	0.6768	0.2336	0.3814	0.6748	0	1.5912	6.7785	0.2851	1.4027	0.5203	0.0427	7.5819	2.8423	0	5.3834	11.4413	1.0403	0.6959	0.5375	1.9587	0.0775	9.2338	8.4216	6.1693	0.8051	0.36	0.8144	1.6399	16.3871	16.0647	0.3934	3.057	0.5458	2.3061	2.7059	0.2774
TCGA-BR-A4PD	628	0	1.9309	4.0257	0.1369	0.4251	0.0607	0.2202	0.6309	1.586	0.3138	31.3855	0.9655	1.738	0.1181	0.5177	1.0723	2.7006	0.1133	4.2849	0.3012	3.3182	0.0846	0.0277	24.2225	4.6608	0	5.8351	13.7905	0.6365	0.1578	0.615	1.4552	0.0378	3.5015	6.4758	2.3254	0.5032	0.234	0.5735	2.6078	12.2569	14.2783	0.4208	3.2904	0.0365	0.4881	0.8557	0.1546
TCGA-CD-5799	396	0	0.6528	1.6326	0.0527	0.1924	0.0701	0.1059	0.1396	0.6453	0.8047	2.2635	0.9285	0.804	0	0.145	0.75	0	0.0663	4.7933	0.2785	0.2923	0.0697	0.0534	4.6687	1.5155	0	5.1602	18.9259	1.6834	0.3845	0.5377	0.4373	0.097	2.1867	13.9172	1.3397	0.1936	0.3376	0.2546	0.9464	6.8521	6.0009	0.3372	0.9298	0.4913	0.2012	0	0.0495
TCGA-D7-6521	564	0	0.9555	0.9992	0	0.2773	0.4713	0.9593	0.4422	1.6428	0.1657	1.7728	0.1529	1.0456	0.0534	0.1006	0.6177	0	0.1483	5.1032	0.5047	0.7223	0.2871	0	2.8054	1.5295	0	4.5816	15.5875	1.5755	0.4	0.3321	0.9365	0.0599	4.0343	7.9424	1.0678	0.2551	0	4.9621	1.3251	5.5168	9.7483	0.6372	1.8988	0.6006	0.3314	0.3766	0.0816
TCGA-VQ-A94R	1294	1	2.6421	8.1204	0.046	1.8823	0.7251	2.1295	0.4414	1.4364	3.6943	0.3397	0.9743	0.111	0.0851	1.438	1.8036	0.0582	0.3563	10.4272	0.906	2.6414	0.1625	0.4665	15.8299	2.4638	0.0407	7.5046	7.4928	3.0778	1.044	1.0108	4.6656	0.0848	21.263	13.2106	15.8337	1.0834	0.3937	4.823	5.4068	27.2985	22.7156	0.7598	2.9525	0.6274	3.5183	2.7987	0.2383
TCGA-FP-8099	519	0	2.1583	6.2459	0	0.5905	0.6555	0.7428	0.5368	2.1092	3.5282	0.2989	0.4885	11.8	0.1138	0.6524	1.2332	0	0.1246	7.1248	1.1332	2.3498	0.2445	0	11.0286	1.8905	0.0408	7.3148	17.3798	3.2878	1.1357	1.4852	3.2981	0.0425	6.2128	5.0454	11.1318	0.8488	0.2961	0.2976	1.5353	19.3447	8.5509	0.3444	5.5308	0.3864	2.0581	3.1273	0.3476
TCGA-BR-8484	766	1	2.7258	4.5724	0	0.8413	0.2043	0.8818	0.4561	2.0521	3.0158	8.6332	0.1547	0.2819	0.1621	0.5688	1.4054	0	0.3314	2.288	0.3804	0.6898	0.2129	0.1777	2.9757	2.3643	0	7.6914	8.9979	2.6128	0.2528	0.8732	4.2251	0.0807	10.5627	13.4116	4.283	1.0319	0.5624	1.6961	1.5895	11.7881	26.9275	0.5815	4.483	0.328	1.4521	2.2086	0.2269
TCGA-BR-7196	666	0	4.2473	2.5287	0.0465	0.5312	0.1857	1.3095	0.2941	1.8657	2.3103	0.2836	1.4764	0.2243	0.172	0.182	1.4079	0	0.3766	2.2204	0.5708	0.9038	0.2668	0.1885	2.4409	2.7247	0.0205	5.7382	17.5085	4.9344	0.7419	0.4987	3.0135	0.2784	11.1267	7.1988	4.1708	0.4104	0.3977	4.1228	2.6475	13.2701	16.1268	1.5	4.0635	1.7775	0.5924	1.2925	0.7441
TCGA-D7-A747	255	1	3.7833	3.9514	1.5895	1.1959	0.6637	0.3761	0.7247	1.6669	8.2168	0.2253	1.3191	1.052	0.461	0.3591	0.9989	0.7096	0.3197	6.0205	0.8111	3.2877	4.8688	1.0421	1.0152	1.971	2.1063	7.5243	25.9337	1.4947	0.5929	0.7161	2.3299	8.0489	7.611	5.1887	1.4965	0.4813	0.7994	9.3425	0.7003	10.9783	12.0618	3.2901	3.1573	34.7752	1.1908	3.0853	0.9238
TCGA-VQ-AA6K	378	1	1.7348	10.4127	0.0891	0.9866	0.1185	0.7164	1.0264	0.8435	2.5523	25.0154	0.6283	2.8633	0.1372	0.4163	1.1894	0	0.1683	4.9934	0.4711	2.3077	0.3734	0.0902	7.5752	2.8164	0.4721	9.9083	9.8312	1.4238	0.4878	0.432	3.699	0.2665	8.8777	21.5761	9.1927	0.3275	0.0952	2.6555	4.3092	17.2191	18.9085	0.4496	2.5477	0.498	1.418	1.3148	0.2095
TCGA-R5-A805	281	1	2.6497	3.8935	0	0.2268	0.1142	0.5917	0.3451	1.1064	3.232	1.6613	1.2971	1.1528	0.0227	0.1839	0.2619	0	0.2978	2.0415	0.1401	0.9529	0.2921	0.2609	12.1791	1.7444	0	8.4296	5.0484	0.8552	0.3463	0.6197	1.7718	0.0508	4.7655	6.2421	3.3657	0.0811	0.0786	0.652	1.1569	8.1533	8.9553	0.4018	1.804	0.1661	0.8431	1.1497	0.0692
TCGA-BR-A4QM	156	0	0.8884	2.5882	0.103	0.2704	0.0514	0.0518	0.1312	0.7743	0.295	0.031	1.6341	0.2275	0.0317	0.0951	0.4583	0	0.0973	0.6001	0.147	2.3341	0.4089	0	1.4439	0.8974	0.0114	3.9626	8.9604	1.1222	0.1632	0.0526	0.4704	0.1185	1.7531	5.1037	3.6337	0.265	0.4401	0.6637	0.2699	9.3296	6.0447	0.2153	0.6858	0.0743	0.5245	0.4023	0.4118
TCGA-RD-A8N0	1236	0	2.9089	5.739	0.4559	1.1295	0.1789	0.7053	0.2218	2.6183	1.7421	3.1423	0.7422	0.8738	0.2378	0.2643	0.2498	0	0.3156	2.453	0.4601	0.9736	1.1298	0.0355	6.553	1.4787	0.0155	7.6431	6.9982	0.9684	0.519	0.4119	3.2628	0.3068	7.3413	6.7932	3.2673	0.748	0.7497	7.6872	0.9246	16.3334	15.3882	1.4033	3.1401	0.4909	2.0995	1.7665	0.5281
TCGA-CG-4444	1431	0	1.4225	2.6457	0	0.8146	0.234	0.7071	0.3996	1.6792	0.7678	0.1588	0.1772	0.9286	0.0619	0.4405	1.1628	0.1271	0.0723	3.8481	0.2126	1.348	0.1773	0	3.7725	1.9754	0.0888	19.5149	10.2368	0.803	0.5406	0.1282	1.836	0.1156	8.3452	9.6349	6.4836	0.628	0	1.4573	0.6923	16.9093	32.9775	0.5072	1.3125	0.5543	3.327	1.3959	0.0473
TCGA-VQ-A91Z	1690	0	3.1747	5.7418	0	1.1429	0.6682	2.5403	0.9117	7.7953	0.9282	0.1756	0.1714	32.2135	0.0599	0.7147	1.3841	3.0111	0.035	0.3776	0.5654	3.2818	0.2573	0	2.8353	4.9437	5.73	10.8911	10.5193	3.2479	0.4575	0.2977	2.502	0.1118	17.7563	16.3564	13.0098	0.6074	2.7001	0.0783	2.4889	28.7254	96.2255	0.1135	1.7159	0.1331	3.527	1.9407	0.0686
TCGA-CG-4305	485	0	2.0567	4.7317	0.0582	1.249	0.2968	1.0529	0.4034	2.0742	2.0005	18.1631	0.8207	0.0935	0.1434	0.2909	1.8645	3.679	0.3769	19.6981	0.6647	1.2381	0.4621	0	12.3167	4.2686	0.0257	11.267	13.8305	0.5918	2.0458	0.1188	5.5086	0.1071	19.6183	19.9151	9.6331	0.6417	0.6218	3.2814	1.0108	22.7968	21.67	0.7846	4.2773	0.2542	2.5191	3.8393	0.4379
TCGA-D7-8574	523	0	5.0456	5.0618	1.1051	1.9733	0.4011	1.1112	0.543	3.8619	6.3336	4.4361	0	0.767	0.2786	0.4332	1.8783	0	0.1898	9.0341	1.2329	4.1833	2.4605	0.2545	1.7952	1.0589	0	5.9674	13.8615	2.555	1.6989	0.2052	8.4281	0.6475	10.9315	5.1769	1.9481	0.8127	1.2885	7.5287	1.6403	11.1988	18.0703	1.7486	4.71	0.3869	1.7913	1.2214	0.6145
TCGA-BR-8367	801	1	4.2154	6.0906	0.1214	0.9843	0.2424	2.3192	0.718	0.4734	4.4064	51.3369	0.8563	0.5366	0.2992	0.5982	1.6212	0	0.568	11.3881	1.1558	2.4713	0.5357	0.738	3.5148	2.6452	0.1341	10.9237	18.1238	3.6166	0.3149	0.9917	6.8567	0.2515	19.965	12.3743	8.6685	1.0266	1.6867	4.3041	1.5456	14.0637	26.6417	1.555	4.0554	2.7646	2.783	6.1142	0.9424
TCGA-BR-8296	474	1	3.133	4.3935	0.7427	0.7996	0.2118	1.4934	0.4652	2.7188	2.2295	6.0625	2.6193	0.469	0.9807	0.4267	0.4723	0	0.9259	1.2367	1.0663	1.8652	1.3811	0.645	3.3117	2.6128	0.9138	5.8566	12.9116	1.6189	0.4791	0.6229	4.0536	0.757	4.5824	10.0451	4.811	0.5461	0.2268	1.0259	2.5585	16.8488	16.3196	0.8793	3.3744	0.6679	1.689	1.1055	1.4226
TCGA-CG-5724	366	1	0.5076	1.2147	0.2473	0.226	0.1234	0.4974	0.1766	9.1632	0	26.1999	0.2181	1.143	0.1143	0.1479	0.4404	0	0.0334	12.013	0.157	0.9727	0.1364	0	2.3777	2.2811	0.0273	2.6984	22.838	2.4262	0.8199	0.4736	2.0544	0.1423	2.4653	13.0181	5.1639	0.1364	0.3965	0	1.13	10.4969	10.5761	0.177	1.0855	0.1282	0.3938	0.6443	0.1746
TCGA-BR-4279	291	1	1.9045	1.681	1.0784	0.2463	0.1148	0.6072	0.1848	0.3365	0	0.2955	1.5214	0.208	0.4785	0.0875	0.4609	0	0.1785	2.5382	0.073	0.1996	0.0761	0.6994	0.3513	3.8473	0	8.5076	10.1335	0.5015	0.5968	0.1101	0.645	0.1589	5.1596	9.0509	0.5842	0.2538	0.461	4.4493	0.0905	8.1238	20.3706	1.843	2.5792	1.4887	0.0549	0	1.1366
TCGA-BR-A4J5	862	0	3.3268	5.264	1.1242	0.9194	0.2655	1.6044	1.0873	2.7073	5.9583	10.5746	11.2557	0.2623	0.3352	0.2943	2.0664	0	0.7048	5.1534	0.9822	6.0403	1.8564	0.7349	11.4187	3.7122	0	8.8025	28.3287	2.4243	0.9826	0.4074	7.2897	1.6194	6.9885	5.3416	2.2547	0.2667	0.3876	6.0783	0.8474	13.5911	9.9462	2.4265	3.0222	4.6008	1.3395	0.8188	0.9726
TCGA-HU-8602	679	0	1.7367	5.2653	0	0.3411	0.106	2.0424	0.1706	1.2648	0.9131	34.4179	0.2107	0.048	0.0368	0.4156	1.5957	0	0.0968	0.7959	1.0871	0.2211	0.2109	0	1	2.5309	0	13.788	5.1572	2.3442	0.3559	4.1485	1.6872	0.0275	12.2074	10.3444	5.1855	0.7029	0.1277	0.2888	1.9866	25.1931	35.3028	0.2251	5.5586	0.2035	0.6087	2.3864	0.1124
TCGA-BR-4187	141	1	2.7533	3.4308	0.5555	0.2643	0.2054	0.4654	0.3493	1.2378	2.4761	0.0976	1.1428	0.6324	0.9128	0.1979	0.4945	0	0.9412	4.2653	0.4016	1.028	0.8171	1.0319	0.9005	0.9007	0.0204	5.9091	18.9308	1.5472	0.7294	0.2127	3.1528	0.9376	9.8428	2.3686	0.7978	0.3744	0.5937	9.7725	0.2357	5.2033	12.2057	2.7345	3.6902	1.6626	1.1791	0.3216	1.9165
TCGA-CG-4477	942	0	3.2415	6.4709	0.6109	0.6512	0.1468	1.1262	0.2907	5.8995	3.8905	0.4868	1.0774	2.1277	0.2824	0.3837	1.3598	0	0.2657	2.5434	0.6894	1.1306	0.4269	0.1548	5.4355	3.0236	0.1349	8.9393	11.8155	2.3676	0.3033	0.4159	2.3681	0.2578	13.9549	20.396	4.1682	1.0483	0.4353	2.2153	0.7321	11.3608	27.9126	0.399	2.6865	0.509	1.0375	2.3873	0.2874
TCGA-F1-A448	647	0	1.6015	4.7254	0	0.6919	0.1004	1.1904	0.2415	1.5908	2.9271	0.2228	1.4738	0.084	1.5022	0.3886	1.3021	0.0881	0.3321	5.5667	0.4568	1.0955	0.4149	0	4.3951	4.0938	0.0308	7.7215	16.2121	2.429	0.5888	0.4089	2.7188	0.2404	6.421	14.402	3.594	0.589	0.8188	0.8979	1.5439	15.0108	16.3401	0.5562	1.3772	0.3868	1.02	0.8467	0.8683
TCGA-CG-4466	577	0	1.9692	3.4567	0.4044	0.7389	0.2018	2.7447	0.5155	2.1403	2.5109	0.902	0.5349	3.6564	0.1246	0.348	0.9901	0.5754	0.1273	5.0507	0.4599	1.7775	0.4238	0.1024	2.6985	2.3054	0.1563	12.7317	4.0775	0.4408	0.1748	0.3871	2.4353	0.0698	14.1079	15.6246	5.7464	0.7063	0.4322	0.1629	0.742	27.4206	37.4345	0.2362	1.5086	0.1385	3.7985	1.4925	0.4519
TCGA-HU-A4H0	64	0	2.1343	7.0327	0	0.9226	0.2839	0.3217	0.726	1.8716	1.9866	0.1385	0.7053	0.3857	0.0986	0.4608	1.7091	0	0.0936	5.6834	0.787	9.9923	0.1588	0	2.913	1.9294	0	7.8281	18.2811	2.9061	0.1383	2.2871	1.5946	0.1657	10.0326	4.3669	10.5948	0.7647	0	0.4512	14.1981	13.3957	22.2912	0.1657	3.7832	0.0829	2.1394	1.9449	0.1505
TCGA-VQ-A8PQ	476	1	5.7847	11.2873	0.0486	3.0764	0.3452	1.858	0.8232	5.5265	5.9455	19.539	2.2296	2.9311	0.1798	0.8105	2.511	0.0615	0.7	6.3702	1.9446	4.4996	3.9055	0.0493	5.7197	1.853	0.1289	8.3932	12.8682	0.636	1.6353	0.7945	7.9166	1.0073	25.6885	5.9885	6.9047	3.3256	1.4552	3.1347	4.7636	24.7043	31.6288	2.1142	11.2031	0.9724	2.4773	4.476	0.9838
TCGA-RD-A8N6	272	1	3.7303	8.257	0.9887	1.3374	2.1087	0.9176	0.4964	18.9387	4.3586	0.3378	0.4023	5.9592	0.2343	0.9507	1.8281	6.3005	0.2874	10.047	0.9413	5.4186	1.4431	0.4624	3.4233	2.9983	0.0168	9.5488	14.5288	2.0446	0.7672	0.6989	3.0953	2.9758	16.3607	12.8015	2.7933	1.0066	4.064	4.4123	0.9797	20.8327	20.4954	2.9368	3.4202	9.2566	4.4071	5.1511	0.8766
TCGA-CG-4438	1645	0	2.1512	4.5294	0.2105	0.5128	0.249	0.8465	0.5438	1.7198	2.1445	22.2426	0	4.6799	0.0865	0.3711	0.4997	0.7099	0.202	2.4924	0.3414	1.4931	0.5573	0.0711	3.9356	3.9676	0.093	18.9459	7.3469	1.3254	0.6741	0.3582	2.331	0.1292	10.1398	9.765	8.22	1.2382	0.15	2.0352	1.198	27.5074	18.1011	0.5075	1.3765	0.7378	1.6084	1.2185	0.099
TCGA-BR-8483	164	0	2.502	2.7457	0.0626	0.3718	0.2639	0	0.4853	3.9067	0.9569	0.2074	1.5458	3.321	0	0.2132	1.4493	0	0.1352	1.8767	0.4372	4.461	0.1658	0	0.9914	2.3478	0.0277	7.0644	34.9091	1.2738	0.8061	0.0959	1.3521	0	3.6404	5.6066	4.959	0.5065	0.4015	1.2108	0.8065	8.2654	10.3643	0.3302	1.597	0.4451	0.2392	2.3922	0.0884
TCGA-RD-A8N4	2171	0	4.5334	5.6746	0.4747	1.0299	0.2896	1.9092	1.2021	1.146	6.8014	1.1049	9.9056	0.2543	0.6094	0.2666	1.3383	0	1.0037	3.6889	1.155	3.6969	1.1347	2.0041	0.519	1.1225	0	8.9818	17.4093	1.2072	0.152	0.2828	4.7971	1.475	9.8571	4.9071	1.2013	0.1745	2.0293	10.0726	0.7821	9.9492	14.4273	3.9493	4.7548	5.7771	2.2167	0.6183	1.4703
TCGA-D7-6527	312	1	0.9459	2.3087	0	1.0641	0.0466	0	0.137	0.9354	0.4811	5.1953	0.148	1.7879	0	0.1125	0.2242	0.0531	0.0227	2.4697	0.302	0.1165	0.0185	0	0.7785	7.419	0	3.3621	9.5632	1.281	0.0403	1.1573	0.4881	0.0386	3.2773	8.9845	0.5943	0.2161	0	1.15	0.9431	2.2585	14.3697	0.4618	1.9765	0.1492	0.8019	0.1458	0.1382
TCGA-D7-A6F2	476	0	1.5386	5.1629	0.0407	0.6976	0.1626	0.4913	0.2492	0.7713	1.0891	3.0996	0.2872	1.7018	0.1255	0.3482	1.4502	0	0.0806	11.8446	0.2757	2.7131	0.2516	0.0413	3.3529	0.7016	0	11.1184	8.2983	0.2367	0.6104	0.2287	3.5177	0.1312	6.8325	3.6209	5.6569	0.8085	0.1741	1.5751	2.7571	12.8069	14.0656	0.3805	2.4769	0.0965	3.0081	0.8487	0.1724
TCGA-CD-8525	383	0	4.1445	2.5484	0.3962	0.4913	0.2637	0.3415	0.508	2.8381	0.8651	10.2066	0.1996	0.4094	0	0.2543	0.7055	0.2864	0.1732	1.0055	0.2036	1.0999	0.4996	0	18.1301	1.7784	0.05	6.9779	16.2608	0.9871	0.2502	0.2601	1.5045	0.2345	2.4449	6.981	5.7725	0.4163	0.726	1.2771	0.2204	5.8671	5.7091	0.5502	1.0872	0.2767	1.5139	0.4915	0.0799
TCGA-FP-A4BE	337	0	1.1157	2.4243	0.0312	0.4345	0.1245	0.3763	0.1781	1.5986	1.3109	48.8621	0.11	0.1755	0.1153	0.2577	0.5554	0	0.0898	0.9003	0.2376	0.5772	0.1789	0	1.9331	1.4162	0.0964	8.5013	9.7104	0.8159	0.2997	0.0956	1.7099	0.0287	6.8913	14.8698	4.4352	0.5275	0.3334	0.6535	1.467	11.7021	16.9941	0.1739	2.4994	0.127	0.7548	0.9751	0.044
TCGA-BR-A4CS	45	1	0.9849	2.4556	0	0.3399	0.2113	0.2394	1.2748	1.8239	1.2509	3.6838	0.3149	2.5833	0.2751	0.358	0.265	0	0.1232	0.2643	0.2582	0.4406	0.0657	0.1809	0.377	1.2548	0.0263	9.9412	7.0758	2.2059	0.9723	0.1064	0.7911	0.0274	3.3127	6.4431	1.6794	0.3064	0.4453	0.6715	0.3923	8.0568	9.1513	0.3498	0.9835	0.1719	0.6065	1.9642	0.3921
TCGA-HU-A4H6	644	0	1.2195	3.2975	0	0.2216	0.123	0.2788	0.2149	2.0081	0.4238	13.4895	0.7823	0.8022	0.1025	0.1226	0.1975	0	0.1247	0.6464	0.2053	3.1045	0.416	0	14.4	2.1469	0	6.8309	6.5526	1.1282	0.2984	0.2265	1.4279	0.1659	3.1322	6.979	3.0267	0.4486	0.4149	1.5193	0.7974	9.7262	14.2469	0.3865	1.3114	0.3224	0.8475	0.3852	0.7306
TCGA-BR-8297	225	0	4.572	3.1971	0.3628	1.0587	0.2325	0.7295	0.6741	1.482	4.1581	12.5964	0.2843	0.6479	1.0433	0.295	0.7895	0.051	0.2103	5.4591	0.6481	3.1329	2.3656	0.9393	1.4587	1.3562	0	10.2606	27.6066	2.343	0.2169	1.2965	2.4775	2.9316	9.7089	7.9303	4.9044	0.8003	0.1723	8.1847	1.135	11.5161	13.612	3.4349	3.8293	8.5134	1.078	1.26	2.4653
TCGA-BR-A4QL	491	1	0.5315	2.4532	0.0253	0.3175	0.1009	0.3558	0.3557	0.5914	0.8692	0.0228	0.1783	0.3657	0.0467	0.1301	0.3151	0	0.0546	0.2245	0.6364	0.5614	0.0335	0	4.8371	1.286	0	7.7735	7.3329	0.5143	0.1409	0.1678	2.2255	0.0815	2.2255	20.2963	4.7873	0.2231	0	0.1629	0.4165	17.0958	11.2251	0.2019	1.2216	0.1554	0.3541	0.8341	0.3687
TCGA-BR-6458	588	1	2.7062	2.3309	0.1561	0.4515	0.2077	0.2092	0.4456	1.8547	1.3913	3.6461	0.3669	2.4248	0.1603	0.5768	2.0377	0.0658	0.1966	8.2005	0.3082	0.722	0.0459	0	5.8597	2.6044	0	5.9372	17.5935	3.4018	1.5294	0.9561	1.9876	0.0239	17.2831	12.2733	2.028	0.5355	0.3336	1.5928	2.5557	6.1512	18.404	0.878	2.6107	1.4254	0.8613	1.2648	0.2447
TCGA-CG-5721	183	0	1.1449	1.5363	0	0.2401	0.0666	0.8054	0.1327	4.2951	1.7215	55.9476	0.5297	3.1785	0	0.2358	1.5154	0	0.1081	1.1115	0.2648	0.6485	0.2209	0	7.7682	1.0452	0	3.2631	11.4059	1.0185	0.4425	1.2269	1.7465	0.0461	5.4889	9.1282	3.0509	0.2945	0	1.2909	0.7049	14.2722	10.6804	0.4602	2.1764	0.367	0.0638	0	0.0707
TCGA-CG-4441	426	1	1.4836	2.918	0	0.528	0.0774	0.2632	0.3826	2.9647	1.5	0.197	0.1538	2.8396	0.2419	0.3287	0.5437	0	0.0314	6.9248	0.3046	1.1302	0.2117	0	0.888	2.9089	0.0385	4.1773	11.2961	1.9651	1.14	0.5791	2.029	0.0201	6.5941	15.6948	3.7681	0.5132	0.1865	0.5624	1.4374	6.8591	12.9545	0.493	2.8558	0.3101	0.9444	0.5303	0.1026
TCGA-FP-8211	413	0	2.5327	2.7792	0.07	0.4475	0.3182	0.4222	0.3925	3.158	0.2674	6.117	1.3575	4.0776	0.1078	0.3601	0.3738	0	0.0567	0.7381	0.5923	1.9103	0.2316	0.0709	11.7297	3.7874	0	7.8536	51.8437	1.6781	0.3362	0.7146	1.9182	0.0644	3.197	27.0777	4.3653	0.4374	0.0748	2.0301	0.4507	4.3055	13.1441	0.2294	1.8898	0.1011	0.1783	0.4254	0.1317
TCGA-BR-8058	1133	0	3.0911	2.7626	0	0.3866	0.3325	1.167	0.3551	1.0776	1.4782	24.2368	1.0233	0.6218	0.0894	0.1542	2.411	0.2447	0.3742	5.5834	0.307	0.358	0.5335	0	5.6224	1.3625	0	6.498	7.3224	2.7408	0.8642	0.9629	1.5264	0.1336	5.4628	7.4845	5.1797	0.3201	0.1034	8.5728	1.5646	3.8425	12.3119	0.4883	3.3259	1.1317	0.6159	1.4278	0.3185
TCGA-HF-7132	2351	0	1.6369	3.4278	0.0809	0.7299	0.1525	2.1965	0.3218	1.7579	1.082	41.9932	0.2854	2.1458	0.1246	0.2756	0.7203	0.1023	0.2184	2.6946	0.4023	0.7112	0.3392	0.123	4.1726	2.9601	0	9.0797	12.5943	1.7049	0.3965	0.9708	3.2257	0.1676	20.9672	11.3449	3.5942	0.8032	0.1729	3.3249	1.3331	11.1617	27.4648	0.5304	3.6762	0.4584	2.1124	1.7564	0.0571
TCGA-VQ-A92D	2032	0	1.1722	6.6574	0	1.0585	0.0593	0.6273	0.2817	0.4965	2.3836	82.5197	0.4715	1.0744	0.1098	0.3907	1.0315	0	0.1764	15.1873	0.3017	2.2266	0.0983	0	37.9997	11.2995	0.1575	3.9101	11.4137	1.4894	0.9162	0.8191	1.6286	0.0821	31.8312	8.2857	14.9313	0.4915	0.2858	0.2873	4.6189	26.9039	33.817	0.3492	2.3698	0.2673	2.7242	3.0182	0.1677
TCGA-CG-4462	0	1	3.2967	4.9977	0	1.4314	0.4545	1.2119	0.3442	1.813	3.2236	9.9635	2.1255	0.1937	0.6314	0.3188	2.7899	0	0.8133	10.0355	0.6758	1.171	0.2659	0.1221	2.9171	4.6785	0.1065	8.4967	25.4138	1.1385	1.9455	0.4923	6.4072	0.0555	22.4252	8.301	2.3866	0.975	0.5153	7.3812	1.0471	15.0315	22.0111	2.2023	4.9288	2.2673	1.6118	1.9886	0.4537
TCGA-ZA-A8F6	525	0	2.913	3.9693	0.5593	1.1071	0.1758	0.0937	0.3137	2.0774	3.2056	0.1404	2.7947	0.2622	0.1149	0.3243	1.8259	0	1.1071	6.6234	0.5424	4.1836	0.6376	0.2361	4.4703	2.4659	0	7.8321	26.3178	1.6934	0.5643	1.0471	2.7875	0.6008	11.3823	5.7904	3.0509	0.617	0.2989	5.784	0.768	11.7523	13.5941	1.5945	5.0154	2.1229	1.4841	2.9142	1.1404
TCGA-VQ-A91S	1000	0	1.183	5.8074	0.0417	1.1226	0.0739	0.8377	0.2719	8.9575	2.7056	0.2728	0	5.2894	0.1027	0.3532	1.7059	0.0527	0.2399	0.0462	0.3878	3.1606	0.2206	0.1266	5.6909	6.9657	0.0368	9.6522	65.0177	3.0873	0.1921	0.872	1.1072	0.0959	14.6699	4.2404	9.4873	1.2253	0.1781	0.4028	1.1231	31.8295	32.8091	0.1726	1.4453	0.2437	2.3343	1.6639	0.1176
TCGA-BR-A4J8	411	0	1.5883	3.0797	0.2954	0.3619	0.1668	0.8101	0.4053	0.1496	2.1548	2.4768	1.1366	0.1727	0.0662	0.2608	0.9563	0	0.1981	4.2037	0.8296	2.3856	0.2252	0.1633	17.774	1.9923	0.0119	4.5075	18.9635	1.1318	0.1909	0.4113	2.989	0.0618	5.5319	6.4934	2.8379	0.5529	0.6888	1.0387	0.7562	9.185	8.0084	1.0583	3.5275	0.5072	0.4446	1.4458	1.3772
TCGA-BR-8369	427	0	3.3137	6.3333	0.7671	1.7411	0.0851	2.4104	1.4375	4.1135	5.3126	25.5027	2.3674	1.6955	0.3546	0.403	2.2197	0.1213	0.9577	27.4657	0.8014	3.0169	0.6982	1.3603	4.7068	3.8291	0.4024	12.3619	12.62	2.5781	0.6081	2.3011	8.1242	0.4194	8.9207	7.6582	5.5388	1.4808	1.5373	3.0135	1.7236	29.4776	18.3123	1.5751	3.0747	2.4785	1.4045	1.6654	3.2259
TCGA-D7-A74A	607	0	0.234	3.5033	0	0.299	0.0678	0.0878	0.356	0.3404	0.1667	5.3785	0	4.2088	0	0.1961	0.3885	0	0.0236	7.9456	0.5817	0.7673	0.1155	0	3.9091	3.7949	0	6.271	9.3253	1.0147	0.0755	0.2005	0.0725	0.1205	3.1899	18.1045	4.8445	0.1605	0	1.1253	0.8629	16.519	9.1884	0.1348	1.2979	0.0485	0.5002	0.7579	0.2669
TCGA-B7-5816	812	0	0.9331	1.3827	0.0554	0.1392	0.0615	0.6686	0.0678	1.4201	1.0586	32.3365	1.3681	4.2753	0.239	0.0964	0.9867	0	0.0598	3.3835	0.129	0.2564	0.1467	0	6.3925	3.2348	0	5.0793	17.3301	2.5769	1.5653	0.3678	0.7364	0.0255	5.7994	6.295	1.9671	0.0815	0.1184	0.1786	1.3778	7.1304	14.3453	0.7349	2.741	0.5048	0.6352	0.0962	0.0521
TCGA-B7-5818	356	0	0.4206	1.2468	0	0.2589	0.0539	0.6514	0.2312	0.5414	0.6188	0.0549	0	0.3905	0.0998	0.2465	0.2884	0	0.0874	1.7081	0.3941	0.7493	0.1072	0	3.9931	1.7071	0	2.5674	17.0747	3.2951	0.2801	0.4135	0.4036	0.0373	6.0536	0.2991	1.8278	0.0595	0	1.1746	1.0432	5.9109	10.7437	0.1708	3.1442	0.042	1.0314	0	0.0762
TCGA-FP-7998	678	0	4.3217	3.8368	0.0451	1.1628	0.2998	1.5403	0.6433	5.0201	3.7872	0.2103	1.589	0.6518	0.1388	0.3363	1.444	0	0.681	5.352	0.8865	1.0006	0.5368	0.2283	1.2433	2.2009	0	4.5878	10.265	3.7321	0.7792	1.4492	4.0417	0.2696	9.0564	3.9168	1.8859	0.8614	0.1926	4.3566	2.0246	9.7533	16.5741	0.791	3.9035	0.664	0.8607	2.191	0.2544
TCGA-VQ-A8P2	1160	0	0.4532	2.2492	0.1139	0.5592	0.1137	1.0306	0.4994	0.7614	1.7405	22.6056	0	0.9153	0.1053	0.3342	2.0278	0	0.082	1.9597	0.3735	1.1065	0.0503	0	8.2691	1.108	0	9.4142	12.5706	1.4895	0.0985	0.5815	1.2297	0.1049	8.1351	22.4941	10.6676	0.2931	0	0.0918	1.2282	27.4084	20.4296	0.2274	2.3815	0.0337	1.523	1.3845	0.0804
TCGA-BR-8678	754	0	3.4482	4.4634	0.2498	1.184	0.4433	4.1449	0.7007	17.1895	2.6251	0.0893	0.2203	119.721	0	0.9098	2.0018	1.896	0.281	1.1788	0.5154	3.2943	0.2205	0.0633	10.5678	8.8495	132.511	13.0753	4.5962	9.3492	1.1642	0.0957	4.7729	0.0288	16.394	20.5659	5.6134	1.4698	0	0.9059	2.7506	28.9958	30.5482	0.4283	2.2897	0.3053	1.7501	4.8814	0.5877
TCGA-HU-A4GF	785	0	1.1639	5.0753	0	0.7856	0.1486	1.5271	0.5558	1.0452	1.5361	0.2253	0.4727	5.5647	0.1101	0.6312	1.8294	0.226	0.0884	11.2574	0.4442	1.6947	0.2957	0	2.6271	3.486	0	7.7019	28.8891	2.5967	0.1202	1.1404	1.7068	0.0617	7.124	10.3303	9.5235	0.2956	0.191	0.144	2.5292	9.9869	18.2366	0.1279	2.5464	0.0926	2.674	2.405	0.1681
TCGA-BR-6709	370	1	4.178	1.6826	0	0.4074	0.0609	0.8277	0.2518	4.5861	0.7863	0.2221	0	0.3859	0.4228	0.3032	1.8322	0	0.0494	79.127	0.5661	0.3809	0.3633	0.139	0.2172	2.2665	0	5.0534	21.7451	1.1963	0.4086	0.5254	1.0256	0.4421	6.1538	5.4631	1.4357	0.2018	0	0.5528	2.8565	8.2834	67.756	0.1706	1.9056	0.2286	0.4368	0.3574	0.2582
TCGA-BR-4361	0	0	2.4389	12.0487	0.0562	1.7072	0.1122	2.0343	0.6075	0.8141	1.5032	0.6347	0.5947	0	0.2424	0.5498	1.2009	0.1422	0.1315	9.2342	0.4043	2.1842	0.1984	0.1139	3.5087	2.6315	0.0248	10.4342	13.2023	1.0618	0.9396	0.1722	5.5085	0.1552	20.2599	22.7938	5.2471	1.6531	0.7208	2.6267	0.9428	39.7103	35.7643	0.9994	4.1032	1.3444	4.2947	5.0756	0.2644
TCGA-IN-7808	105	1	3.0302	5.5303	0	1.1802	0.5549	0.9072	0.6273	6.26	1.8803	7.3668	2.3142	11.6015	0.0758	0.7757	2.5557	0.5706	0.3173	3.3235	0.9198	7.969	1.2668	0.1247	17.1425	2.9842	0.4166	11.1586	7.1962	1.2515	0.9614	0.3769	4.0876	0.7363	6.7445	11.6265	2.9957	0.4222	0.6136	4.7586	1.9043	21.1079	16.0503	0.8621	2.6892	0.0972	2.9771	1.9943	0.3087
TCGA-BR-8284	245	1	2.8118	2.6592	0.4237	0.3871	0.1671	2.0826	0.2208	0.8392	0.5396	0.8541	1.3282	0.6053	0.4642	0.5083	1.7602	0	0.4828	4.8079	0.5478	0.8276	0.3739	0.0954	2.8324	1.7843	0.104	7.7388	22.1164	2.7364	0.6694	0.4807	1.7986	0.0433	11.1828	16.2295	7.9399	0.3462	0.3019	4.0967	1.6923	9.2283	15.2763	0.8513	5.0167	4.0197	1.9785	0.4088	0.6202
TCGA-CG-4465	274	1	1.3897	3.9313	0.05	0.4336	0.0776	0.8038	0.0815	1.8372	0.3818	1.5498	0.1762	0.0803	0.3387	0.2426	0.4448	0	0.2068	0.8875	0.1797	0.8322	0.022	0	3.0967	3.5244	0	7.2635	11.8079	0.4357	0.9889	0.1531	1.8261	0.138	9.4623	18.2838	4.9006	0.3674	0.2136	0.4831	0.2994	19.3503	22.1926	0.3689	3.0132	0.4551	1.7182	0.9545	0.047
TCGA-VQ-AA64	560	1	3.9067	3.7365	0.1286	0.8517	0.1521	0.9481	0.6819	4.6324	0.6551	1.5134	0.3023	7.4406	0.0528	0.6305	1.908	0	0.2082	3.3309	1.1245	1.6658	0.1702	0	25.1492	3.2667	0.0189	15.7632	18.8635	2.9898	1.9603	0.3064	1.2817	0.1776	6.0523	20.183	2.2691	1.0086	1.6491	0.6908	3.9163	28.6847	33.9059	0.8817	1.9564	0.5174	1.9652	1.7865	0.1613
TCGA-BR-7704	1072	0	1.172	1.9216	0	0.4691	0.3202	0.4465	0.6341	2.2886	0	0.0711	0	12.8938	0.1026	0.4948	1.0873	0	0.0699	0.2465	0.5638	1.3356	0.1715	0	0.653	2.5205	0.0245	5.1299	14.4548	2.4203	0.3094	0.085	0.5533	0.0767	2.6744	13.743	4.8411	0.7348	0.356	5.189	1.1641	14.4023	15.133	0.4225	2.144	0.4235	0.4242	1.5426	0.0522
TCGA-CG-4475	699	0	2.7014	9.6301	0.1089	1.3685	0.1329	1.6431	0.6666	1.2138	2.9137	0.3527	0.3842	5.6034	0.2014	0.5447	1.5518	0	0.196	6.7123	0.2766	1.8145	0.1442	0.0552	6.2098	3.3123	1.4917	23.588	11.7165	0.8707	1.6119	0.3615	5.3388	0.2257	10.5871	7.9789	2.0789	1.2417	1.0479	1.4046	1.9745	25.3211	44.3079	1.4488	2.3737	0.4922	2.4281	0.8514	0.2819
TCGA-B7-A5TJ	335	0	0.477	2.3594	0.0791	0.3251	0.2368	0.2385	0.258	0.4405	0.7553	3.0183	0.1394	4.0037	0.0975	0.1547	1.056	0	0.0427	16.9865	0.251	1.7926	0.0523	0	3.0764	2.6046	0.1222	7.0527	14.1553	2.9303	0.3419	0.0807	0.6568	0.0182	6.6994	5.129	4.9974	0.2326	0.8451	0.5097	0.7936	11.0654	12.3639	0.2681	1.3555	0.325	0.4028	1.7853	0.1116
TCGA-VQ-A8PU	832	1	0.6513	6.4238	0	0.7748	0.0784	0.8527	0.4036	0.63	1.8902	51.7668	0.2493	5.2824	0.1307	0.507	3.3977	0	0.0127	8.4737	0.4037	1.2425	0.0624	0	44.0581	5.1715	0.0312	8.3696	16.6021	1.0271	0.0679	1.0104	1.1741	0	5.8703	27.785	6.9318	0.4158	0.4532	0.1139	2.3078	27.6065	15.0779	0.197	3.1309	0.0576	1.7102	2.2094	0.1995
TCGA-RD-A8N9	1083	0	3.0976	4.6671	0.0444	1.218	0.138	1.3406	0.4079	3.2187	2.8867	0.1439	0.627	1.393	0.0274	0.277	1.5826	0.0562	0.4718	1.6775	0.7805	1.4393	0.353	0.1801	3.6792	3.0988	0.1178	8.0769	18.7414	1.3563	1.1614	0.1588	2.6578	0.0409	7.8996	9.9531	8.0886	0.7517	1.1399	3.223	1.3713	7.3869	25.8611	1.1486	2.4553	0.599	0.9622	2.7014	0.5437
TCGA-BR-8060	348	1	8.417	2.22	0.1625	1.002	0.817	2.9408	0.3314	25.5879	2.0695	12.8857	0.7641	0.2176	0.8678	0.6319	2.2181	3.0828	0.575	3.6679	0.4355	0.6515	0.2629	0.1646	0.7351	2.1847	0.0239	8.192	5.5952	1.4955	0.2914	0.1659	2.8793	0.1995	10.1674	16.6923	1.4781	0.3585	0.9262	2.8805	0.7788	13.3967	24.2939	0.5836	3.0427	1.0911	2.0695	1.2229	0.739
TCGA-BR-8682	991	0	3.1353	3.899	0.4486	1.7124	0.2132	1.1598	0.4967	1.3567	5.3867	0.5355	1.5821	1.3906	0.3554	0.5294	0.7987	0	1.2108	12.6635	0.6508	3.5579	0.3111	0.9091	4.2037	3.4292	0	8.7962	19.5882	1.8626	0.3079	0.3599	7.8779	0.354	17.3526	6.3042	3.787	1.0367	0.4109	7.9523	1.4014	7.6312	20.9753	1.2023	5.1617	10.0092	2.2037	1.7807	0.6935
TCGA-BR-8368	131	0	0.7799	3.1577	0.2586	0.2461	0.0287	1.3	0.211	1.0565	0.494	0.1233	0.152	1.9397	0.1594	0.3467	0.4604	0	0.3025	10.6697	0.5927	0.7577	0.2472	0.1747	1.1503	1.4327	0.1142	6.6833	21.6512	2.4427	0.1739	0.2641	1.3603	0.119	5.8709	15.1228	3.7142	0.2852	0.1842	0.6946	1.459	10.1387	23.7684	0.2338	3.6139	0.0989	0.6038	1.1228	0.4056
TCGA-HU-A4G9	736	0	0.3176	4.1091	0	0.8131	0.0513	1.4876	0.1697	0.4121	0.53	33.388	0.1631	1.1519	0.057	0.2881	0.4116	0	0.0083	0.7699	0.4891	0.5989	0.1224	0	6.8395	2.0242	0	11.3859	2.3554	1.2766	0.0533	0.5665	1.6129	0.0639	16.8203	22.3957	7.5894	0.612	0.0988	0.149	1.0111	14.5885	19.4283	0.0732	1.8763	0.0103	1.7076	2.168	0.174
TCGA-CG-5723	2496	0	2.4176	0.5201	0	0.1965	0.044	0	0.162	6.7848	0.2529	7.0511	0	0.9575	0.0816	0.1103	0.3536	0	0.1906	0.0735	0.2801	0.0612	0.0292	0	0.0898	2.5491	0	4.4499	27.912	1.539	0.3561	1.7573	0.11	0.0305	2.6389	18.4427	0.8013	0.3407	0	3.5201	0.6742	12.6855	12.1019	0.2394	2.1598	0.2647	0	0.115	0.2491
TCGA-D7-8570	752	0	2.382	2.6994	0.0782	0.6699	0.1909	0.3146	0.335	1.961	2.0921	0.1472	0.6897	5.4692	0.1446	0.1956	0.4875	0	0.3237	1.5631	0.6868	2.28	0.397	0.0396	4.9364	2.8618	0	5.7549	13.283	1.4778	0.977	0.5591	2.339	0.216	2.7288	8.2094	2.2631	0.4314	0	1.8279	1.1599	3.9314	13.3003	0.4509	3.4895	0.2462	0.9464	0.4755	0.2944
TCGA-IN-A6RN	594	0	1.5891	3.9605	0.2131	0.7789	0.0709	1.0715	0.2826	0.2375	1.6287	26.8618	0.3759	0.5995	0.1313	0.3398	0.759	3.7741	0.0384	1.7746	0.1127	1.2819	0.0941	0	9.3529	3.9314	0.1412	7.0256	5.7307	0.7743	0.2048	0.3809	2.6555	0.0491	3.5407	26.7276	3.127	0.4702	0.2278	0.3435	1.1812	13.8017	15.75	0.4577	0.9904	0.2999	1.2215	0.3702	0.2006
TCGA-BR-4256	284	1	2.8072	4.7562	0.5849	0.6522	0.0687	1.1761	0.2456	3.9482	1.0516	19.5217	1.8201	0.4424	0.3816	0.1795	0.9189	0	0.1424	9.2046	0.2912	0.9869	0.6224	0.6972	0.6381	2.3779	0.0152	8.0104	24.0988	1.1499	0.9189	0.1054	3.9434	0.4434	17.6026	11.1419	3.2119	0.3289	0.4412	4.8791	0.9173	16.7029	19.7759	1.4465	3.812	1.6841	1.5774	1.434	0.437
TCGA-EQ-8122	243	1	3.6672	4.2566	0.4657	0.904	0.1549	1.1706	0.4037	1.2539	2.2241	0.1198	0.9581	3.5243	0.0957	0.1772	1.5202	0	0.1676	3.9636	0.4434	4.0218	0.3425	0.3539	12.6403	2.3362	0.0171	8.7499	16.0356	6.3727	0.5966	0.3765	2.1274	0.0715	7.9939	4.9923	3.4399	0.5707	0.1659	2.0639	1.2439	8.0851	10.9552	0.7252	1.7713	2.4831	1.2356	1.3479	0.2556
TCGA-FP-A8CX	7	0	1.0353	4.4888	0	0.5742	0.0473	0.857	0.1825	0.8072	0.8141	1.0876	0.3006	3.3221	0.0525	0.1699	1.2141	0	0.184	4.1159	0.1082	1.0253	0.1504	0	8.1163	2.8678	0.2447	5.4043	10.9756	0.867	0.1228	0.3916	1.2743	0.0785	4.0352	6.2346	3.2091	0.2194	0.0911	0.6181	3.0001	9.8383	12.4996	0.2954	1.0474	0.2051	0.8141	1.2582	0.2005
TCGA-BR-8078	900	0	1.4324	2.53	0.1843	0.4631	0.9609	1.3902	0.3102	1.4378	1.0565	8.4244	0.6502	0.7408	0.0852	0.1937	0.2462	0.0583	0.2239	7.6745	0.5363	0.6823	0.1424	0	6.4215	1.8029	0.0204	8.3284	12.8479	5.0231	0.5756	4.0002	1.1484	0.1061	10.6418	10.6203	2.4587	0.4067	0.0985	0.9655	1.1597	12.0045	18.2384	0.2188	3.7645	0.7133	0.4696	1.921	0.1084
TCGA-HU-A4G2	739	0	2.1815	3.449	0.0304	0.2915	0.1146	0.6721	0.2355	1.5235	1.3932	0.0343	0.5358	1.3187	0.0187	0.1872	0.1623	0	0.2843	1.7204	0.1672	1.0403	0.067	0	5.3472	2.6607	0	10.3957	12.6847	0.9715	0.1226	0.543	0.2524	0.0699	4.6944	23.4043	7.7873	0.2681	1.1691	0.3918	2.0026	15.1769	17.6948	0.4945	1.7666	0.3308	0.3483	0.686	0.2716
TCGA-BR-8679	0	0	3.0481	5.6691	0.2422	0.4869	0.4729	0.2923	0.6028	1.9973	4.0725	41.538	1.1961	2.8813	0.0896	0.4424	3.4506	0	0.5318	6.2929	0.3485	1.2552	0.1497	0.1964	6.9259	2.5533	0.214	11.5517	13.2321	3.3091	1.0986	0.2226	5.0705	0.0669	21.5696	6.2326	11.2931	1.1401	0.8285	2.4204	1.3208	19.258	21.4893	0.6753	5.4883	0.8217	0.9256	4.3754	0.6155
TCGA-BR-8289	81	1	5.5223	2.8568	0.0363	0.472	0.2252	0.6562	0.3032	7.3933	2.0781	14.1324	0.6394	0.1166	0.0223	0.4887	1.4204	0	0.1174	2.1334	0.7518	0.6039	0.208	0.147	1.3943	2.881	0	9.0951	20.7809	5.2166	0.4529	0.4999	1.8673	0.0167	4.4574	14.9343	5.7883	0.5066	0.0775	2.5127	1.3035	9.3162	23.5839	0.7103	2.8719	1.9012	1.7548	0.1889	0.2218
TCGA-CG-5726	881	1	0.3205	1.0219	0.058	0.3045	0.2058	0.3497	0.1537	0.5813	0.443	58.4728	0	0.8386	0	0.1764	0.6194	0	0.0939	8.8173	0.2208	0.4828	0.0767	0	1.5736	0.9518	0	5.8113	12.3878	2.022	0.1114	1.0064	0.4815	0.1067	10.7863	30.9754	5.3292	0.1279	0	0.1869	2.4314	11.4737	11.8158	0.083	2.9274	0.1202	0.0738	0.1007	0.1637
TCGA-BR-A4J9	14	0	4.0151	4.5128	0.2451	1.0235	0.1631	0.9856	0.9068	1.1702	9.0958	1.3099	3.5807	0.3095	0.6688	0.2512	2.2441	0	0.3969	3.3424	0.9481	5.0211	0.896	1.6317	1.1403	2.3772	0	8.344	29.2295	2.2386	0.518	0.3754	3.7221	0.7413	10.4683	3.9454	3.5486	0.2574	1.0476	4.2879	0.6188	8.0385	13.6128	3.4477	3.6224	7.7107	0.9809	0.7296	3.5743
TCGA-CG-5716	0	0	0.9474	0.9848	0	0.2266	0.066	0.399	0.172	2.3763	0	20.8366	0	1.7539	0.0306	0.097	0.4416	0	0.1607	1.707	0.1469	0.7343	0.2626	0.0503	10.2093	1.4678	0.0219	3.9359	6.8785	0.937	0.0858	0.5318	0.6592	0.0913	2.5542	13.6415	1.8115	0.1094	0.212	0.6395	1.1738	5.0168	8.4141	0.0897	1.0961	0.18	0.3158	0.1723	0.1167
TCGA-CG-5734	243	1	0.4326	0.792	0	0.0524	0.0509	0	0.0351	0.5754	0	6.8556	0	1.1067	0.1061	0.0541	0	0	0.0413	2.7391	0.0364	1.1681	0	0	0.5451	1.2328	0.4562	1.7817	6.6582	1.5009	0.1213	0.3223	0	0	1.8111	6.0065	0.259	0	0	0.8322	0.3094	1.795	5.4311	0.1556	0.7466	0.0467	0.2192	0	0
TCGA-BR-8291	607	1	3.4661	5.0774	0.5325	0.8756	0.5551	0.8567	0.3258	1.3646	2.4415	0.2927	0.939	0.1284	0.1641	0.274	1.6118	0	0.7857	11.823	0.5408	0.9362	0.3055	0.1079	5.4924	1.565	0.1411	5.5165	13.1115	4.5656	1.5042	1.305	4.7768	0.2206	9.642	3.3148	3.6275	0.7831	0.2276	4.8057	1.3559	6.9629	18.6902	1.5086	4.619	0.7217	1.3564	1.2947	0.2756
TCGA-BR-A4J2	431	0	4.2081	5.4416	0.1694	1.261	0.2855	1.5666	0.9119	4.7175	4.659	16.8152	5.2563	0.5989	0.5427	0.5081	1.8093	0.1285	0.5181	3.6475	0.8098	3.1029	0.8819	0.2746	3.9993	1.5722	0	8.2024	22.0008	4.2824	1.1455	0.294	6.0207	0.2807	11.76	7.4606	4.5871	0.7472	1.086	4.1486	2.6281	18.3237	16.9746	2.4475	4.3582	4.9066	1.1647	1.4706	1.1952
TCGA-HU-8608	641	0	3.6445	6.402	0	1.1681	0.1735	1.694	0.4664	4.1567	5.0579	0.0997	0.4244	0.5319	0	0.4666	1.5	0	0.2274	1.8036	0.5602	2.0601	0.3717	0	2.1505	3.0247	0	6.5647	12.0061	2.5359	0.5781	1.7819	5.0979	0.2216	12.6947	9.0417	15.6925	1.2389	0.2572	0.097	4.3442	13.0507	23.355	0.2222	2.8023	0.1292	3.7551	2.6125	0.3114
TCGA-HU-A4H8	270	0	0.9391	6.4614	0.0348	1.137	0.2471	1.1901	0.2556	0.3491	2.3942	41.1534	0.2456	0.2238	0.2145	0.444	0.8678	0	0.0501	2.3575	0.464	1.063	0.0922	0.0353	17.733	3.3517	0.0154	10.8227	4.8278	1.4165	0.0468	1.2442	3.5855	0.016	20.0095	15.0001	7.7217	1.024	0.0744	0.3927	2.7115	34.2749	23.4308	0.0944	5.6332	0.1031	3.2366	3.023	0.2129
TCGA-BR-A4PF	35	0	0.9999	5.9944	0	0.3566	0.0616	0.7675	0.2902	0.7732	0.928	0.0888	0	2.7886	0.0641	0.5054	0.9267	0	0.0812	17.9121	0.1835	0.6421	0.1684	0.0352	0.8162	1.906	0	7.3025	6.2359	1.3615	0.2534	0.3898	1.9598	0.0639	5.9371	9.0712	8.5508	0.9186	0.0742	0.2796	1.6631	14.1904	12.9643	0.2614	2.0997	0.0257	1.7677	2.1694	0.1306
TCGA-BR-6705	779	1	3.8946	2.6183	0.2651	0.9084	0.1764	0.8887	0.7751	4.333	2.7015	6.6141	4.6757	1.8468	0.3268	0.1729	1.4163	0	0.3817	5.8871	0.7854	2.5352	0.273	0.5373	3.5185	1.9706	0.039	2.8186	28.2661	5.2661	2.2249	0.9928	5.2856	0.2441	18.7933	7.6755	3.5726	0.13	0.7557	7.1218	1.1915	6.2116	8.2421	2.3108	3.1853	3.4298	0.4503	0.307	0.7069
TCGA-VQ-A928	174	1	2.736	10.4548	0.1754	2.7834	0.2334	2.3802	0.2682	2.7842	2.1775	0.264	0.1546	1.3036	0	0.7529	3.2003	0	0.1735	2.19	0.3988	2.2716	0.3095	0.1333	17.2737	3.4566	0	8.5517	11.7248	7.0078	0.7834	0.7162	6.8456	0.2018	13.1813	24.4143	10.6053	1.5474	0.2811	1.1304	3.7166	38.8006	23.935	0.7498	3.1643	0.4708	3.015	7.2329	0.2475
TCGA-IP-7968	77	0	6.6154	3.5434	0.0472	1.6602	0.1256	1.5187	0.3369	23.2981	2.7052	0.1706	1.3318	3.0727	0.1454	0.8209	0.9245	0.1791	0.2038	3.668	0.4294	2.7953	0.2499	0.0478	3.6514	3.9513	0.8965	12.6627	21.1071	18.7948	0.644	1.3255	2.4307	0.0652	5.8808	7.5093	2.2857	0.5206	0.3027	0.0761	1.8665	22.0696	27.9944	0.5975	3.022	0.2552	1.6832	1.0657	0.0222
TCGA-FP-7829	594	0	0.9762	2.8696	0	0.2831	0.0367	0.9972	0.3371	0.8288	1.5789	0.2862	0.8744	2.059	0.2037	0.3054	2.796	0	0.1487	13.3037	0.3322	0.4588	0.0365	0.0837	3.5518	2.027	0.0365	12.9545	10.8766	2.282	0.4606	0.6751	0.8238	0.038	11.9444	31.9996	5.5622	0.3039	0	1.3319	1.1636	36.2293	14.5329	0.4297	1.7581	0.1408	0.2105	0.4306	0.0778
TCGA-HU-A4GN	912	0	2.2511	5.5329	0.1543	0.8526	0.1369	0.9306	0.2328	0.3437	2.3575	57.2263	0.544	0.0496	0.038	0.389	0.4944	2.5754	0.0167	2.192	0.346	1.5701	0.2995	0.0625	15.0035	6.4535	0.109	8.5067	16.2407	2.9142	0.3794	0.8664	3.2288	0.0852	5.8426	11.8397	15.3131	1.2705	0	0.9447	3.1978	22.3453	18.7856	0.2301	2.7207	0.1554	2.5147	1.4467	0.3048
TCGA-KB-A93J	1124	0	1.326	7.4239	0	0.5545	0.0969	0.6835	0.4357	3.2459	2.9682	40.2716	0	0.7024	0.3291	0.7354	0.2594	2.0266	0.1747	4.2582	0.4828	0.629	0.15	0	34.7704	2.5686	0	8.3214	16.4212	2.0462	0.9797	1.1403	1.4518	0.0447	5.3234	7.2127	2.3213	0.7498	0.2076	1.6432	1.6291	11.0674	25.1682	0.2488	6.2924	0.0755	1.3604	0.8432	0.0457
TCGA-CD-A48A	378	0	3.083	3.6151	0.5904	0.4045	0.1833	1.1873	0.4335	8.0693	3.0077	0.0682	1.527	5.5673	0.4851	0.4136	0.841	0	0.3683	12.1036	0.8078	2.4037	0.6948	0.1994	2.3326	1.6435	4.1204	7.2559	10.0257	0.5148	0.3328	0.4019	2.6808	0.1087	4.3808	4.418	2.6248	0.4052	0.2524	0.6343	1.5682	7.0675	9.6148	0.4004	1.7355	0.481	0.3008	0.8203	1.1667
TCGA-CD-5813	377	1	1.8131	0.912	0.3382	0.1236	0.255	0	0.1931	2.9389	0.7752	0.2037	0.9541	3.2613	0.125	0.1078	1.3247	0	0.3043	4.2798	0.4865	1.3142	0.0597	0	0.2448	1.3298	0	5.3984	9.6665	0.4914	2.1314	0.0691	0.5618	0	5.9547	6.2086	0.5551	0.2984	0	3.9239	2.8163	2.7504	8.7957	1.1823	1.7949	0.6211	0.0861	0.1175	0.1273
TCGA-VQ-A94O	640	1	4.8529	3.9512	0.1126	0.9129	0.5494	2.2642	0.6774	20.9503	1.0755	0.3518	0	24.1149	0.0694	0.4732	1.6038	2.3497	0.1114	0.25	0.3216	2.813	0.2236	0.057	0.9423	5.6598	0.2487	14.3258	21.908	4.4178	0.1731	0.115	1.5898	0.0777	7.7622	10.5437	5.0249	0.9108	1.444	0.6351	2.9851	13.4781	17.3684	0.4496	2.8776	0.1084	1.0038	2.4443	0.2649
TCGA-D7-A4YY	419	0	1.5931	4.3619	0.1751	0.8958	0.2097	0.0704	0.4643	1.2877	0.669	47.2429	0.9881	3.2649	0.1727	0.5939	0.4365	0	0.1071	8.8255	0.741	0.8425	0.1391	0.0355	5.3391	1.4623	0	8.8335	29.5865	2.6465	0.498	0.894	1.6871	0.1612	8.0285	5.1551	8.1201	0.7468	0	1.8625	0.8918	22.4586	30.2775	0.3879	5.3017	0.1115	0.8028	1.2773	0.2801
TCGA-RD-A8NB	513	1	4.1308	5.7656	0.4882	1.0035	0.1564	2.1817	0.3872	1.511	3.7307	0.1511	2.4871	1.7874	0.2006	0.3223	2.5113	0.1372	0.8004	4.9983	0.7345	2.3089	0.5506	0.7145	9.7914	2.32	0	7.5013	30.8586	1.4978	0.9694	0.7201	4.3254	0.1748	12.5257	9.8664	5.3649	0.8377	0.5797	3.9339	1.69	18.0326	25.312	0.9973	4.8902	1.7274	1.3126	2.0726	0.3828
TCGA-BR-8591	856	0	1.6871	3.0067	0	0.6628	0.0878	1.4147	0.2601	1.1758	1.008	57.5871	0.6203	0.6007	0	0.3091	1.331	0	0.3007	2.2943	0.6233	0.8544	0.1746	0.2228	9.1501	3.9215	0	12.3536	14.3734	1.8531	0.9041	0.5613	2.0452	0	11.0296	22.004	5.1427	0.776	0.3759	0.5669	1.5938	15.1671	21.436	0.3545	3.3827	0.4754	1.4	1.6036	0.2483
TCGA-VQ-AA6G	792	1	1.8235	10.8689	0	0.675	0	1.6981	0.3636	0.7318	1.9716	45.9912	0.3309	0.7163	0.1156	0.2176	1.0023	0	0.0506	22.7586	0.1489	0.9116	0.1449	0.0475	73.8109	8.9572	0	5.8266	6.7713	0.9544	0.1532	0.3353	1.7924	0.0864	13.326	7.1463	4.63	0.345	0.4011	0.0756	1.3632	25.8965	25.9449	0.2651	1.7924	0.0799	2.4496	2.8515	0.1104
TCGA-R5-A7ZR	185	1	1.0635	4.1624	0	0.1624	0.0451	0	0.2589	2.7723	0.388	0.1262	0.1791	2.2853	0.0939	0.2465	0.0904	2.7617	0.0274	1.8039	0.1182	0.3289	0.1793	0	5.3983	1.3071	0	5.0332	5.533	1.9924	0.1561	0.1296	0.5905	0.2104	2.868	11.7746	3.3133	0.0373	0.2171	0.2455	0.9431	7.0422	10.7044	0.1148	1.3476	0.0188	0.582	1.3228	0
TCGA-BR-4201	940	1	3.3013	5.3363	0.0505	0.726	0.2798	1.8264	0.2779	3.3732	1.5423	0.076	0.3559	0.8921	0.2177	0.3437	0.7187	0	0.118	3.7531	0.4057	0.0934	0.2895	0.0511	4.9077	5.4206	0.0669	14.9479	10.9961	0.2933	1.0763	0.4637	2.5985	0.2555	12.2379	28.3916	8.614	0.5937	1.1864	0.4879	1.0581	33.0315	20.9385	1.3801	2.7147	0.7922	1.8636	3.7681	0.7122
TCGA-FP-A4BF	168	1	4.4647	3.171	0.3785	0.5893	0.0305	0.4843	0.3017	3.1435	1.3146	0.0803	1.4561	0.2765	0.106	0.2917	0.3063	0	0.5077	4.6599	0.4659	2.1967	0.6529	0	4.0001	2.7616	0.0152	6.9201	28.5309	1.5	1.6132	0.0351	3.6008	0.1267	6.1727	4.6957	3.2333	0.3289	0.5148	1.4971	1.6079	19.4306	11.3454	1.234	1.6414	0.5555	0.7887	1.6133	0.2428
TCGA-BR-A44U	422	1	0.5798	1.6217	0.3009	0.2234	0.0501	0	0.2455	0.4191	1.2935	0.0481	0.1327	3.6882	0	0.1554	0.8707	0	0.1625	1.3363	0.2069	0.3481	0	0	2.3824	1.6317	0	15.0512	19.323	0.7653	0.4698	0	0.8748	0.0346	0.6874	9.5969	2.5625	0.2213	0.6432	0	0.755	16.3958	13.3774	0.5555	0.6293	0.1894	0.0479	0	0.4071
TCGA-VQ-A8PO	282	1	1.2527	4.5816	0	0.7921	0.1399	0.3623	0.294	1.8066	2.4093	20.4439	0	1.2307	0.1665	0.1436	1.0426	0	0.0243	2.7001	0.2668	0.9169	0.3379	0	4.2178	3.953	0	6.8122	30.4025	0.6545	0.4501	0.276	1.4964	0.2488	11.2981	10.9107	9.6946	0.6293	0.1925	0.7984	3.4002	22.6562	20.5917	0.2545	2.1209	0.0967	1.893	2.4249	0.1271
TCGA-CG-4476	0	0	2.1913	5.1122	0	0.744	0.2338	1.3487	0.4983	1.3878	1.6474	3.6428	1.1827	1.0395	0.3247	0.7325	1.1942	0.0606	0.3017	4.6802	0.4359	1.2412	0.2748	0.0971	5.8949	2.6801	0	10.0153	16.5414	1.3924	0.626	2.1035	3.9791	0.0882	20.5324	13.5384	3.3815	0.9864	1.6384	7.4117	0.4879	13.058	18.4813	1.4691	5.14	0.5925	2.1355	1.4976	0.6086
TCGA-BR-7959	1010	0	4.0685	2.512	0.654	0.4481	0.3658	1.4867	0.3306	5.6076	2.8247	3.1019	2.0057	5.6672	0.3329	0.237	1.5695	0.1439	0.1995	6.5342	0.6497	1.4471	0.3639	0.3745	7.4993	2.1728	1.1555	11.0245	12.5943	5.1652	1.2622	0.421	1.8894	0.5759	6.5185	10.2436	4.4166	0.3345	0.0608	0.2291	1.3459	14.0776	25.4079	1.2983	2.6661	5.4877	2.8609	1.3333	0.1472
TCGA-CG-4306	1	1	1.3304	4.8563	0.0477	0.8169	0.0846	2.7812	0.3113	0.7971	1.0933	55.6486	1.0092	0.9582	0.0294	0.3767	1.1888	0	0.0601	15.0361	0.1413	0.2648	0.1894	0	4.7033	3.6927	0.0211	11.1798	12.4177	0.6238	0.4949	1.0957	3.4859	0.1098	12.8343	17.0777	7.0848	0.8066	0.1019	0.6917	2.2287	31.4487	25.9215	0.5749	3.4424	0.2684	2.9155	1.408	0.1795
[truncated: 320 more columns]
