# Supplementary material for: The Development and Assessment of a Unique Disulfidptosis-Associated lncRNA Profile for Immune Microenvironment Prediction and Personalized Therapy in Gastric Adenocarcinoma
Source: Biomedicines. 2025 May 19;13(5):1224. doi: 10.3390/biomedicines13051224 (PMC12109475; doi:10.3390/biomedicines13051224)
Supplement: Supplementary file 1 [file biomedicines-13-01224-s001.zip › Supplementary_Table_S4_Risk_Score_Survival.xlsx]

## Sheet: Sheet1
id	futime	fustat	AC107021.2	AC016394.2	AC129507.1	riskScore	risk
TCGA-RD-A7C1	1.38904	1	0.992406	1.6863	0.488926	1.66698	high
TCGA-BR-7851	1.03562	0	0.459537	3.7027	0.490365	0.487469	low
TCGA-BR-8487	0.0931507	0	0.0954519	1.81942	0.322966	0.782975	low
TCGA-FP-7735	0.290411	1	0.157044	1.17415	0.195348	0.995975	high
TCGA-MX-A5UJ	1.64384	0	0.728051	2.80029	0.333882	0.780634	low
TCGA-BR-4367	0.003	0	0.821302	1.17025	0.0304067	1.39248	high
TCGA-VQ-A8PX	5.38082	0	0.134615	2.48661	0.364124	0.616703	low
TCGA-3M-AB46	4.83562	0	0.660381	0.573375	0.0747794	1.6707	high
TCGA-BR-6710	0.747945	0	0	1.32544	0.466236	0.998831	high
TCGA-VQ-A91N	1.56164	1	0.4755	3.34897	0.529371	0.589192	low
TCGA-HF-A5NB	2.54247	0	0.365133	3.36835	0.544782	0.548547	low
TCGA-VQ-A8PP	1.95068	1	1.17779	3.08248	0.502636	1.0342	high
TCGA-MX-A5UG	0.309589	1	1.20714	2.87914	0.585155	1.21429	high
TCGA-CD-8532	0.969863	1	0.241718	1.9746	0.3122	0.800436	low
TCGA-D7-6815	1.33151	0	1.23469	1.69332	0.183201	1.60517	high
TCGA-BR-4366	0.003	0	1.24768	1.28363	0.383276	2.19839	high
TCGA-D7-6519	1.71233	0	0.298306	2.42046	0.689657	0.869999	low
TCGA-F1-A72C	0.947945	0	0.722029	1.71334	0.175684	1.12903	high
TCGA-CD-5803	0.934247	1	0.367707	1.22786	1.56735	2.67787	high
TCGA-CD-8528	1.0274	0	0.0354832	1.66603	0.671565	1.00455	high
TCGA-EQ-A4SO	1.35342	0	0.6515	2.96999	0.313362	0.680319	low
TCGA-VQ-A8PB	2.85753	1	0.537246	2.8521	0.114767	0.585288	low
TCGA-BR-A4IU	2.29589	0	0.98324	1.85917	0.75446	1.81968	high
TCGA-BR-A4CR	0.003	0	1.16839	3.46673	0.725872	1.00208	high
TCGA-VQ-A94P	0.221918	1	1.2661	2.53369	1.44276	2.53341	high
TCGA-VQ-A8E3	1.81096	1	0.213254	3.2472	0.346418	0.46107	low
TCGA-BR-8380	0.0575342	0	0.831958	2.55871	0.857742	1.29655	high
TCGA-D7-6520	1.56986	0	0.796847	1.73305	0.591871	1.53281	high
TCGA-CD-8526	1.04384	0	0.4246	2.17505	1.20652	1.4624	high
TCGA-IN-8663	0.282192	1	0.468531	2.39728	0.250355	0.743433	low
TCGA-BR-7197	0.767123	0	0.376846	1.71149	0.349139	1.00478	high
TCGA-BR-8381	0.613699	0	0.451752	2.11417	0.240742	0.826721	low
TCGA-BR-8676	0.627397	0	0.0475384	0.293253	0.127237	1.30243	high
TCGA-BR-7723	2.39452	1	0.477885	1.93723	0.330329	0.961848	low
TCGA-R5-A7ZE	1.51781	1	0.234624	1.47576	0.196355	0.919771	low
TCGA-RD-A7BW	0.427397	1	1.40398	2.01139	1.34823	3.28056	high
TCGA-BR-4357	0.003	0	0.813278	1.86041	0.216734	1.15446	high
TCGA-CD-A4MJ	1.05205	0	0.422448	2.70512	0.450274	0.716213	low
TCGA-BR-8372	2.60548	0	0.0615688	2.15183	0.286763	0.647312	low
TCGA-CD-A489	0.942466	1	0.996823	1.62443	0.87342	2.19385	high
TCGA-BR-A453	0.506849	1	1.09146	1.40174	1.41895	3.64172	high
TCGA-BR-8589	2.26027	0	0.102188	2.11563	0	0.562761	low
TCGA-VQ-A91V	3.55342	0	0.129481	1.91804	0.250355	0.732422	low
TCGA-D7-A4YV	0.493151	0	0.599889	3.13777	0.28889	0.601726	low
TCGA-CD-5801	1.09863	1	0.0398403	1.52772	0.415651	0.909164	low
TCGA-BR-8680	2.66301	0	1.21388	3.55618	0.207268	0.713891	low
TCGA-VQ-A8E7	3.11781	0	0.393746	1.72111	0.345851	1.00968	high
TCGA-VQ-A8DU	0.454795	1	0.754032	0.67075	0.25544	1.911	high
TCGA-HJ-7597	2.20548	1	0.882213	2.39322	0.242694	0.973798	high
TCGA-B7-A5TI	1.63014	0	0.305445	2.27289	0.12446	0.650477	low
TCGA-D7-6522	1.55068	0	0.27274	1.51914	0.653243	1.23798	high
TCGA-VQ-A8PC	3.85479	1	0.40294	3.0196	0.583712	0.671154	low
TCGA-BR-8588	1.06575	0	0.70779	2.50716	0.722991	1.12124	high
TCGA-IN-A7NR	0.542466	0	0.383386	1.89918	0.682573	1.14976	high
TCGA-BR-4371	0.003	0	0.498761	2.25023	0.415975	0.898521	low
TCGA-VQ-AA6B	2.74521	0	0.784253	2.50886	0.104739	0.794992	low
TCGA-CD-8529	1.02466	0	0.2529	1.78593	0.691623	1.11466	high
TCGA-CD-8535	1.06849	0	0.215492	2.45623	0.276318	0.623351	low
TCGA-F1-6875	6.01918	1	0.458697	2.88129	0.28948	0.613243	low
TCGA-VQ-A8DZ	1.08493	1	0.596076	1.37951	0.216362	1.2332	high
TCGA-HU-8249	2.4137	0	0.158337	2.06984	0.278342	0.711279	low
TCGA-D7-6818	1.03014	1	0.168	2.11157	0.668028	0.900846	low
TCGA-SW-A7EB	0.482192	0	0.0847446	1.39309	0.414352	0.992285	high
TCGA-BR-7958	2.46301	0	0.240009	2.79375	0.115033	0.4935	low
TCGA-CD-A486	0.526027	1	0.364797	1.03436	0.768756	1.749	high
TCGA-BR-A4J6	0.0547945	0	0.449535	1.43968	0.391108	1.21886	high
TCGA-FP-8209	4.96164	1	1.33885	2.55031	1.68181	3.0726	high
TCGA-CD-8534	1.00548	0	0.433066	2.46796	1.08672	1.19931	high
TCGA-VQ-A924	4.61918	1	0.471552	3.11793	0.367483	0.586267	low
TCGA-HU-A4GQ	0.00821918	1	0.656908	2.06554	0.539432	1.16936	high
TCGA-D7-A6EZ	1.69315	1	0.233397	3.56694	0.264596	0.385836	low
TCGA-D7-A4YU	1.36986	0	0.252173	3.68025	0.575893	0.45332	low
TCGA-CG-5725	1.25205	1	0.326652	2.5741	0.217975	0.613982	low
TCGA-BR-4370	0.003	0	1.25205	2.53401	0.65471	1.51965	high
TCGA-VQ-A91Y	0.810959	1	0.983751	1.62583	0.633943	1.86632	high
TCGA-HU-A4GX	1.68767	0	0.0371713	1.87719	0.0340748	0.611276	low
TCGA-VQ-A8P8	2.58082	0	0.425244	2.29013	0.478299	0.875256	low
TCGA-IN-7806	3.03014	0	0.570074	2.3039	0.103128	0.753908	low
TCGA-B7-A5TN	0.786301	0	0.49682	1.39105	0.0465609	1.03146	high
TCGA-BR-7957	0.756164	1	1.10755	3.78896	1.3442	1.24003	high
TCGA-D7-8578	1.76164	0	0.405666	1.15607	0.622837	1.55283	high
TCGA-BR-8687	0.684932	1	0.338225	3.1069	0.165044	0.474239	low
TCGA-BR-8363	0.0219178	1	0.379177	2.3505	0.316262	0.745944	low
TCGA-ZQ-A9CR	0.0657534	1	0.674099	0.524164	0.248292	1.9236	high
TCGA-RD-A8MV	10.1918	0	0.244035	2.2939	0.364348	0.721067	low
TCGA-RD-A8N1	9.6411	0	0.633385	1.95039	0.186374	0.966913	low
TCGA-FP-8210	0.419178	1	0.433066	1.3169	1.62138	2.78363	high
TCGA-CG-4442	0.003	0	0.473943	2.86661	0.341986	0.644611	low
TCGA-CD-A487	1.02466	0	1.27769	1.45122	0.395502	2.1007	high
TCGA-D7-A748	0.361644	1	0.295135	1.06378	1.53779	2.69074	high
TCGA-CD-5798	1.11781	0	0.650856	1.5852	1.36109	2.42267	high
TCGA-VQ-A8PF	0.208219	1	0.226632	2.37696	0.333424	0.674089	low
TCGA-BR-4257	0.805479	1	0.789854	1.85176	0.119423	1.0725	high
TCGA-BR-8371	0.983562	1	1.10024	1.62854	0.684729	2.07924	high
TCGA-RD-A8N5	4.7863	1	0.848317	2.36196	0.178619	0.926733	low
TCGA-BR-8286	2.45205	0	0.374066	2.59796	0.196859	0.618575	low
TCGA-BR-8364	1.84932	0	0.856548	2.47085	1.31458	1.83134	high
TCGA-HU-A4GU	0.547945	0	0.255319	3.98657	0.0903115	0.291795	low
TCGA-BR-8059	1.20274	1	0.907275	1.21238	0.172231	1.58368	high
TCGA-D7-6525	1.11233	1	0.27453	1.37072	0.954047	1.60133	high
TCGA-VQ-A8E0	1.53973	1	0.213503	1.90369	0.333538	0.821408	low
TCGA-D7-A6EV	0.936986	0	0.633013	3.03467	0.208392	0.611153	low
TCGA-F1-6177	0.003	0	0.131721	3.23908	0.206018	0.400974	low
TCGA-VQ-AA69	2.36712	0	0.109695	4.39985	0.133169	0.227491	low
TCGA-BR-6456	1.4411	1	0.849038	3.28349	1.00166	1.04784	high
TCGA-VQ-A8E2	3.6137	0	1.12267	2.23478	0.351402	1.3105	high
TCGA-BR-4363	0.003	0	1.56379	3.27694	0.534659	1.25112	high
TCGA-IN-A7NU	0.975342	0	0.270589	2.10266	0.0666748	0.659909	low
TCGA-CG-4440	0.334247	1	1.31388	2.37242	0.291014	1.34741	high
TCGA-HU-A4G3	0.465753	0	0.160275	2.08739	0.44297	0.784853	low
TCGA-FP-A9TM	0.517808	0	0.417812	2.42425	0.45386	0.808842	low
TCGA-D7-6528	1.26849	0	0.577441	3.51151	0.147307	0.460345	low
TCGA-VQ-AA6J	2.29589	0	0.434134	1.81357	0.116365	0.860629	low
TCGA-CG-4437	0.671233	0	0.172103	1.4351	0.550704	1.1257	high
TCGA-VQ-A8DT	4.06575	0	0.121413	1.30789	0.231924	0.939365	low
TCGA-BR-7716	3.31507	0	0.286526	1.89087	0.399445	0.903937	low
TCGA-HU-8610	0.0630137	0	0.341758	2.71668	0.197991	0.575406	low
TCGA-HF-7133	5.25479	0	0.361993	3.10183	0.537843	0.612122	low
TCGA-VQ-AA68	3.63836	0	0.601887	0.255078	0.189919	1.98704	high
TCGA-VQ-AA6I	1.34521	1	0.523562	1.30521	0.331132	1.3063	high
TCGA-VQ-A925	0.378082	1	0.545672	2.19853	0.574925	1.04883	high
TCGA-BR-6452	2.89041	0	0.201006	2.78438	0.234256	0.521007	low
TCGA-BR-8384	0.309589	0	1.60791	3.07509	0.45249	1.33484	high
TCGA-BR-7717	1.51233	1	0.0309716	1.16215	0.0561673	0.843148	low
TCGA-BR-4267	0.515068	1	0.321004	1.79261	0.0569996	0.776145	low
TCGA-IN-A6RI	1.53151	0	0.113167	2.07858	0.356933	0.723049	low
TCGA-BR-7703	3.0137	0	0.228726	2.32294	0.266157	0.662132	low
TCGA-BR-7722	1.27671	1	0.69537	1.62415	0.796099	1.71189	high
TCGA-CD-8536	1.03562	0	0.343919	2.48326	0.0984196	0.598748	low
TCGA-D7-6817	1.06575	0	0.488001	1.99906	0.982437	1.42756	high
TCGA-D7-5577	2.14247	1	0.128821	2.25314	0.296663	0.651556	low
TCGA-RD-A8MW	3.1589	1	0.618427	1.52877	0.303109	1.23929	high
TCGA-HU-A4GD	1.89589	0	0.55562	1.68343	0.306846	1.11412	high
TCGA-IN-A6RS	1.04932	0	0.355806	1.08984	0.0721744	1.08924	high
TCGA-BR-6566	2.73151	0	0.250598	1.70571	0.211884	0.849238	low
TCGA-BR-4292	0.003	0	0.126312	2.73422	0.588421	0.635102	low
TCGA-IN-A6RR	0.561644	1	0.661567	0.746141	0.269392	1.75527	high
TCGA-VQ-A91X	0.791781	1	0.199751	1.67138	0.117961	0.785207	low
TCGA-CD-8533	1.28219	0	1.03351	2.52434	1.00605	1.65222	high
TCGA-HU-A4GY	0.0219178	0	0.619178	2.0966	0.532965	1.12064	high
TCGA-KB-A6F7	5.30137	0	0.121148	1.94433	0.215119	0.704134	low
TCGA-VQ-A927	0.547945	1	0.564817	2.14045	0.438293	0.998644	high
TCGA-BR-A4PD	1.72055	0	0.709291	2.22237	0.286645	0.962478	low
TCGA-CD-5799	1.08493	0	0.403486	2.03566	0.225398	0.820618	low
TCGA-BR-7196	1.82466	0	0.384492	1.84864	0.477366	1.03218	high
TCGA-VQ-AA6K	1.03562	1	0.348119	1.95762	0.402504	0.916234	low
TCGA-BR-A4QM	0.427397	0	0.225275	0.717298	0.128293	1.21825	high
TCGA-RD-A8N0	3.3863	0	0.243913	1.63997	0.618333	1.12701	high
TCGA-VQ-A91Z	4.63014	0	0.352194	2.40346	0.184598	0.658485	low
TCGA-D7-8574	1.43288	0	0.481092	2.36191	0.787432	1.07158	high
TCGA-BR-8296	1.29863	1	0.380508	2.87271	0.303693	0.589895	low
TCGA-CG-5724	1.00274	1	0.491597	1.29643	0.939979	1.89179	high
TCGA-BR-4279	0.79726	1	0.857503	1.79755	0.519039	1.48091	high
TCGA-BR-A4J5	2.36164	0	1.22243	1.54681	1.32175	3.50365	high
TCGA-CG-4477	2.58082	0	0.902344	2.20069	0.166844	1.02261	high
TCGA-F1-A448	1.7726	0	0.673014	2.30644	0.462052	1.01292	high
TCGA-CG-4466	1.58082	0	0.593497	1.47804	0.266637	1.21772	high
TCGA-RD-A8N6	0.745205	1	0.60027	1.59211	0.701239	1.53481	high
TCGA-CD-8525	1.04932	0	0.319387	1.22225	0.240986	1.11763	high
TCGA-FP-A4BE	0.923288	0	0.131721	2.23839	0.170181	0.606187	low
TCGA-BR-A4CS	0.123288	1	0.363564	1.03661	0.377068	1.36056	high
TCGA-BR-6458	1.61096	1	0.472072	2.3386	0.625738	0.970841	high
TCGA-CG-5721	0.50137	0	0.178237	2.00763	0.424062	0.812469	low
TCGA-FP-8211	1.13151	0	0.126841	1.75241	0.463936	0.900335	low
TCGA-HF-7132	6.4411	0	0.399116	3.31203	0.44074	0.538084	low
TCGA-CG-4462	0.003	1	1.11143	2.03724	0.545672	1.6044	high
TCGA-VQ-A91S	2.73973	0	0.988848	1.73544	0.263876	1.41055	high
TCGA-BR-A4J8	1.12603	0	0.590243	1.97273	0.133564	0.899898	low
TCGA-B7-5816	2.22466	0	0.447632	1.7853	1.12373	1.66934	high
TCGA-B7-5818	0.975342	0	0	1.53958	0.134221	0.736495	low
TCGA-BR-8678	2.06575	0	0.467488	4.01518	0.37951	0.398507	low
TCGA-BR-6709	1.0137	1	1.91165	2.41733	0.6072	2.39751	high
TCGA-CG-4465	0.750685	1	0.72779	2.8435	0.263756	0.732496	low
TCGA-VQ-AA64	1.53425	1	0.498455	2.40327	0.426748	0.846164	low
TCGA-CG-4475	1.91507	0	1.45444	2.51864	0.478817	1.56328	high
TCGA-VQ-A8PU	2.27945	1	0.354339	2.33828	0.226755	0.696871	low
TCGA-RD-A8N9	2.96712	0	0.830336	1.93085	0.258579	1.1628	high
TCGA-BR-8060	0.953425	1	1.63691	2.31791	1.28404	3.21333	high
TCGA-BR-8682	2.71507	0	0.642471	3.58928	1.19308	0.903922	low
TCGA-HU-A4G9	2.01644	0	0	2.40253	0.176195	0.519333	low
TCGA-IN-A6RN	1.6274	0	0.76528	2.38824	0.46999	1.04408	high
TCGA-BR-4256	0.778082	1	1.22663	2.40714	1.06433	2.04985	high
TCGA-HU-A4G2	2.02466	0	0.180148	1.9661	0.227495	0.730918	low
TCGA-BR-8679	0.003	0	0.573084	2.60006	0.474047	0.84077	low
TCGA-BR-8289	0.221918	1	0.362554	2.03404	0.848558	1.18851	high
TCGA-CG-5726	2.4137	1	0	2.48746	0.328836	0.551535	low
TCGA-HU-A4H8	0.739726	0	0.105946	2.7304	0.519341	0.600662	low
TCGA-BR-A4PF	0.0958904	0	0.415867	2.38929	0.0590783	0.637934	low
TCGA-BR-6705	2.13425	1	0.794936	1.99715	1.59579	2.58531	high
TCGA-VQ-A928	0.476712	1	0.912803	2.83388	1.3794	1.69085	high
TCGA-IP-7968	0.210959	0	0.498966	1.99545	0.155361	0.85066	low
TCGA-FP-7829	1.6274	0	0.239887	1.92516	0.179766	0.750834	low
TCGA-HU-A4GN	2.49863	0	0.199751	2.53938	0.468844	0.672528	low
TCGA-CD-5813	1.03288	1	0.340733	1.53177	0.699996	1.32659	high
TCGA-VQ-A94O	1.75342	1	1.43307	1.73123	0.51541	2.22361	high
TCGA-D7-A4YY	1.14795	0	0.334111	2.6575	0.47892	0.70251	low
TCGA-RD-A8NB	1.40548	1	0.606347	2.82132	0.606632	0.84916	low
TCGA-BR-8591	2.34521	0	0.206643	3.05542	0.212756	0.458369	low
TCGA-VQ-AA6G	2.16986	1	0.617204	1.93772	0.271665	1.01561	high
TCGA-R5-A7ZR	0.506849	1	0.41511	0.458067	0.217975	1.63684	high
TCGA-VQ-A8PO	0.772603	1	0.854634	2.21605	0.124857	0.958337	low
TCGA-CG-4476	0.003	0	0.740712	2.36745	1.14516	1.59329	high
TCGA-BR-7959	2.76712	0	0.594835	2.65883	0.692874	0.955627	low
TCGA-CG-4306	0.00273973	1	0.773743	2.38175	0.205643	0.889825	low
TCGA-BR-A4J4	0.0438356	0	0.242572	3.40637	0.636079	0.527385	low
TCGA-BR-A4IZ	0.747945	1	1.39369	2.63043	0.977976	1.96548	high
TCGA-BR-6852	3.74521	0	0.0718999	1.90624	0.531169	0.847479	low
TCGA-BR-A4J1	0.060274	1	0.626766	2.22024	0.262553	0.89842	low
TCGA-BR-6564	2.17534	1	0.537545	1.40316	1.25126	2.26937	high
TCGA-D7-6526	1.43288	0	0.161823	2.11333	0.1956	0.663638	low
TCGA-CD-8530	1.03288	0	0.885887	2.13563	1.18758	1.99302	high
TCGA-D7-5578	1.05479	0	0.196229	1.60474	0.638584	1.12338	high
TCGA-BR-8295	0.183562	1	0.357946	2.38654	0.426855	0.776919	low
TCGA-D7-8579	1.74247	0	0.757791	2.195	1.00755	1.59143	high
TCGA-HU-A4G8	1.89041	0	0.249142	2.62345	0.135929	0.541895	low
TCGA-D7-8572	1.4	0	1.21263	3.17404	0.608336	1.08765	high
TCGA-VQ-A923	0.003	1	0.404358	2.18123	0.875387	1.16559	high
TCGA-BR-6802	2.57534	0	0.212756	1.87672	0.401303	0.867331	low
TCGA-D7-8573	1.62466	0	0.088413	2.96305	0.530271	0.540248	low
TCGA-VQ-A91E	1.81918	0	0.235359	3.30495	0.306146	0.444671	low
TCGA-HU-A4GC	0.271233	0	0.277271	1.4384	0.539531	1.19634	high
TCGA-BR-A4QI	1.7863	1	0.218843	1.26201	0.478195	1.19545	high
TCGA-BR-4255	0.339726	1	1.17549	1.17683	0.960289	3.17069	high
TCGA-CG-5732	5.75342	1	0.172103	1.27542	0.49252	1.16294	high
TCGA-CG-5719	0.0849315	0	0.280838	1.44143	0.317651	1.03982	high
TCGA-HU-A4GT	0.542466	0	0.148479	1.87708	0.179638	0.721787	low
TCGA-BR-4280	0.550685	1	1.49656	2.49546	0.369606	1.51462	high
TCGA-VQ-A8PE	1.84932	1	0.922807	2.25743	0.166587	1.01103	high
TCGA-BR-A4PE	1.70137	0	0.482539	2.08763	0.39594	0.942137	low
TCGA-CG-4469	0.589041	1	0.369494	2.38642	0.168129	0.664011	low
TCGA-HU-8243	0.493151	1	0.482229	1.26598	0.487898	1.42877	high
TCGA-F1-6874	1.20548	0	0.124857	3.10492	0.935535	0.673337	low
TCGA-HU-8244	2.03288	0	0.316725	1.13816	0.38637	1.26953	high
TCGA-BR-8690	0.890411	0	0.654161	0.71642	0.121281	1.61026	high
TCGA-BR-8365	1.46027	1	1.07567	2.38576	1.35789	2.25765	high
TCGA-RD-A7BS	0.920548	1	1.13442	1.72107	0.834388	2.24681	high
TCGA-D7-6820	0.942466	0	0.0835197	2.43592	0.173255	0.539826	low
TCGA-VQ-A91A	3.28767	0	1.47617	4.18186	0.314407	0.691859	low
TCGA-CG-4460	1.83288	1	0.365581	1.52125	0.55817	1.23777	high
TCGA-HU-A4H3	2.41644	0	0.819668	2.39797	0.0978804	0.850367	low
TCGA-BR-6801	3.35068	0	0.217603	1.10809	0.376957	1.19762	high
TCGA-R5-A7O7	3.80548	0	0.452068	1.46095	0.116897	1.01588	high
TCGA-HU-A4H5	1.98356	0	0.193078	1.7914	0.081885	0.725075	low
TCGA-CD-5804	0.003	0	0.528571	1.5426	0.231432	1.10913	high
TCGA-HU-A4G6	2.02192	0	0.0825664	2.39429	0.405012	0.636698	low
TCGA-VQ-A8PM	0.156164	1	0.411969	1.93889	0.479334	1.0118	high
TCGA-BR-A4IY	1.07397	0	0.540523	2.45899	0.983167	1.21005	high
TCGA-SW-A7EA	1.5863	0	0.391548	0.688583	0.335941	1.57123	high
TCGA-HF-7134	4.35068	0	0.249506	1.13126	0.0308304	0.97137	high
TCGA-BR-8683	0.821918	1	1.35231	3.75497	0.725872	0.997855	high
TCGA-BR-6707	1.65753	1	0.193078	2.046	0.577731	0.889781	low
TCGA-MX-A663	0.821918	1	0.823749	2.51977	1.13133	1.56115	high
TCGA-VQ-A94U	2.24384	0	0.349592	1.86164	0.461738	0.99305	high
TCGA-D7-A6EX	0.942466	0	0.335941	2.36955	0.432746	0.774304	low
TCGA-BR-8081	2.68767	0	0.384492	1.90254	0.567935	1.06806	high
TCGA-BR-A44T	2.84384	0	0.755828	1.56964	0.634779	1.64635	high
TCGA-CD-A48C	0.967123	1	0.658189	1.16973	0.234747	1.42438	high
TCGA-BR-8362	1.09041	1	0.330558	2.93319	0.305912	0.556702	low
TCGA-BR-8361	2.59178	0	0.154583	2.97244	0.0965317	0.426448	low
TCGA-BR-A452	0.627397	1	0.390117	2.81053	0.148609	0.552614	low
TCGA-CG-5722	0.0821918	0	0	2.04907	0.953302	0.99356	high
TCGA-VQ-AA6F	4.50959	0	0.688941	2.16453	0.247441	0.949876	low
TCGA-HU-A4HB	1.30685	1	0.436695	1.33434	0.861638	1.70726	high
TCGA-BR-6455	1.15616	1	0.155231	1.57879	0.170053	0.820635	low
TCGA-VQ-A91K	5.10137	0	0.301588	2.20408	0.561302	0.882928	low
TCGA-BR-6454	0.003	0	0.206268	1.71097	0.259785	0.848343	low
TCGA-VQ-A94T	0.936986	1	0.184471	2.07413	0.615228	0.895075	low
TCGA-VQ-A8PH	1.06575	1	0.742351	1.93682	0.185486	1.04459	high
TCGA-BR-8382	2.08767	1	0.298658	2.64625	0.373398	0.64483	low
TCGA-KB-A93H	3.13699	0	0.297133	0.640991	0.0802483	1.28083	high
TCGA-BR-A4IV	2.38082	1	1.0481	2.56211	1.19956	1.85611	high
TCGA-BR-6803	2.6	0	0.506602	0.873577	0.806613	2.11025	high
TCGA-BR-4191	1.52877	1	0.637749	2.54688	0.405448	0.859629	low
TCGA-VQ-AA6A	3.24384	0	0.231924	1.25894	0.505891	1.22891	high
TCGA-FP-7916	1.1726	1	0.38648	2.10195	0.297368	0.825309	low
TCGA-HU-8604	1.90137	0	0.565792	1.52095	0.216982	1.13699	high
TCGA-IN-A6RJ	1.03836	0	0.10675	1.89161	0.644595	0.938091	low
TCGA-BR-8590	0.778082	1	0.744592	2.06364	0.749835	1.41779	high
TCGA-BR-7901	0.287671	1	0.716245	0.966283	0.536948	1.9603	high
TCGA-BR-8080	0.8	1	0.827413	1.73244	0.638584	1.61168	high
TCGA-CD-8527	0.59726	1	0.189666	0.704872	0.449112	1.4675	high
TCGA-BR-4369	0.003	0	0.992188	1.50995	0.44668	1.75212	high
TCGA-D7-A4Z0	1.23014	0	0.333309	1.78559	0.308477	0.921137	low
TCGA-B7-A5TK	0.789041	0	0.740194	1.45107	0.0882773	1.21168	high
TCGA-BR-6563	3.26027	0	0.617204	1.36972	0.503552	1.5078	high
TCGA-IN-AB1X	1.12603	0	0.259423	3.46869	0.519743	0.481948	low
TCGA-VQ-A8PK	1.48767	1	0.462157	1.23542	0.0651587	1.09173	high
TCGA-FP-8631	0.0465753	0	0.543595	3.58829	0.394843	0.509667	low
TCGA-HU-A4H2	1.07945	0	0.253626	1.10876	0.435735	1.27283	high
TCGA-HU-A4GJ	1.78082	0	0.208392	2.35991	0.552377	0.771347	low
TCGA-BR-8486	0.003	0	0.440421	2.37915	0.162339	0.695476	low
TCGA-HU-8238	0.126027	0	0.290306	1.32152	0.290542	1.08361	high
TCGA-IN-A6RL	1.11233	1	0.325617	0.980464	0.582749	1.55	high
TCGA-VQ-A8P5	0.643836	1	1.07204	1.7073	0.767401	2.0786	high
TCGA-MX-A666	1.16986	0	0.501923	2.59383	0.738033	0.951575	low
TCGA-BR-4253	0.339726	1	0.415759	3.18631	0.285461	0.520576	low
TCGA-BR-6453	1.32877	0	0.206393	1.17389	0.607863	1.33811	high
TCGA-VQ-A91U	0.142466	1	0.448055	0.91892	0	1.19114	high
TCGA-VQ-A91Q	1.73425	1	0.850079	3.68072	0.275365	0.555406	low
TCGA-BR-8077	0.0575342	0	0.762561	0.832525	0.299479	1.84188	high
TCGA-D7-A6EY	0.953425	1	0.247563	2.43502	0.75446	0.871233	low
TCGA-R5-A7ZI	6.21096	0	0	1.31284	0.410233	0.969158	high
TCGA-VQ-A91W	5.07123	0	0.185613	3.62483	0.116232	0.331689	low
TCGA-HU-A4H4	1.9863	0	0.191815	2.38278	0.361207	0.668832	low
TCGA-IN-8462	1.56712	0	0.470719	1.46017	0.74192	1.53158	high
TCGA-CG-5717	0.580822	1	0.1644	1.43526	0.675997	1.2129	high
TCGA-BR-8485	0.767123	0	1.06412	2.54891	0	0.879119	low
TCGA-CD-8531	1.04932	0	0.302407	3.13024	0.161952	0.457571	low
TCGA-CD-A4MG	0.547945	1	0.303693	1.57037	0.373509	1.03407	high
TCGA-BR-8366	0.0794521	0	0.51167	1.75065	0.657366	1.31378	high
TCGA-VQ-AA6D	1.4274	0	1.20345	2.55993	0.189793	1.08236	high
TCGA-BR-6706	1.50411	1	0.380175	1.77976	0.618051	1.15998	high
TCGA-BR-A4J7	2.70959	0	0.705845	1.76384	1.52902	2.58627	high
TCGA-BR-7715	2.80274	0	0.194717	2.24016	0.234747	0.657929	low
TCGA-D7-8575	1.51781	1	0.819014	2.32944	1.37234	1.97126	high
TCGA-HU-A4GH	0.980822	0	0.401194	1.32279	0.249749	1.13537	high
TCGA-D7-A4YT	1.18904	0	0.320658	3.47175	0.210264	0.411539	low
TCGA-KB-A93G	1.67945	0	2.19915	2.64941	0.681044	2.74575	high
TCGA-HU-A4HD	2.78356	0	0.503145	1.73401	0.607674	1.27494	high
TCGA-R5-A7ZF	0.709589	1	0.186501	1.68023	0	0.71928	low
TCGA-CG-4436	0.665753	0	0.146525	0.925088	0.0690147	1.01729	high
TCGA-VQ-A8PD	1.3589	1	0.43957	2.68296	0.389016	0.703409	low
TCGA-HU-A4GP	0.747945	0	0.225645	2.55198	0.342782	0.627907	low
TCGA-CG-4443	2.49863	0	0.311968	2.14062	0.262193	0.755468	low
TCGA-D7-8576	1.22192	1	0.867659	2.59665	0.643856	1.13948	high
TCGA-CD-A4MH	1.01644	0	1.10004	1.2939	0.160533	1.72289	high
TCGA-BR-8677	2.2274	0	1.18453	2.78356	0.935158	1.55846	high
TCGA-BR-4368	0.003	0	1.24878	3.92546	0.830742	0.924951	low
TCGA-BR-6457	1.13973	0	0.339023	0.699196	0.906737	2.17263	high
TCGA-D7-6518	1.59452	0	0.577151	0.959918	0.312317	1.55437	high
TCGA-CG-4301	0.252055	0	0.775093	2.8102	0.29125	0.780314	low
TCGA-CG-5720	0.0821918	1	0.165687	0.967021	0.416624	1.26213	high
TCGA-BR-8686	1.73973	1	0.104202	2.59338	1.42352	1.13252	high
TCGA-CD-5800	1.09589	0	0.237931	1.084	0.532566	1.35434	high
TCGA-VQ-A8PJ	0.224658	1	1.14489	1.46142	0.187641	1.67843	high
TCGA-D7-A6F0	1.85753	0	0.525568	1.68567	0.181929	1.00776	high
TCGA-D7-A4YX	3.03562	0	0.160791	2.90175	0.12446	0.449518	low
TCGA-IN-A7NT	0.884932	0	1.29178	0.709555	0.657731	3.46161	high
TCGA-CD-8524	1.06301	0	0.375957	1.93595	1.25169	1.61758	high
TCGA-CD-A4MI	0.980822	1	0.731531	1.84439	1.15963	2.00754	high
TCGA-BR-4294	0.003	0	0.460166	0.624335	0.373398	1.7315	high
TCGA-RD-A7BT	0.717808	1	0.724039	1.76723	0.277509	1.17825	high
TCGA-D7-6524	1.48767	0	0.869556	2.2954	0.72779	1.37237	high
TCGA-BR-8592	0.523288	1	1.05471	2.96586	0.809167	1.2194	high
TCGA-VQ-A91D	0.975342	1	0.979879	2.89189	0.416191	0.933364	low
TCGA-BR-6565	0.764384	1	0.763497	1.80826	0.278936	1.18898	high
TCGA-BR-8373	1.23288	0	1.15646	2.43069	0.769433	1.60553	high
TCGA-IN-AB1V	1.31233	0	0.580338	2.84701	0.447209	0.745754	low
TCGA-VQ-A8DV	1.10411	1	0.719403	1.81926	0.0847446	1.0157	high
TCGA-RD-A8N2	9.69863	0	1.34312	2.28579	1.25562	2.63613	high
TCGA-CG-5718	3	1	0.215616	1.25411	0.391878	1.13302	high
TCGA-BR-7707	2.9863	0	0.0886844	2.66293	0.23217	0.509396	low
TCGA-D7-6822	1.0274	0	0.533663	2.5636	0.623118	0.91515	low
TCGA-VQ-A922	0.753425	1	0.874758	2.28294	0.178619	0.976089	high
TCGA-VQ-A8P3	3.10137	0	0.179384	2.09859	0.382391	0.761024	low
TCGA-D7-6521	1.54521	0	0.751292	1.57473	0.555914	1.55759	high
TCGA-VQ-A94R	3.54521	1	1.23278	2.60471	0.566182	1.3752	high
TCGA-FP-8099	1.42192	0	0.468844	3.3469	0.493442	0.573862	low
TCGA-BR-8484	2.09863	1	1.28659	2.44721	0.358059	1.33677	high
TCGA-D7-A747	0.69863	1	1.35344	1.95981	1.16273	2.88361	high
TCGA-R5-A805	0.769863	1	0.584	1.93168	0.217107	0.962211	low
TCGA-CG-4444	3.92055	0	0.312549	2.80515	0.403486	0.618974	low
TCGA-CG-4305	1.32877	0	0.356257	2.46944	0.18916	0.643403	low
TCGA-BR-8367	2.19452	1	1.11703	3.32531	0.708055	1.01864	high
TCGA-HU-8602	1.86027	0	0.242572	4.26324	0.0342157	0.247486	low
TCGA-BR-4187	0.386301	1	1.09397	1.28143	1.22534	3.39834	high
TCGA-HU-A4H0	0.175342	0	0.0738202	3.74012	0.194717	0.30801	low
TCGA-VQ-A8PQ	1.30411	1	0.37629	2.80989	0.751292	0.803906	low
TCGA-CG-4438	4.50685	0	1.07416	2.44374	0.358059	1.16365	high
TCGA-BR-8483	0.449315	0	0.468531	0.871371	0.407951	1.59815	high
TCGA-RD-A8N4	5.94795	0	0.714224	1.51763	0.764516	1.77954	high
TCGA-D7-6527	0.854795	1	0	0.57947	0.245374	1.20121	high
TCGA-D7-A6F2	1.30411	0	0.601126	1.73881	0.297368	1.11397	high
TCGA-HU-A4H6	1.76438	0	0.285106	0.689031	0.379177	1.50521	high
TCGA-BR-8297	0.616438	0	0.724912	1.944	0.617298	1.35511	high
TCGA-BR-A4QL	1.34521	1	0.165687	1.08148	0.449218	1.2259	high
TCGA-CG-4441	1.16712	1	0.70496	2.80137	0.375957	0.789328	low
TCGA-BR-8058	3.10411	0	0.632547	2.21107	0.797262	1.27264	high
TCGA-VQ-A92D	5.56712	0	0.326077	3.54734	0.215368	0.400929	low
TCGA-ZA-A8F6	1.43836	0	0.777451	1.98189	0.790605	1.5409	high
TCGA-BR-8369	1.16986	0	1.02027	4.00286	0.958434	0.834205	low
TCGA-D7-A74A	1.66301	0	0.0272956	1.93599	0.0250288	0.588543	low
TCGA-FP-7998	1.85753	0	0.306379	2.77311	0.406646	0.626385	low
TCGA-VQ-A8P2	3.17808	0	0.0354832	3.89038	0.269991	0.295085	low
TCGA-HU-A4GF	2.15068	0	0.555129	1.77939	0.237931	1.0223	high
TCGA-BR-4361	0.003	0	1.26436	4.11241	0.239398	0.591166	low
TCGA-IN-7808	0.287671	1	0	2.18948	0.954941	0.935563	low
TCGA-BR-8284	0.671233	1	0.766044	2.24537	0.715981	1.30019	high
TCGA-BR-7704	2.93699	0	0.313826	1.39736	0.181039	0.993082	high
TCGA-B7-A5TJ	0.917808	0	0.187008	1.45723	0.308128	0.964808	low
TCGA-BR-8368	0.358904	0	0.0533894	2.77319	0.142479	0.447995	low
TCGA-CG-5723	6.83836	0	0.491186	2.07553	0.145743	0.812287	low
TCGA-D7-8570	2.06027	0	0.368489	2.22783	0.15043	0.703089	low
TCGA-EQ-8122	0.665753	1	0.475811	1.49968	0.71264	1.4826	high
TCGA-FP-A8CX	0.0191781	0	0.269273	1.61819	0.309758	0.950619	low
TCGA-BR-8078	2.46575	0	0.425352	2.60587	1.06468	1.10796	high
TCGA-BR-A4J9	0.0383562	0	0.8819	2.08624	0.419323	1.24542	high
TCGA-CG-5716	0.003	0	0.148609	1.29872	0.923035	1.49087	high
TCGA-CG-5734	0.665753	1	0.233643	0.591392	0.244035	1.39304	high
TCGA-BR-8291	1.66301	1	0.784504	1.5653	0.908044	2.00038	high
TCGA-BR-A4J2	1.18082	0	1.10862	1.80438	1.31168	2.88644	high
TCGA-HU-8608	1.75616	0	0.144438	2.75634	0.3122	0.533931	low
TCGA-KB-A93J	3.07945	0	0.467279	1.77812	0.0820213	0.874037	low
TCGA-CD-A48A	1.03562	0	0.601031	0.902267	0.463936	1.78332	high
TCGA-BR-4201	2.57534	1	0.963252	3.00997	0.469782	0.907301	low
TCGA-FP-A4BF	0.460274	1	0.552672	1.27381	0.555522	1.55728	high
TCGA-BR-A44U	1.15616	1	0.930245	0.997545	0.240253	1.84382	high
