# Supplementary material for: The Development and Assessment of a Unique Disulfidptosis-Associated lncRNA Profile for Immune Microenvironment Prediction and Personalized Therapy in Gastric Adenocarcinoma
Source: Biomedicines. 2025 May 19;13(5):1224. doi: 10.3390/biomedicines13051224 (PMC12109475; doi:10.3390/biomedicines13051224)
Supplement: Supplementary file 1 [file biomedicines-13-01224-s001.zip › Supplementary_Table_S5_Immune_Microenvironment.xlsx]

## Sheet: Sheet1
ID	StromalScore	ImmuneScore	ESTIMATEScore
TCGA-BR-A4J4	263.022	1127.7	1390.72
TCGA-BR-A4IZ	1978.22	1766.78	3745
TCGA-RD-A7C1	325.272	2038.23	2363.5
TCGA-BR-6852	848.785	2386.72	3235.51
TCGA-BR-7851	459.752	1095.42	1555.17
TCGA-BR-A4J1	-760.651	-566.442	-1327.09
TCGA-BR-8487	-102.658	1149.63	1046.97
TCGA-BR-6564	1341.13	1438.79	2779.92
TCGA-D7-6526	-470.617	225.148	-245.469
TCGA-CD-8530	1299.81	1109.52	2409.32
TCGA-FP-7735	108.93	1280.11	1389.04
TCGA-MX-A5UJ	485.559	794.021	1279.58
TCGA-BR-4367	1272.18	1932.95	3205.14
TCGA-D7-5578	577.449	1518.84	2096.28
TCGA-VQ-A8PX	-1250.5	725.586	-524.917
TCGA-BR-8295	-1046.59	-983.367	-2029.96
TCGA-D7-8579	1132.74	1466.92	2599.66
TCGA-HU-A4G8	-264.129	1137.1	872.975
TCGA-3M-AB46	-123.832	255.092	131.259
TCGA-D7-8572	1041.33	1275.02	2316.35
TCGA-VQ-A923	174.697	2277.54	2452.23
TCGA-BR-6710	-189.415	636.683	447.269
TCGA-BR-6802	169.889	1761.99	1931.88
TCGA-VQ-A91N	-873.457	166.394	-707.064
TCGA-D7-8573	-799.011	388.917	-410.093
TCGA-VQ-A91E	-1116.78	1038.84	-77.9339
TCGA-HF-A5NB	-910.207	663.605	-246.602
TCGA-HU-A4GC	-0.220077	639.778	639.558
TCGA-BR-A4QI	-273.358	612.454	339.096
TCGA-VQ-A8PP	97.3536	947.829	1045.18
TCGA-BR-4255	1506.56	1521.12	3027.69
TCGA-MX-A5UG	1615.74	2396.5	4012.24
TCGA-CG-5732	-513.861	1749.51	1235.65
TCGA-CG-5719	1262.54	1477.08	2739.62
TCGA-CD-8532	562.752	2033.6	2596.35
TCGA-HU-A4GT	-560.894	555.205	-5.68957
TCGA-BR-4280	-288.818	1270.82	982
TCGA-VQ-A8PE	-337.876	878.729	540.853
TCGA-BR-A4PE	261.282	1490.35	1751.63
TCGA-CG-4469	-84.644	1218.94	1134.29
TCGA-HU-8243	-434.409	236.118	-198.292
TCGA-D7-6815	180.629	503.784	684.413
TCGA-F1-6874	340.854	1580.87	1921.72
TCGA-HU-8244	-1626.09	-2.45461	-1628.54
TCGA-BR-4366	193.827	679.605	873.431
TCGA-D7-6519	-299.721	482.297	182.576
TCGA-F1-A72C	537.912	1248.03	1785.94
TCGA-BR-8690	709.658	1970.46	2680.12
TCGA-CD-5803	1695.27	2625.95	4321.23
TCGA-CD-8528	103.687	582.666	686.353
TCGA-EQ-A4SO	-1110.12	-24.5168	-1134.64
TCGA-BR-8365	1440.14	1402.89	2843.03
TCGA-RD-A7BS	391.19	1520.8	1911.99
TCGA-D7-6820	-659.927	738.324	78.3972
TCGA-VQ-A8PB	-109.953	479.187	369.234
TCGA-BR-A4IU	1202.29	1720.58	2922.87
TCGA-VQ-A91A	1294.01	1130.27	2424.28
TCGA-CG-4460	-234.872	619.969	385.098
TCGA-BR-A4CR	-936.407	-666.159	-1602.57
TCGA-HU-A4H3	-508.098	628.299	120.201
TCGA-VQ-A94P	1360.23	1388.06	2748.29
TCGA-VQ-A8E3	-489.336	1398.29	908.959
TCGA-BR-8380	1021.96	727.678	1749.64
TCGA-D7-6520	548.19	678.567	1226.76
TCGA-BR-6801	318.962	361.804	680.767
TCGA-R5-A7O7	46.5537	1066.9	1113.46
TCGA-HU-A4H5	-725.699	591.019	-134.68
TCGA-CD-5804	829.253	1486.22	2315.47
TCGA-CD-8526	229.416	869.632	1099.05
TCGA-HU-A4G6	-1344.41	38.5778	-1305.83
TCGA-IN-8663	-702.794	-27.2561	-730.05
TCGA-VQ-A8PM	395.701	1691.57	2087.27
TCGA-BR-A4IY	1143.43	1711.21	2854.64
TCGA-BR-7197	-200.34	-183.386	-383.726
TCGA-BR-8381	1101.47	2356.49	3457.96
TCGA-SW-A7EA	-43.0421	952.103	909.061
TCGA-BR-8676	-383.045	1626.64	1243.59
TCGA-BR-7723	192.065	945.645	1137.71
TCGA-HF-7134	-271.894	793.153	521.259
TCGA-R5-A7ZE	-1183.7	-364.077	-1547.77
TCGA-RD-A7BW	1665.05	2188.81	3853.86
TCGA-BR-4357	842.664	2000.45	2843.12
TCGA-BR-8683	705.522	822.918	1528.44
TCGA-BR-6707	266.971	1922.44	2189.41
TCGA-MX-A663	1131.68	529.482	1661.17
TCGA-VQ-A94U	396.301	136.497	532.798
TCGA-D7-A6EX	-410.424	-175.991	-586.415
TCGA-CD-A4MJ	-17.017	547.922	530.905
TCGA-BR-8081	1168.22	2318.11	3486.33
TCGA-BR-8372	146.261	1886.3	2032.56
TCGA-CD-A489	870.716	1361.12	2231.83
TCGA-BR-A453	1499.51	1153.38	2652.89
TCGA-BR-8589	-357.135	2184.79	1827.66
TCGA-VQ-A91V	-1184.59	33.1937	-1151.4
TCGA-BR-A44T	912.042	2813.75	3725.79
TCGA-CD-A48C	324.565	812.157	1136.72
TCGA-BR-8362	886.568	1351.1	2237.67
TCGA-D7-A4YV	491.297	1808.34	2299.64
TCGA-CD-5801	253.042	2212.38	2465.42
TCGA-BR-8680	-938.872	-580.948	-1519.82
TCGA-BR-8361	-249.183	1201.16	951.976
TCGA-BR-A452	-809.285	-48.249	-857.534
TCGA-CG-5722	549.564	2594.07	3143.63
TCGA-VQ-AA6F	-411.713	1149.83	738.122
TCGA-HU-A4HB	-50.0136	2459.36	2409.34
TCGA-VQ-A8E7	-306.946	77.7326	-229.214
TCGA-VQ-A8DU	-136.013	493.332	357.319
TCGA-BR-6455	382.906	1434.15	1817.05
TCGA-VQ-A91K	120.097	1223.66	1343.75
TCGA-BR-6454	125.822	2052.93	2178.75
TCGA-VQ-A94T	-651.759	-248.427	-900.186
TCGA-HJ-7597	-802.448	1058.06	255.613
TCGA-VQ-A8PH	-977.892	619.751	-358.141
TCGA-B7-A5TI	541.355	761.551	1302.91
TCGA-BR-8382	661.839	1529.68	2191.52
TCGA-KB-A93H	-1300.76	259.69	-1041.07
TCGA-D7-6522	1967.92	3001.38	4969.3
TCGA-BR-A4IV	1566.58	869.057	2435.64
TCGA-BR-6803	1253.47	1644.93	2898.4
TCGA-BR-4191	1142.2	2329.97	3472.17
TCGA-VQ-A8PC	334.192	1564.98	1899.17
TCGA-BR-8588	1040.94	1896.88	2937.82
TCGA-IN-A7NR	-264.126	1127.9	863.778
TCGA-VQ-AA6A	-925.956	25.9025	-900.054
TCGA-FP-7916	1085.79	2324.94	3410.73
TCGA-HU-8604	758.811	2314.69	3073.5
TCGA-BR-4371	-694.637	810.073	115.437
TCGA-IN-A6RJ	-1027.7	392.595	-635.103
TCGA-VQ-AA6B	-638.141	-275.111	-913.251
TCGA-CD-8529	1270.49	2243.58	3514.07
TCGA-BR-8590	1295.1	1649.08	2944.18
TCGA-CD-8535	-588.846	-360.562	-949.407
TCGA-F1-6875	-830.678	-555.658	-1386.34
TCGA-VQ-A8DZ	-302.7	473.81	171.11
TCGA-HU-8249	-550.917	933.953	383.035
TCGA-BR-7901	1059.19	1345.44	2404.63
TCGA-D7-6818	1275.57	1582.42	2858
TCGA-SW-A7EB	-405.12	1094.43	689.307
TCGA-BR-7958	914.655	2529.34	3444
TCGA-CD-A486	258.074	879.811	1137.88
TCGA-BR-A4J6	77.7585	455.907	533.666
TCGA-FP-8209	1731.52	2526.35	4257.87
TCGA-CD-8534	139.858	1007.33	1147.19
TCGA-VQ-A924	-14.9938	1077.11	1062.12
TCGA-BR-8080	1523.72	1813.23	3336.95
TCGA-CD-8527	-299.365	691.777	392.412
TCGA-HF-7136	98.6158	62.7994	161.415
TCGA-BR-4369	449.326	1172.32	1621.65
TCGA-HU-A4GQ	334.059	925.851	1259.91
TCGA-D7-A4Z0	687.71	1726.93	2414.64
TCGA-D7-A6EZ	416.099	1861.56	2277.66
TCGA-B7-A5TK	1134.56	2453.23	3587.78
TCGA-D7-A4YU	637.863	2172.12	2809.98
TCGA-CG-5725	-778.705	-340.113	-1118.82
TCGA-BR-6563	1605.55	2463.69	4069.23
TCGA-IN-AB1X	-575.911	1590.02	1014.11
TCGA-BR-4370	1404.96	1856.28	3261.24
TCGA-VQ-A91Y	1049.96	1717.56	2767.52
TCGA-HU-A4GX	-367.972	1626.61	1258.64
TCGA-VQ-A8P8	277.394	1231.93	1509.32
TCGA-VQ-A8PK	-246.483	519.316	272.833
TCGA-FP-8631	-21.805	137.627	115.822
TCGA-HU-A4H2	-353.423	962.554	609.131
TCGA-HU-A4GJ	422.121	3143.91	3566.03
TCGA-BR-8486	474.82	1316.86	1791.68
TCGA-IN-7806	-648.06	155.593	-492.467
TCGA-HU-8238	52.9641	1226.29	1279.26
TCGA-IN-A6RL	-462.259	624.305	162.045
TCGA-VQ-A8P5	257.334	837.186	1094.52
TCGA-MX-A666	-721.564	596.047	-125.517
TCGA-B7-A5TN	673.996	679.745	1353.74
TCGA-BR-7957	1427.59	790.232	2217.82
TCGA-BR-4253	662.239	2875.95	3538.19
TCGA-D7-8578	1000	909.359	1909.36
TCGA-BR-8687	44.3209	266.291	310.612
TCGA-BR-6453	1063.04	2711.42	3774.46
TCGA-VQ-A91U	-286.844	1228.49	941.645
TCGA-BR-8363	627.716	2199.12	2826.84
TCGA-ZQ-A9CR	1018.87	1497.21	2516.08
TCGA-VQ-A91Q	207.963	32.1585	240.121
TCGA-BR-8077	274.155	1675.63	1949.78
TCGA-RD-A8MV	241.981	2372.85	2614.83
TCGA-D7-A6EY	441.192	2113.17	2554.36
TCGA-RD-A8N1	661.948	2423.38	3085.32
TCGA-FP-8210	1653.83	2506.56	4160.39
TCGA-CG-4442	-150.53	498.749	348.219
TCGA-CD-A487	322.369	507.709	830.078
TCGA-D7-A748	1851.75	2277.58	4129.33
TCGA-CD-5798	1172.76	1381.39	2554.15
TCGA-VQ-A8PF	846.026	2496.91	3342.94
TCGA-BR-4257	982.572	1753.51	2736.08
TCGA-BR-8371	694.182	1426.44	2120.62
TCGA-RD-A8N5	1483.53	1729.57	3213.1
TCGA-R5-A7ZI	-28.1685	2230.19	2202.02
TCGA-VQ-A91W	-471.367	1385.6	914.233
TCGA-BR-8286	439.173	1043.39	1482.57
TCGA-HU-A4H4	-50.6207	1744.91	1694.29
TCGA-BR-8364	1697.82	1587.02	3284.84
TCGA-IN-8462	241.489	787.609	1029.1
TCGA-HU-A4GU	-700.98	259.139	-441.841
TCGA-BR-8059	811.995	351.613	1163.61
TCGA-D7-6525	368.983	788.142	1157.13
TCGA-CG-5717	22.2698	1507.23	1529.5
TCGA-BR-8485	516.029	1183.38	1699.41
TCGA-CD-8531	478.824	2227.96	2706.78
TCGA-VQ-A8E0	-684.484	842.516	158.031
TCGA-CD-A4MG	593.615	1232.93	1826.55
TCGA-IN-A6RO	-1270.51	153.743	-1116.76
TCGA-BR-8366	1275.15	2582.83	3857.98
TCGA-VQ-AA6D	-1276.83	-192.072	-1468.9
TCGA-D7-A6EV	-876.537	74.9548	-801.583
TCGA-F1-6177	-658.751	410.351	-248.4
TCGA-BR-6706	1312.56	2442.86	3755.43
TCGA-VQ-AA69	-867.897	733.501	-134.396
TCGA-BR-A4J7	1249.9	2059.66	3309.56
TCGA-BR-6456	1223.42	1266.89	2490.32
TCGA-BR-7715	448.688	139.672	588.361
TCGA-D7-8575	-68.5149	1452.96	1384.45
TCGA-HU-A4GH	-1530.94	478.752	-1052.19
TCGA-VQ-A8E2	433.602	352.003	785.605
TCGA-D7-A4YT	-477.673	-9.88403	-487.557
TCGA-BR-4363	962.556	1703.99	2666.55
TCGA-IN-A7NU	294.887	1412.58	1707.47
TCGA-CG-4440	-559.312	720.443	161.131
TCGA-KB-A93G	1721.16	1543.83	3265
TCGA-HU-A4G3	-363.772	497.594	133.821
TCGA-HU-A4HD	-147.953	213.748	65.7944
TCGA-FP-A9TM	-829.2	1581.1	751.903
TCGA-D7-6528	-809.677	111.105	-698.572
TCGA-R5-A7ZF	-1130.76	-93.3338	-1224.09
TCGA-VQ-AA6J	176.589	1811.43	1988.02
TCGA-CG-4437	693.245	1901.97	2595.22
TCGA-VQ-A8DT	-1036.56	304.678	-731.878
TCGA-CG-4436	-502.93	1226.87	723.942
TCGA-VQ-A8PD	651.058	2289.1	2940.16
TCGA-BR-7716	449.75	1864.01	2313.76
TCGA-HU-A4GP	-440.635	414.128	-26.507
TCGA-HU-8610	480.433	1946.58	2427.01
TCGA-HF-7133	411.844	1662.65	2074.5
TCGA-CG-4443	-136.135	-133.554	-269.689
TCGA-VQ-AA68	-823.577	804.173	-19.4033
TCGA-D7-8576	124.321	708.068	832.389
TCGA-VQ-AA6I	-589.864	806.04	216.176
TCGA-3M-AB47	1116.73	1252.79	2369.52
TCGA-CD-A4MH	-137.953	571.766	433.813
TCGA-BR-8677	1252.25	1720.26	2972.51
TCGA-VQ-A925	-752.076	201.734	-550.342
TCGA-BR-6452	292.096	1321.32	1613.41
TCGA-BR-8384	1508.97	1505.69	3014.66
TCGA-BR-7717	315.354	727.811	1043.16
TCGA-BR-4267	11.9562	988.438	1000.39
TCGA-IN-A6RI	-1197.48	25.7494	-1171.73
TCGA-BR-7703	-548.345	920.785	372.44
TCGA-BR-7722	222.003	940.205	1162.21
TCGA-BR-4368	775.216	1733.87	2509.08
TCGA-BR-6457	1551.56	1647.73	3199.29
TCGA-D7-6518	1562.99	1519.23	3082.22
TCGA-CG-4301	982.065	1364.16	2346.22
TCGA-CG-5720	599.722	1738.85	2338.57
TCGA-CD-8536	531.384	1158.22	1689.6
TCGA-BR-8686	881.617	2152.09	3033.71
TCGA-D7-6817	-359.126	978.253	619.127
TCGA-CD-5800	-510.246	428.877	-81.3693
TCGA-VQ-A8PJ	-943.945	-15.5344	-959.48
TCGA-D7-5577	231.737	2134.13	2365.86
TCGA-RD-A8MW	1104.21	1995.12	3099.33
TCGA-D7-A6F0	-401.172	918.898	517.725
TCGA-D7-A4YX	-275.72	1447.24	1171.52
TCGA-IN-A7NT	-177.754	270.164	92.4103
TCGA-CD-8524	679.682	999.744	1679.43
TCGA-HU-A4GD	-1441.34	-6.60095	-1447.94
TCGA-HF-7131	-103.652	1213.7	1110.04
TCGA-IN-A6RS	-390.766	1328.78	938.014
TCGA-CD-A4MI	1428.63	2450.03	3878.66
TCGA-BR-4294	-573.799	-7.32841	-581.127
TCGA-RD-A7BT	-1039.87	538.451	-501.416
TCGA-BR-6566	786.706	1731.97	2518.68
TCGA-D7-6524	1331.11	1658.21	2989.32
TCGA-BR-8592	1386.19	1532.35	2918.53
TCGA-BR-4292	-187.76	1476.64	1288.88
TCGA-VQ-A91D	64.2619	996.029	1060.29
TCGA-IN-A6RR	-678.773	525.082	-153.691
TCGA-VQ-A91X	-1730.76	-494.955	-2225.71
TCGA-BR-6565	663.891	1553.99	2217.88
TCGA-BR-8373	610.713	485.187	1095.9
TCGA-CD-8533	-344.079	-595.156	-939.235
TCGA-IN-AB1V	-1247.5	211.532	-1035.96
TCGA-VQ-A8DV	-1022.88	-342.946	-1365.83
TCGA-RD-A8N2	1073.89	1127.04	2200.94
TCGA-HU-A4GY	1699.87	3064.75	4764.62
TCGA-KB-A6F7	-527.49	1499.22	971.733
TCGA-CG-5718	115.387	1518.53	1633.92
TCGA-BR-7707	-49.9144	1053.8	1003.89
TCGA-D7-6822	-346.354	490.039	143.685
TCGA-VQ-A922	426.665	-72.095	354.57
TCGA-VQ-A8P3	152.712	641.646	794.357
TCGA-VQ-A927	-91.4634	792.1	700.636
TCGA-BR-A4PD	0.80275	1401.86	1402.66
TCGA-CD-5799	-15.8754	380.473	364.597
TCGA-D7-6521	1246.06	1883.19	3129.25
TCGA-VQ-A94R	621.276	791.398	1412.67
TCGA-FP-8099	128.985	682.072	811.056
TCGA-BR-8484	676.084	1906.26	2582.34
TCGA-BR-7196	1386.48	1873.89	3260.37
TCGA-D7-A747	956.279	1708.43	2664.71
TCGA-VQ-AA6K	0.507282	837.89	838.397
TCGA-R5-A805	817.512	2088.92	2906.43
TCGA-BR-A4QM	160.844	1785.08	1945.93
TCGA-RD-A8N0	1041.93	2589.72	3631.65
TCGA-CG-4444	659.471	1429.64	2089.11
TCGA-VQ-A91Z	-1590.7	-675.949	-2266.65
TCGA-CG-4305	947.316	1974.54	2921.86
TCGA-D7-8574	1656.96	2747.88	4404.84
TCGA-BR-8367	933.013	726.997	1660.01
TCGA-BR-8296	278.65	1943.24	2221.89
TCGA-CG-5724	207.928	1128.76	1336.69
TCGA-BR-4279	2101.4	2154.55	4255.95
TCGA-BR-A4J5	1323.58	1312.65	2636.23
TCGA-HU-8602	125.946	1721.37	1847.32
TCGA-BR-4187	2141.17	2202.49	4343.66
TCGA-CG-4477	654.769	2080.26	2735.03
TCGA-F1-A448	826.729	1845.23	2671.96
TCGA-CG-4466	-880.281	134.078	-746.203
TCGA-HU-A4H0	-490.607	1630.33	1139.72
TCGA-VQ-A8PQ	911.186	2928	3839.19
TCGA-RD-A8N6	-3.04508	142.982	139.937
TCGA-CG-4438	216.802	1715.7	1932.5
TCGA-BR-8483	-530.299	-262.573	-792.872
TCGA-RD-A8N4	847.814	1221.94	2069.75
TCGA-D7-6527	50.434	794.917	845.351
TCGA-D7-A6F2	142.011	1389.11	1531.12
TCGA-CD-8525	343.8	1521.47	1865.27
TCGA-FP-A4BE	34.3215	1762.17	1796.5
TCGA-BR-A4CS	344.146	911.482	1255.63
TCGA-HU-A4H6	49.7651	1453.15	1502.92
TCGA-BR-8297	724.395	764.206	1488.6
TCGA-BR-A4QL	-671.063	632.03	-39.0327
TCGA-BR-6458	996.609	1790.9	2787.51
TCGA-CG-5721	611.806	2638.07	3249.87
TCGA-CG-4441	638.134	1127.59	1765.73
TCGA-FP-8211	-694.153	974.194	280.042
TCGA-BR-8058	1434.25	2403.1	3837.35
TCGA-HF-7132	496.427	1904.67	2401.09
TCGA-VQ-A92D	-484.523	-272.728	-757.251
TCGA-CG-4462	2151.36	2355.44	4506.8
TCGA-ZA-A8F6	931.131	1460.64	2391.77
TCGA-VQ-A91S	-408.952	1090.33	681.38
TCGA-BR-A4J8	580.251	669.875	1250.13
TCGA-BR-8369	215.913	225.95	441.863
TCGA-D7-A74A	-1042.74	669.44	-373.304
TCGA-B7-5816	1469.83	1905.42	3375.24
TCGA-B7-5818	56.3346	1784.97	1841.31
TCGA-FP-7998	1394.42	2866.03	4260.45
TCGA-VQ-A8P2	-1014.67	-232.797	-1247.47
TCGA-BR-8678	-139.793	76.2206	-63.5728
TCGA-HU-A4GF	-566.179	784.313	218.134
TCGA-BR-6709	1190.42	2565.09	3755.51
TCGA-BR-4361	1174.75	1634.73	2809.48
TCGA-IN-7808	100.555	2910.53	3011.09
TCGA-BR-8284	1129.61	2043.08	3172.69
TCGA-CG-4465	800.479	1508.17	2308.65
TCGA-VQ-AA64	453.144	264.341	717.485
TCGA-BR-7704	260.241	2136.98	2397.23
TCGA-CG-4475	1014.46	782.447	1796.91
TCGA-B7-A5TJ	-332.868	208.524	-124.344
TCGA-VQ-A8PU	-969.339	7.67382	-961.665
TCGA-RD-A8N9	1445.75	1601.52	3047.27
TCGA-BR-8060	1001.06	1295.22	2296.28
TCGA-BR-8682	994.42	1172.79	2167.21
TCGA-BR-8368	-736.401	731.279	-5.12171
TCGA-CG-4304	924.159	1716.82	2640.98
TCGA-HU-A4G9	-1578.35	-311.894	-1890.25
TCGA-CG-5723	349.989	1987.67	2337.65
TCGA-D7-8570	960.916	2687.03	3647.95
TCGA-IN-A6RN	-870.683	265.705	-604.978
TCGA-BR-4256	1787.39	2490.16	4277.55
TCGA-EQ-8122	294.15	325.628	619.777
TCGA-FP-A8CX	-591.797	952.159	360.363
TCGA-BR-8078	681.035	1880.95	2561.99
TCGA-HU-A4G2	44.7268	1068.55	1113.27
TCGA-BR-8679	442.026	203.247	645.273
TCGA-BR-8289	438.479	456.448	894.927
TCGA-CG-5726	-1048.14	167.899	-880.237
TCGA-BR-A4J9	872.58	1028.48	1901.06
TCGA-CG-5716	-378.389	1635.92	1257.53
TCGA-CG-5734	425.57	2435.6	2861.17
TCGA-BR-8291	1776.61	1894.26	3670.87
TCGA-BR-A4J2	1452.86	2118.81	3571.68
TCGA-HU-8608	526.315	2577.77	3104.08
TCGA-HU-A4H8	-1167.86	292.543	-875.315
TCGA-BR-A4PF	-61.5104	1575.51	1514
TCGA-BR-6705	1666.71	1263.73	2930.44
TCGA-VQ-A928	322.989	358.898	681.886
TCGA-IP-7968	540.703	939.405	1480.11
TCGA-FP-7829	243.258	452.614	695.872
TCGA-HU-A4GN	-549.375	635.232	85.8572
TCGA-KB-A93J	-85.7488	1689.22	1603.47
TCGA-CD-A48A	-262.568	716.45	453.882
TCGA-CD-5813	1801.65	2402.61	4204.27
TCGA-VQ-A94O	-478.768	504.179	25.4109
TCGA-D7-A4YY	608.156	1353.2	1961.35
TCGA-RD-A8NB	607.512	1770.96	2378.47
TCGA-BR-8591	249.605	1204.64	1454.25
TCGA-VQ-AA6G	-702.256	262.91	-439.347
TCGA-R5-A7ZR	-910.697	418.794	-491.903
TCGA-BR-4201	1546.21	1779.3	3325.51
TCGA-FP-A4BF	1341.86	2528.74	3870.6
TCGA-BR-A44U	181.946	207.281	389.227
TCGA-VQ-A8PO	109.525	1614.51	1724.04
TCGA-CG-4476	1353.33	1826.22	3179.55
TCGA-BR-7959	1242.82	837.201	2080.02
TCGA-CG-4306	608.57	1515.7	2124.27
