# Supplementary material for: The Development and Assessment of a Unique Disulfidptosis-Associated lncRNA Profile for Immune Microenvironment Prediction and Personalized Therapy in Gastric Adenocarcinoma
Source: Biomedicines. 2025 May 19;13(5):1224. doi: 10.3390/biomedicines13051224 (PMC12109475; doi:10.3390/biomedicines13051224)
Supplement: Supplementary file 1 [file biomedicines-13-01224-s001.zip › Supplementary_Table_S6_Immune cells and function.xlsx]

## Sheet: Sheet1
id	TCGA-IP-7968-11A-01R-2203-13	TCGA-CG-5730-11A-01R-1602-13	TCGA-BR-6802-11A-01R-1884-13	TCGA-IN-8663-11A-01R-2402-13	TCGA-IN-AB1V-11A-11R-A414-31	TCGA-HU-8238-11A-01R-2343-13	TCGA-BR-7717-11A-01R-2055-13	TCGA-BR-6453-11A-01R-1802-13	TCGA-BR-7851-11A-01R-2203-13	TCGA-IN-7806-11A-01R-2055-13	TCGA-CG-5734-11A-01R-1602-13	TCGA-BR-8060-11A-01R-2343-13	TCGA-BR-6454-11A-01R-1802-13	TCGA-BR-6457-11A-01R-1802-13	TCGA-FP-7829-11A-01R-2055-13	TCGA-BR-7704-11A-01R-2055-13	TCGA-HU-A4GN-11A-12R-A251-31	TCGA-CG-5720-11A-01R-1602-13	TCGA-IN-8462-11A-01R-2343-13	TCGA-BR-6852-11A-01R-1884-13	TCGA-BR-7703-11A-01R-2055-13	TCGA-CG-5721-11A-01R-1602-13	TCGA-CG-5728-11A-01R-1602-13	TCGA-CG-5733-11A-01R-1602-13	TCGA-HU-A4GC-11A-11R-A251-31	TCGA-BR-6564-11A-01R-1884-13	TCGA-HU-A4GY-11A-11R-A36D-31	TCGA-BR-7715-11A-01R-2055-13	TCGA-CG-5722-11A-02R-1602-13	TCGA-FP-7735-11A-01R-2055-13	TCGA-HU-A4GP-11A-21R-A251-31	TCGA-BR-7716-11A-01R-2055-13	TCGA-HU-A4GH-11A-11R-A36D-31	TCGA-HU-A4HB-11A-11R-A251-31	TCGA-BR-6458-11A-01R-1802-13	TCGA-IN-AB1X-11A-21R-A39E-31	TCGA-BR-A4J4-01A-12R-A251-31	TCGA-BR-A4IZ-01A-32R-A251-31	TCGA-RD-A7C1-01A-11R-A32D-31	TCGA-BR-6852-01A-11R-1884-13	TCGA-BR-7851-01A-11R-2203-13	TCGA-BR-A4J1-01A-11R-A251-31	TCGA-BR-8487-01A-11R-2402-13	TCGA-BR-6564-01A-12R-1884-13	TCGA-D7-6526-01A-11R-1802-13	TCGA-CD-8530-01A-11R-2343-13	TCGA-FP-7735-01A-11R-2055-13	TCGA-MX-A5UJ-01A-11R-A31P-31	TCGA-BR-4367-01A-01R-1157-13
aDCs	0.725479	0.729399	0.718294	0.606279	0.644336	0.577395	0.813857	0.769774	0.673438	0.603116	0.70547	0.665098	0.66633	0.619273	0.494749	0.613855	0.531977	0.743438	0.694969	0.727507	0.606722	0.614129	0.783202	0.657994	0.481805	0.716617	0.441955	0.830433	0.607054	0.482774	0.597072	0.733347	0.481351	0.595672	0.714022	0.650664	0.613353	0.645088	0.81689	0.757526	0.707007	0.674334	0.715078	0.659252	0.655835	0.634556	0.608626	0.638204	0.820548
APC_co_inhibition	0.777015	0.826396	0.812362	0.768419	0.754941	0.804832	0.854564	0.814951	0.819624	0.762341	0.821501	0.806802	0.839228	0.816226	0.769069	0.819926	0.747927	0.822876	0.784499	0.854301	0.833387	0.81921	0.850292	0.833089	0.731409	0.841234	0.743203	0.863014	0.82223	0.748124	0.751168	0.834329	0.735461	0.759613	0.828608	0.737954	0.874012	0.802562	0.862971	0.906807	0.825437	0.663571	0.818417	0.815914	0.741165	0.797958	0.798345	0.816085	0.868741
APC_co_stimulation	0.729663	0.724684	0.7333	0.683628	0.690108	0.700215	0.772178	0.733972	0.703814	0.70376	0.713399	0.70694	0.764759	0.739808	0.661765	0.739513	0.685292	0.742498	0.7126	0.774158	0.749166	0.702358	0.770317	0.759414	0.658875	0.7274	0.633969	0.787851	0.71594	0.65868	0.667095	0.761307	0.675642	0.672343	0.713693	0.715829	0.754008	0.757917	0.685204	0.798372	0.747799	0.648175	0.74015	0.754577	0.712491	0.694493	0.760898	0.732511	0.793603
B_cells	0.696436	0.729141	0.719761	0.651199	0.618362	0.714792	0.897492	0.790312	0.740609	0.676336	0.687819	0.758799	0.838028	0.762438	0.580595	0.755924	0.596276	0.817914	0.640701	0.787074	0.777259	0.773812	0.885142	0.828875	0.571931	0.777865	0.498778	0.906828	0.759766	0.610012	0.56036	0.755576	0.535527	0.552662	0.777388	0.615561	0.713287	0.769415	0.567214	0.745952	0.743252	0.546459	0.620159	0.725933	0.588332	0.691314	0.75892	0.747126	0.71256
CCR	0.707118	0.709538	0.696638	0.649717	0.662857	0.68616	0.753186	0.731688	0.700726	0.67026	0.706995	0.69196	0.735325	0.711392	0.654734	0.713143	0.680374	0.719252	0.678923	0.739774	0.723346	0.711007	0.740496	0.721084	0.641163	0.72517	0.619605	0.75917	0.718515	0.650391	0.651604	0.733895	0.651141	0.65143	0.709907	0.65891	0.700103	0.72136	0.70294	0.725923	0.704816	0.656441	0.674019	0.706039	0.699421	0.697068	0.714548	0.704404	0.734104
CD8+_T_cells	0.758375	0.833712	0.951592	0.586995	0.809968	0.884079	0.945598	0.880479	0.867303	0.830287	0.846654	0.920998	0.908017	0.938922	0.648241	0.907628	0.756818	0.876197	0.69349	0.922438	0.914011	0.949646	0.944741	0.9354	0.739283	0.904027	0.702033	0.960544	0.952312	0.790429	0.82114	0.935575	0.746153	0.767075	0.922263	0.598283	0.854575	0.871779	0.925805	0.977145	0.853193	0.760594	0.797026	0.873589	0.703902	0.834763	0.849943	0.795956	0.864792
Check-point	0.683317	0.73365	0.742024	0.607889	0.658515	0.70649	0.804625	0.752953	0.718226	0.640223	0.730737	0.701983	0.779976	0.755692	0.619722	0.739812	0.659341	0.75714	0.680466	0.789756	0.753747	0.752577	0.794214	0.782064	0.619814	0.767158	0.576516	0.817364	0.744272	0.637948	0.629954	0.766177	0.602776	0.631394	0.747892	0.634817	0.733652	0.753413	0.724323	0.807838	0.742848	0.642035	0.723409	0.728396	0.670768	0.684444	0.75067	0.713587	0.763368
Cytolytic_activity	0.73754	0.906719	0.926536	0.718743	0.780499	0.914019	0.941467	0.905298	0.902707	0.786177	0.923964	0.887937	0.920875	0.910057	0.680306	0.868092	0.812185	0.917708	0.746991	0.921196	0.897277	0.949245	0.920553	0.927243	0.775041	0.92842	0.765201	0.940859	0.914857	0.781258	0.788562	0.924659	0.767032	0.761548	0.899153	0.636048	0.893456	0.919941	0.910742	0.98445	0.872535	0.775254	0.865457	0.874771	0.703677	0.810184	0.869365	0.830181	0.901157
DCs	0.830399	0.79051	0.781086	0.751136	0.731399	0.701229	0.843697	0.805669	0.745471	0.716872	0.787632	0.69668	0.799648	0.76803	0.744158	0.736482	0.63872	0.824264	0.771706	0.824591	0.732303	0.821986	0.854901	0.781796	0.751583	0.752383	0.723025	0.894101	0.738182	0.735819	0.780636	0.799028	0.624013	0.700291	0.784926	0.767595	0.741996	0.79293	0.777912	0.848271	0.75323	0.676483	0.601128	0.755032	0.728382	0.775095	0.778195	0.74311	0.730101
HLA	0.854675	0.899823	0.902123	0.798386	0.812832	0.889473	0.932284	0.883345	0.890043	0.833741	0.909738	0.873997	0.925589	0.895263	0.844536	0.89157	0.835415	0.927987	0.846826	0.903588	0.913784	0.924335	0.938988	0.91964	0.842746	0.927029	0.803164	0.935022	0.923421	0.86179	0.827012	0.905889	0.826069	0.847506	0.902694	0.808206	0.903154	0.887329	0.895038	0.910982	0.855769	0.792687	0.92132	0.925721	0.845328	0.860412	0.905049	0.842724	0.930248
iDCs	0.650834	0.676288	0.730979	0.80653	0.845299	0.497686	0.747218	0.706279	0.667891	0.853002	0.649152	0.584844	0.685294	0.753552	0.63746	0.583377	0.447655	0.686184	0.853543	0.727824	0.650711	0.692379	0.739235	0.707507	0.606637	0.705535	0.51226	0.747009	0.719224	0.533192	0.506011	0.689803	0.373003	0.437455	0.688764	0.811368	0.833508	0.699201	0.447179	0.572081	0.526596	0.485738	0.642643	0.729256	0.59204	0.662736	0.58349	0.488575	0.607758
Inflammation-promoting	0.719089	0.791022	0.782158	0.658773	0.679582	0.773487	0.865127	0.795283	0.78532	0.709052	0.760635	0.788922	0.844547	0.767904	0.606422	0.794024	0.712071	0.813786	0.698207	0.847111	0.824096	0.805217	0.861184	0.832594	0.689437	0.820108	0.639442	0.873069	0.816631	0.689699	0.67408	0.836161	0.637226	0.675005	0.790321	0.607855	0.789182	0.779588	0.828522	0.881547	0.822581	0.698059	0.779588	0.793538	0.689096	0.727202	0.780812	0.792927	0.824745
Macrophages	0.772049	0.696453	0.658586	0.749854	0.758059	0.676958	0.77197	0.717363	0.726521	0.737061	0.756901	0.735472	0.724649	0.706062	0.720215	0.738382	0.737712	0.724519	0.747113	0.750354	0.752752	0.705195	0.725195	0.753272	0.695538	0.732612	0.682415	0.763988	0.730996	0.698946	0.718557	0.772488	0.700863	0.686203	0.734142	0.752448	0.760852	0.764098	0.755528	0.80232	0.801482	0.687909	0.758144	0.763777	0.775173	0.745594	0.773318	0.719833	0.809544
Mast_cells	0.86281	0.86923	0.897193	0.729604	0.800934	0.772199	0.842428	0.846806	0.829427	0.713939	0.867807	0.849422	0.814261	0.822178	0.819393	0.854183	0.821814	0.813527	0.71054	0.750424	0.765293	0.811791	0.837632	0.882143	0.83662	0.878655	0.861309	0.860033	0.791262	0.875328	0.863682	0.870788	0.782637	0.831767	0.797139	0.755901	0.637171	0.819521	0.602395	0.623927	0.764091	0.519856	0.563708	0.767042	0.641635	0.788501	0.711359	0.825438	0.744741
MHC_class_I	0.972642	0.987651	0.978717	0.96404	0.974259	0.992559	0.99133	0.988023	0.994424	0.969224	0.988972	0.975286	0.994154	0.987377	0.964136	0.986575	0.971812	0.991857	0.980215	0.993578	0.991708	0.991931	0.992179	0.988664	0.954199	0.994208	0.962464	0.991542	0.99326	0.969311	0.960893	0.992363	0.965187	0.965478	0.988593	0.961211	0.997046	0.983331	0.993274	0.999442	0.979875	0.95309	0.994208	0.990614	0.988062	0.980811	0.987904	0.992023	0.997979
Neutrophils	0.772225	0.792275	0.771039	0.710028	0.70916	0.773993	0.853733	0.84042	0.795717	0.703361	0.811355	0.82582	0.831579	0.795606	0.74477	0.821972	0.800262	0.797917	0.707186	0.826934	0.818068	0.795264	0.825162	0.807821	0.756308	0.820312	0.739517	0.843173	0.818113	0.736885	0.757786	0.823983	0.803071	0.739444	0.798906	0.695911	0.772588	0.803252	0.766779	0.788169	0.764214	0.68358	0.755001	0.769931	0.806402	0.755568	0.743486	0.788984	0.801921
NK_cells	0.645302	0.607632	0.820537	0.623607	0.643147	0.67175	0.700807	0.692996	0.597626	0.705415	0.62978	0.688719	0.682379	0.6472	0.529629	0.618917	0.56795	0.631695	0.616501	0.690031	0.679255	0.699707	0.616263	0.70246	0.553143	0.627257	0.398121	0.72577	0.67482	0.573053	0.543824	0.702748	0.571058	0.537641	0.699011	0.590618	0.560292	0.618052	0.630888	0.639962	0.539208	0.507959	0.467921	0.579098	0.377489	0.452713	0.587905	0.50132	0.599055
Parainflammation	0.877132	0.880017	0.875546	0.847119	0.834135	0.872167	0.910388	0.892835	0.890789	0.82968	0.893302	0.857384	0.894858	0.878085	0.836621	0.88275	0.851578	0.896387	0.857509	0.889706	0.881244	0.880324	0.893143	0.887797	0.816723	0.913186	0.808216	0.911639	0.872862	0.815747	0.815293	0.889967	0.822707	0.832714	0.871208	0.831293	0.888691	0.899087	0.883589	0.919719	0.877801	0.830468	0.885876	0.899094	0.896625	0.877349	0.893314	0.894597	0.924963
pDCs	0.61823	0.743887	0.684664	0.570669	0.546686	0.713115	0.825734	0.752951	0.68083	0.629783	0.724048	0.721766	0.755812	0.721288	0.557184	0.68706	0.619325	0.7727	0.602102	0.764681	0.736216	0.715452	0.802727	0.757508	0.518658	0.73527	0.539042	0.814105	0.729814	0.602057	0.577266	0.696051	0.600428	0.583575	0.718144	0.534516	0.660911	0.711513	0.681796	0.779898	0.726231	0.564876	0.700269	0.766288	0.655579	0.640165	0.693757	0.648265	0.716073
T_cell_co-inhibition	0.646832	0.712092	0.720526	0.59893	0.632639	0.707107	0.814899	0.750239	0.721397	0.647554	0.715052	0.681985	0.780922	0.748468	0.600363	0.721447	0.629255	0.752062	0.653484	0.781207	0.747526	0.7734	0.784114	0.782031	0.634261	0.766781	0.562413	0.822919	0.757987	0.649867	0.649041	0.755773	0.587442	0.617351	0.763082	0.609307	0.740116	0.730086	0.755728	0.8432	0.747246	0.630273	0.718052	0.705204	0.638405	0.673619	0.73324	0.69308	0.783437
T_cell_co-stimulation	0.668647	0.754818	0.723751	0.604184	0.659022	0.7185	0.842878	0.781523	0.733351	0.652099	0.736753	0.71897	0.806486	0.786474	0.570319	0.744647	0.613497	0.787487	0.692522	0.808826	0.787716	0.796338	0.849452	0.825327	0.564242	0.788219	0.574093	0.862237	0.767277	0.61752	0.614448	0.786506	0.544595	0.602121	0.783653	0.613713	0.72572	0.785348	0.719876	0.821308	0.761118	0.655165	0.708915	0.752461	0.685813	0.702408	0.774032	0.730884	0.785789
T_helper_cells	0.89235	0.911364	0.839667	0.76904	0.84535	0.860238	0.968699	0.935672	0.89198	0.813355	0.907803	0.893382	0.957722	0.945053	0.896651	0.93394	0.846654	0.945442	0.861581	0.945559	0.940868	0.934485	0.975082	0.962996	0.852551	0.962218	0.851889	0.977067	0.940635	0.855509	0.869346	0.936801	0.858428	0.855373	0.950307	0.78568	0.924229	0.955348	0.952604	0.968582	0.920764	0.781807	0.905623	0.944761	0.850468	0.908231	0.939584	0.878863	0.967609
Tfh	0.697348	0.695577	0.697857	0.570643	0.553049	0.699004	0.900511	0.775737	0.741137	0.656096	0.628843	0.724587	0.847272	0.706261	0.422009	0.758432	0.525016	0.848049	0.586716	0.781471	0.760474	0.723544	0.897124	0.853524	0.491534	0.770976	0.44727	0.900256	0.739929	0.586466	0.4877	0.706716	0.403477	0.55948	0.750064	0.510177	0.653828	0.656031	0.725307	0.797536	0.764802	0.445081	0.650331	0.747323	0.549272	0.652008	0.785083	0.725054	0.719039
Th1_cells	0.54487	0.668063	0.531346	0.54771	0.521195	0.625571	0.750909	0.68083	0.663328	0.555103	0.618472	0.628782	0.678653	0.667852	0.465683	0.651043	0.56613	0.676956	0.609107	0.743398	0.714268	0.684934	0.770992	0.704883	0.530737	0.661574	0.443849	0.793587	0.631776	0.530372	0.511718	0.683418	0.462602	0.528183	0.683775	0.490255	0.714184	0.682871	0.756509	0.80239	0.718345	0.591414	0.637998	0.641131	0.622301	0.652361	0.688156	0.651185	0.746368
Th2_cells	0.575895	0.646888	0.720585	0.54034	0.590729	0.664802	0.727213	0.706977	0.677492	0.584169	0.661675	0.594655	0.716602	0.710988	0.517501	0.625232	0.56507	0.69573	0.628907	0.736838	0.6939	0.718945	0.688117	0.713631	0.576908	0.684157	0.563204	0.74397	0.704023	0.557654	0.520154	0.687135	0.489288	0.530481	0.711113	0.535372	0.662126	0.660355	0.682384	0.677539	0.678785	0.565457	0.685786	0.634483	0.618426	0.61765	0.681521	0.607902	0.6765
TIL	0.734269	0.807526	0.795049	0.657014	0.716025	0.775807	0.893469	0.836338	0.797315	0.718887	0.791767	0.801699	0.857443	0.836646	0.688171	0.811596	0.720237	0.842037	0.720032	0.850425	0.831219	0.848034	0.889604	0.867888	0.7049	0.839685	0.67725	0.908957	0.829571	0.73007	0.716785	0.82306	0.686522	0.697704	0.834973	0.666721	0.780967	0.821585	0.790871	0.856852	0.801022	0.668842	0.745084	0.812978	0.714743	0.767664	0.806243	0.770719	0.821567
Treg	0.819948	0.834086	0.822483	0.804531	0.812918	0.825725	0.859837	0.84464	0.833148	0.813262	0.826771	0.81805	0.857258	0.849304	0.783287	0.831174	0.802759	0.849808	0.824061	0.859153	0.855537	0.840019	0.854187	0.853952	0.777089	0.851267	0.77	0.865714	0.840318	0.787866	0.789946	0.849998	0.775524	0.783113	0.854238	0.806659	0.843331	0.841645	0.831039	0.871001	0.838835	0.804503	0.817912	0.833015	0.821672	0.827577	0.845169	0.834421	0.869514
Type_I_IFN_Reponse	0.784667	0.798344	0.83654	0.781042	0.743958	0.841722	0.899037	0.841772	0.841125	0.769763	0.836739	0.805654	0.865177	0.809006	0.790957	0.826194	0.801811	0.826814	0.775318	0.842998	0.847191	0.855959	0.868223	0.850671	0.803541	0.899328	0.81534	0.878106	0.830664	0.761146	0.782072	0.854552	0.794831	0.796127	0.814197	0.768507	0.81054	0.842353	0.831859	0.905659	0.764778	0.79962	0.808065	0.900324	0.811385	0.825567	0.779533	0.829809	0.870171
Type_II_IFN_Reponse	0.836756	0.774482	0.806545	0.743809	0.800567	0.774677	0.828847	0.807316	0.774815	0.784179	0.808445	0.832869	0.814964	0.82418	0.841325	0.831837	0.811833	0.797766	0.759737	0.826607	0.82051	0.828485	0.796929	0.818651	0.825351	0.827181	0.84838	0.82545	0.811372	0.810404	0.836777	0.831447	0.843248	0.826613	0.835505	0.775943	0.785932	0.871466	0.725308	0.759841	0.784258	0.735538	0.712327	0.853645	0.771769	0.837215	0.815446	0.809228	0.818454
[truncated: 399 more columns]
