# Supplementary material for: The Development and Assessment of a Unique Disulfidptosis-Associated lncRNA Profile for Immune Microenvironment Prediction and Personalized Therapy in Gastric Adenocarcinoma
Source: Biomedicines. 2025 May 19;13(5):1224. doi: 10.3390/biomedicines13051224 (PMC12109475; doi:10.3390/biomedicines13051224)
Supplement: Supplementary file 1 [file biomedicines-13-01224-s001.zip › Supplementary_Table_S8_MSI.xlsx]

## Sheet: Sheet1
id	MSI	CancerType
TCGA-CG-4460	MSI-H	STAD
TCGA-BR-4184	MSI-H	STAD
TCGA-CG-5728	MSI-H	STAD
TCGA-VQ-A91E	MSI-H	STAD
TCGA-HJ-7597	MSI-H	STAD
TCGA-BR-A4QL	MSI-H	STAD
TCGA-CG-5733	MSI-H	STAD
TCGA-VQ-A8PT	MSI-H	STAD
TCGA-BR-8360	MSI-H	STAD
TCGA-BR-8690	MSI-L	STAD
TCGA-CD-8527	MSI-L	STAD
TCGA-HF-7134	MSI-L	STAD
TCGA-RD-A7BT	MSI-L	STAD
TCGA-BR-4188	MSI-L	STAD
TCGA-R5-A804	MSI-L	STAD
TCGA-CD-8533	MSI-L	STAD
TCGA-BR-8295	MSI-L	STAD
TCGA-CG-5727	MSI-L	STAD
TCGA-BR-8370	MSI-L	STAD
TCGA-HU-8244	MSI-L	STAD
TCGA-CG-4472	MSS	STAD
TCGA-BR-4183	MSS	STAD
TCGA-HU-A4HB	MSS	STAD
TCGA-CD-8525	MSS	STAD
TCGA-CG-5716	MSS	STAD
TCGA-BR-A4QM	MSS	STAD
TCGA-BR-A4CQ	MSS	STAD
TCGA-VQ-A8PS	MSS	STAD
TCGA-CG-5725	MSS	STAD
TCGA-BR-8060	MSS	STAD
TCGA-D7-A6ET	MSS	STAD
TCGA-BR-8296	MSS	STAD
TCGA-EQ-5647	MSS	STAD
TCGA-HU-A4GJ	MSS	STAD
TCGA-HF-7131	MSS	STAD
TCGA-CG-5730	MSS	STAD
TCGA-CG-4300	MSS	STAD
TCGA-CD-5813	MSS	STAD
TCGA-VQ-A8PZ	MSS	STAD
TCGA-CD-5802	MSS	STAD
TCGA-VQ-A8PY	MSS	STAD
TCGA-HU-8238	MSS	STAD
TCGA-IN-A6RP	MSS	STAD
TCGA-BR-6709	MSS	STAD
TCGA-VQ-A8DL	MSS	STAD
TCGA-HU-8243	MSS	STAD
TCGA-CG-4455	MSS	STAD
TCGA-HU-8245	MSS	STAD
TCGA-D7-5579	MSS	STAD
TCGA-BR-8676	MSS	STAD
TCGA-BR-4367	MSS	STAD
TCGA-D7-A74B	MSS	STAD
TCGA-BR-7704	MSS	STAD
TCGA-BR-8285	MSS	STAD
TCGA-KB-A6F5	MSS	STAD
