# Supplementary material for: The Development and Assessment of a Unique Disulfidptosis-Associated lncRNA Profile for Immune Microenvironment Prediction and Personalized Therapy in Gastric Adenocarcinoma
Source: Biomedicines. 2025 May 19;13(5):1224. doi: 10.3390/biomedicines13051224 (PMC12109475; doi:10.3390/biomedicines13051224)
Supplement: Supplementary file 1 [file biomedicines-13-01224-s001.zip › Supplementary_Table_S9_TIDE.xlsx]

## Sheet: Sheet1
Patient	No benefits	Responder	TIDE	IFNG	MSI Expr Sig	Merck18	CD274	CD8	CTL.flag	Dysfunction	Exclusion	MDSC	CAF	TAM M2
TCGA-BR-8059-01A-11R-2343-13	FALSE	FALSE	3.31	-0.49	0.7	-0.63	-0.84	-1.11	FALSE	-0.5	3.31	0.14	0.34	0.03
TCGA-D7-6522-01A-11R-1802-13	FALSE	FALSE	2.64	0.67	0.3	1.5	-0.08	1.53	TRUE	2.64	-0.39	-0.19	0.16	-0.01
TCGA-BR-7957-01A-11R-2203-13	FALSE	FALSE	2.62	-1	0.52	-0.16	-0.38	0.17	FALSE	-0.03	2.62	0.04	0.36	0.02
TCGA-BR-6705-01A-12R-1884-13	FALSE	FALSE	2.57	-0.6	0.1	0.12	-0.56	-0.08	FALSE	1.21	2.57	0.03	0.34	0.03
TCGA-BR-A4IZ-01A-32R-A251-31	FALSE	FALSE	2.5	-0.33	0.32	0.12	-0.76	0.38	FALSE	0.4	2.5	-0.03	0.41	0.01
TCGA-BR-7715-01A-11R-2055-13	TRUE	FALSE	2.42	-1.43	0.03	-1.07	-0.75	-1.09	FALSE	-0.59	2.42	0.15	0.15	0.06
TCGA-CD-A487-01A-21R-A24K-31	TRUE	FALSE	2.41	-1.53	0.2	-1.12	-0.93	-1.1	FALSE	-0.93	2.41	0.18	0.14	0.02
TCGA-BR-6706-01A-11R-1884-13	FALSE	FALSE	2.41	2.51	0.14	2.28	5.7	2.48	TRUE	2.41	-0.41	-0.1	0.14	-0.09
TCGA-BR-A4IV-01A-31R-A251-31	TRUE	FALSE	2.41	-1.47	0.3	-0.7	-0.63	-0.88	FALSE	0.04	2.41	-0.02	0.37	0.02
TCGA-VQ-AA64-01A-11R-A414-31	FALSE	FALSE	2.33	-0.49	0.08	-0.56	-1.08	-0.42	FALSE	-0.95	2.33	0.12	0.22	0.01
TCGA-BR-4255-01A-01R-1131-13	FALSE	FALSE	2.32	-0.16	0.2	0.28	-0.61	0.76	FALSE	0.17	2.32	0.01	0.32	0.03
TCGA-MX-A663-01A-11R-A31P-31	FALSE	FALSE	2.27	-0.86	0.11	-0.45	-0.66	-0.29	FALSE	0.36	2.27	0.06	0.24	0.05
TCGA-CD-5798-01A-11R-1602-13	TRUE	FALSE	2.22	-1.25	0.63	-0.29	-0.64	-0.15	FALSE	0.84	2.22	0	0.32	0.02
TCGA-BR-A4J5-01A-21R-A251-31	TRUE	FALSE	2.21	-1.21	0.26	-0.44	-0.89	-0.49	FALSE	0.43	2.21	-0.02	0.35	0.03
TCGA-CD-8530-01A-11R-2343-13	TRUE	FALSE	2.17	-1.05	0.04	-0.28	-0.26	-0.11	FALSE	0.15	2.17	0.04	0.27	0.03
TCGA-BR-A453-01A-11R-A24K-31	FALSE	FALSE	2.16	-0.72	0.6	-0.23	-1.14	0.01	FALSE	0.3	2.16	-0.01	0.31	0.03
TCGA-B7-A5TN-01A-21R-A31P-31	FALSE	FALSE	2.09	-0.12	0.13	-0.19	-0.25	-0.85	FALSE	-0.2	2.09	0.06	0.26	-0.01
TCGA-EQ-8122-01A-11R-2343-13	TRUE	FALSE	2.07	-1.62	0.03	-1.17	-0.73	-1.25	FALSE	-0.61	2.07	0.17	0.13	0.02
TCGA-BR-8297-01A-12R-2343-13	FALSE	FALSE	2.06	-0.41	0.5	-0.4	-0.89	-0.21	FALSE	-0.12	2.06	0.05	0.23	0.04
TCGA-BR-7959-01A-11R-2343-13	FALSE	FALSE	2.03	-0.1	0.06	-0.15	-0.14	0.07	FALSE	0.29	2.03	0.05	0.3	-0.03
TCGA-VQ-A922-01A-11R-A414-31	FALSE	FALSE	1.98	-0.12	0.02	-0.56	-0.56	-0.99	FALSE	0.07	1.98	0.16	0.13	0.01
TCGA-BR-8380-01A-11R-2343-13	TRUE	FALSE	1.98	-1	0.87	-0.35	-0.94	-0.26	FALSE	0.39	1.98	-0.01	0.28	0.04
TCGA-BR-8289-01A-11R-2343-13	TRUE	FALSE	1.93	-1.16	0.11	-0.68	-0.85	-0.48	FALSE	-0.8	1.93	0.09	0.12	0.08
TCGA-FP-7829-11A-01R-2055-13	TRUE	FALSE	1.93	-2.35	0.96	-1.67	-0.65	-2.01	FALSE	-0.11	1.93	-0.02	0.27	0.05
TCGA-FP-7735-11A-01R-2055-13	TRUE	FALSE	1.84	-2.14	0.94	-1.16	-0.92	-0.9	FALSE	0.06	1.84	-0.02	0.25	0.05
TCGA-CD-5803-01A-11R-1602-13	FALSE	FALSE	1.84	1.99	0.34	2.11	0.89	2.62	TRUE	1.84	0.65	-0.07	0.22	-0.05
TCGA-HF-7136-01A-11R-2055-13	FALSE	FALSE	1.84	-0.6	0.08	-0.35	0.35	-0.26	FALSE	-0.66	1.84	0.13	0.13	0.02
TCGA-D7-8578-01A-21R-2343-13	TRUE	FALSE	1.82	-1.23	0.03	-0.35	-0.16	0.33	FALSE	0.88	1.82	-0.01	0.33	-0.03
TCGA-BR-8364-01A-11R-2343-13	FALSE	FALSE	1.79	-0.37	0.32	0.37	-0.57	0.9	FALSE	0.85	1.79	-0.09	0.34	0.03
TCGA-CG-5722-11A-02R-1602-13	TRUE	FALSE	1.79	-1.29	0.79	0.06	-0.85	0.9	TRUE	1.79	-1.17	-0.14	-0.03	0.01
TCGA-BR-A4J1-01A-11R-A251-31	TRUE	FALSE	1.79	-2.09	0.08	-1.49	-1.44	-0.44	FALSE	-1.59	1.79	0.22	-0.06	0.09
TCGA-VQ-A91A-01A-11R-A414-31	FALSE	FALSE	1.77	-0.87	0.07	-0.49	0.72	-1.38	FALSE	-0.25	1.77	0.05	0.27	-0.04
TCGA-VQ-A928-01A-11R-A414-31	FALSE	FALSE	1.74	-0.94	0.33	-0.56	-0.62	-1.31	FALSE	-0.58	1.74	0.09	0.15	0.02
TCGA-CD-A489-01A-11R-A24K-31	FALSE	FALSE	1.73	-0.5	0.15	-0.25	-0.27	0.26	FALSE	0.19	1.73	0.01	0.22	0.03
TCGA-BR-7715-11A-01R-2055-13	FALSE	FALSE	1.73	0.04	0.8	0.74	-0.14	1.16	TRUE	1.73	-2.35	-0.21	-0.15	0.01
TCGA-VQ-A8PQ-01A-11R-A414-31	FALSE	FALSE	1.72	1.21	0.25	1.42	0.79	2.14	TRUE	1.72	-1.77	-0.2	-0.05	-0.02
TCGA-BR-6457-01A-21R-1802-13	FALSE	FALSE	1.71	-0.26	0.1	0.31	-1.01	0.41	TRUE	1.71	1.93	-0.05	0.33	0.02
TCGA-FP-7998-01A-11R-2203-13	FALSE	FALSE	1.69	3.85	0.18	2.84	4.13	3.37	TRUE	1.69	-1.94	-0.2	0.02	-0.11
TCGA-CG-5719-01A-11R-1602-13	TRUE	FALSE	1.67	-1.3	0.11	-0.22	-0.95	-1.08	FALSE	1.38	1.67	-0.01	0.25	0.02
TCGA-BR-7717-01A-11R-2055-13	TRUE	FALSE	1.65	-1.84	0.16	-1.26	-1.34	-0.73	FALSE	-0.07	1.65	0.1	0.08	0.06
TCGA-CG-4475-01A-01R-1157-13	FALSE	FALSE	1.63	-0.97	0.29	-0.88	0.2	-1.68	FALSE	-1.27	1.63	0.07	0.22	-0.03
TCGA-D7-6518-01A-11R-1802-13	FALSE	FALSE	1.59	0.02	0.03	-0.02	-0.58	-1.02	FALSE	1.44	1.59	-0.04	0.29	0
TCGA-CG-5725-01A-11R-1602-13	FALSE	FALSE	1.59	-0.96	0.07	-0.99	-1.23	2.16	FALSE	-0.64	1.59	0.16	-0.01	0.08
TCGA-BR-6564-01A-12R-1884-13	FALSE	FALSE	1.58	-0.29	0.25	0.36	-0.66	0.29	FALSE	1.45	1.58	-0.03	0.28	-0.01
TCGA-BR-6852-01A-11R-1884-13	FALSE	FALSE	1.57	3.13	0.99	2.38	2.31	2.7	TRUE	1.57	-1.72	-0.09	-0.05	-0.12
TCGA-HU-A4HB-11A-11R-A251-31	TRUE	FALSE	1.56	-1.97	0.87	-1.39	-0.74	-1.25	FALSE	-0.24	1.56	-0.03	0.25	0.03
TCGA-HU-A4GH-11A-11R-A36D-31	TRUE	FALSE	1.56	-2.64	0.9	-1.51	-0.88	-1.23	FALSE	0.07	1.56	-0.05	0.27	0.03
TCGA-HU-A4GY-11A-11R-A36D-31	TRUE	FALSE	1.55	-2.33	0.85	-1.36	-0.94	-1.43	FALSE	-0.09	1.55	-0.03	0.23	0.05
TCGA-CD-8524-01A-11R-2343-13	FALSE	FALSE	1.55	0.58	0.03	0.21	-0.81	0.64	FALSE	0.11	1.55	0.07	0.17	-0.01
TCGA-HU-A4GC-11A-11R-A251-31	TRUE	FALSE	1.55	-2.47	0.88	-1.62	-1.45	-1.51	FALSE	-0.28	1.55	-0.03	0.22	0.05
TCGA-D7-A6EX-01A-11R-A31P-31	TRUE	FALSE	1.55	-1.13	0.23	-1.33	-1.43	-1.14	FALSE	-0.53	1.55	0.14	0.02	0.07
TCGA-MX-A5UJ-01A-11R-A31P-31	FALSE	FALSE	1.54	0.04	0.98	-0.25	-0.19	-0.55	FALSE	-0.02	1.54	0.1	0.1	0.02
TCGA-IN-A7NT-01A-21R-A354-31	FALSE	FALSE	1.53	-0.78	0.35	-0.47	0.79	-0.77	FALSE	-0.68	1.53	0.15	0.1	-0.03
TCGA-HU-A4GP-11A-21R-A251-31	TRUE	FALSE	1.53	-1.89	0.87	-1.23	-0.81	-0.58	FALSE	-0.13	1.53	-0.04	0.23	0.04
TCGA-RD-A8N6-01A-11R-A36D-31	FALSE	FALSE	1.5	-0.67	0.09	-0.93	-1.09	-0.46	FALSE	-0.43	1.5	0.09	0.09	0.04
TCGA-D7-6525-01A-11R-1802-13	FALSE	FALSE	1.5	-0.33	0.16	0.16	0.73	-0.41	FALSE	0.02	1.5	0.12	0.13	-0.03
TCGA-CD-A48C-01A-11R-A24K-31	FALSE	FALSE	1.49	-0.16	0.07	-0.7	-0.69	-0.08	FALSE	-0.79	1.49	0.11	0.1	0
TCGA-BR-8366-01A-11R-2343-13	FALSE	FALSE	1.48	3.18	0.34	2.11	2.67	2.05	TRUE	1.48	-0.74	-0.11	0.1	-0.1
TCGA-CD-8529-01A-11R-2343-13	FALSE	FALSE	1.48	1.17	0.16	1.14	0.1	0.71	TRUE	1.48	-0.78	-0.14	0.08	-0.05
TCGA-ZQ-A9CR-01A-11R-A39E-31	FALSE	FALSE	1.47	0.62	0.03	0.08	0.38	-0.01	FALSE	-0.25	1.47	0.1	0.2	-0.07
TCGA-D7-8572-01A-11R-2343-13	FALSE	FALSE	1.46	0.42	0.34	0.57	1.22	0.96	FALSE	0.28	1.46	0.07	0.19	-0.03
TCGA-BR-8058-01A-31R-2343-13	FALSE	FALSE	1.45	1.32	0.26	1.43	0.33	1.6	TRUE	1.45	-0.62	-0.15	0.11	-0.05
TCGA-VQ-A94P-01A-13R-A414-31	FALSE	FALSE	1.45	-0.03	0.59	0.09	-0.2	0.27	FALSE	0.15	1.45	-0.05	0.28	-0.01
TCGA-BR-7717-11A-01R-2055-13	FALSE	FALSE	1.44	-0.03	0.92	0.72	-0.16	1.08	TRUE	1.44	-1.53	-0.15	-0.09	0
TCGA-D7-6524-01A-11R-1802-13	FALSE	FALSE	1.44	-0.61	0.43	-0.07	0.69	-0.7	FALSE	0.97	1.44	-0.03	0.31	-0.05
TCGA-BR-4201-01A-01R-1131-13	FALSE	FALSE	1.42	1	0.97	0.37	1.58	-0.73	FALSE	-0.94	1.42	0.02	0.23	-0.04
TCGA-D7-6519-01A-11R-1802-13	TRUE	FALSE	1.42	-1.1	0.36	-0.43	-1.14	0.14	FALSE	-0.11	1.42	0.14	0.04	0.02
TCGA-RD-A8N2-01A-12R-A36D-31	TRUE	FALSE	1.41	-1.31	0.39	-0.59	-0.99	0.14	FALSE	-0.03	1.41	-0.06	0.24	0.04
TCGA-BR-8365-01A-21R-2343-13	FALSE	FALSE	1.41	-0.12	0.58	0.3	0.06	0.77	FALSE	0.81	1.41	-0.05	0.26	0.01
TCGA-KB-A93G-01A-11R-A39E-31	FALSE	FALSE	1.41	-0.89	0.11	-0.26	1.6	-1.39	FALSE	0.54	1.41	-0.03	0.36	-0.09
TCGA-BR-A452-01A-91R-A251-31	FALSE	FALSE	1.38	-0.4	0.08	-0.57	-0.23	2.24	FALSE	-0.65	1.38	0.2	-0.06	0.07
TCGA-CG-5722-01A-21R-1602-13	FALSE	FALSE	1.38	0.85	0.24	1.43	2.38	2.02	TRUE	1.38	-1.23	-0.06	-0.13	0
TCGA-VQ-A8PD-01A-11R-A414-31	FALSE	FALSE	1.36	1.15	0.33	0.88	0.53	1.01	TRUE	1.36	-1.72	-0.17	-0.05	-0.03
TCGA-BR-8080-01A-11R-2343-13	FALSE	FALSE	1.35	-0.18	0.12	0.36	0.08	0.45	FALSE	0.93	1.35	-0.03	0.24	0
TCGA-FP-7916-01A-11R-2203-13	FALSE	FALSE	1.35	2.49	0.1	1.83	1.05	1.7	TRUE	1.35	-1.34	-0.15	0.03	-0.08
TCGA-VQ-A91Q-01A-12R-A414-31	FALSE	FALSE	1.35	-0.33	0.22	-0.68	-0.17	-1.76	FALSE	-0.36	1.35	0.11	0.14	-0.03
TCGA-CD-8535-01A-11R-2343-13	TRUE	FALSE	1.34	-1.39	0.13	-1.21	0.11	-0.92	FALSE	-1.01	1.34	0.18	-0.01	0.03
TCGA-BR-A4J9-01A-12R-A251-31	FALSE	FALSE	1.33	-0.87	0.27	-0.65	-1.14	-0.89	FALSE	0.26	1.33	-0.04	0.21	0.04
TCGA-BR-A4J2-01A-21R-A251-31	FALSE	FALSE	1.31	-0.67	0.18	0.24	0.26	0.82	FALSE	0.96	1.31	-0.05	0.26	-0.01
TCGA-BR-6803-01A-11R-1884-13	FALSE	FALSE	1.29	-0.35	0.25	0.35	-0.91	0.96	FALSE	1.5	1.29	-0.05	0.21	0.05
TCGA-BR-8295-01A-11R-2343-13	TRUE	FALSE	1.29	-1.79	0.12	-1.74	-1.68	-1.34	FALSE	-1.09	1.29	0.14	-0.06	0.11
TCGA-HU-A4GQ-01A-11R-A36D-31	FALSE	FALSE	1.29	1.24	0.98	0.21	0.78	-0.53	FALSE	-1.23	1.29	0.12	0.1	-0.03
TCGA-CG-5724-01A-11R-1602-13	FALSE	FALSE	1.27	0.74	0.41	0.29	0.28	-0.5	FALSE	0.36	1.27	0.17	0.04	-0.03
TCGA-BR-8678-01A-11R-2402-13	FALSE	FALSE	1.26	1.97	0.37	0.41	1.92	1.35	FALSE	-0.75	1.26	0.18	0.01	-0.01
TCGA-FP-8631-01A-11R-2402-13	TRUE	FALSE	1.26	-1.28	0.11	-1.18	-0.8	-1.64	FALSE	-0.62	1.26	0.11	0.07	0.01
TCGA-BR-7901-01A-11R-2203-13	FALSE	FALSE	1.26	0.44	0.04	0.46	0.08	0.29	FALSE	0.45	1.26	0.02	0.23	-0.05
TCGA-BR-8384-01A-21R-2402-13	FALSE	FALSE	1.25	-0.07	0.56	0.67	-0.04	1.41	FALSE	0.58	1.25	-0.08	0.27	0.01
TCGA-RD-A8N1-01A-12R-A36D-31	FALSE	FALSE	1.23	1.19	0.15	1.16	0.42	1.16	TRUE	1.23	-1.58	-0.15	-0.07	-0.02
TCGA-HU-A4HD-01A-11R-A251-31	TRUE	FALSE	1.23	-1.33	0.03	-1.07	-1.14	-0.43	FALSE	-0.89	1.23	0.15	-0.04	0.06
TCGA-CG-5721-01A-11R-1602-13	FALSE	FALSE	1.23	3.39	0.99	2.47	2.64	2.15	TRUE	1.23	-1.32	-0.05	-0.06	-0.09
TCGA-VQ-A8DU-01A-11R-A36D-31	FALSE	FALSE	1.22	-0.49	0.03	-0.8	-0.61	-0.28	FALSE	-0.62	1.22	0.11	0.01	0.05
TCGA-RD-A8N9-01A-12R-A39E-31	FALSE	FALSE	1.21	-0.07	0.04	0.3	0.05	0.36	FALSE	0.42	1.21	-0.07	0.27	0
TCGA-BR-A4IU-01A-22R-A251-31	FALSE	FALSE	1.2	-0.87	0.36	0.08	-0.68	0.82	FALSE	0.57	1.2	-0.07	0.21	0.05
TCGA-BR-7723-01A-11R-2055-13	FALSE	FALSE	1.19	0.78	0.02	0.62	0.04	1.36	FALSE	-0.54	1.19	0.07	0.05	0.05
TCGA-FP-8209-01A-11R-2343-13	FALSE	FALSE	1.19	0.23	0.4	1.13	0.33	1.98	TRUE	1.19	0.5	-0.13	0.21	0
TCGA-VQ-A94T-01A-11R-A414-31	TRUE	FALSE	1.18	-2.6	0.27	-1.52	1.15	-1.82	FALSE	-1.82	1.18	0.17	-0.03	0.03
TCGA-F1-6875-01A-11R-2055-13	TRUE	FALSE	1.18	-2.81	0.04	-1.97	0.37	0.15	FALSE	-0.62	1.18	0.16	-0.04	0.05
TCGA-BR-7958-01A-21R-2343-13	FALSE	FALSE	1.18	3.47	0.29	2.48	1.81	2.79	TRUE	1.18	-1.29	-0.1	0.01	-0.11
TCGA-CD-8532-01A-11R-2343-13	FALSE	FALSE	1.17	1.52	0.32	1.11	0.11	1.19	TRUE	1.17	-1.48	-0.13	-0.06	-0.03
TCGA-VQ-A94U-01A-12R-A414-31	TRUE	FALSE	1.17	-1.63	0.14	-1.22	-1.05	-1.4	FALSE	-0.55	1.17	0.07	0.05	0.06
TCGA-BR-8680-01A-11R-2402-13	TRUE	FALSE	1.17	-1.48	0.81	-1.35	-1.39	-1.08	FALSE	-1.69	1.17	0.18	-0.09	0.08
TCGA-CD-A4MJ-01A-11R-A251-31	FALSE	FALSE	1.16	0.56	1	-0.18	0.84	-0.58	FALSE	-0.62	1.16	0.16	0.04	-0.02
TCGA-BR-8592-01A-11R-2402-13	TRUE	FALSE	1.15	-1.07	0.6	-0.13	-0.66	0.1	FALSE	0.76	1.15	-0.08	0.24	0.03
TCGA-D7-6520-01A-11R-1802-13	FALSE	FALSE	1.15	0.11	0.04	0.06	-1.04	-1.21	FALSE	0.49	1.15	0.01	0.16	0
TCGA-BR-8369-01A-11R-2343-13	TRUE	FALSE	1.15	-1.49	0.28	-1.17	-1.23	-1.02	FALSE	-0.55	1.15	0.05	0.08	0.05
TCGA-HU-A4HB-01A-12R-A251-31	FALSE	FALSE	1.14	0.71	0.56	0.7	-0.06	0.89	TRUE	1.14	-2.81	-0.17	-0.24	-0.01
TCGA-BR-6454-01A-11R-1802-13	FALSE	FALSE	1.1	1.83	0.03	1.64	0.16	1.84	TRUE	1.1	-1.13	-0.03	-0.08	-0.06
TCGA-RD-A8MV-01A-11R-A36D-31	FALSE	FALSE	1.1	0.76	0.15	0.79	0.32	0.6	TRUE	1.1	-3.02	-0.14	-0.22	-0.1
TCGA-BR-7196-01A-11R-2055-13	FALSE	FALSE	1.08	1.41	0.12	1.25	0.07	1.28	TRUE	1.08	1.08	-0.03	0.25	-0.05
TCGA-BR-8367-01A-11R-2343-13	FALSE	FALSE	1.08	-0.71	0.74	-0.2	-0.49	-0.07	FALSE	-0.17	1.08	-0.04	0.16	0.07
TCGA-BR-8679-01A-11R-2402-13	FALSE	FALSE	1.07	-0.4	0.26	-0.78	0.01	-1.44	FALSE	-1.39	1.07	0.1	0.07	-0.01
TCGA-BR-6801-01A-11R-1884-13	TRUE	FALSE	1.06	-1.77	0.05	-1.46	-1.08	-1.68	FALSE	0.41	1.06	0.04	0.09	0.04
TCGA-BR-7197-01A-11R-2203-13	TRUE	FALSE	1.05	-2.16	0.02	-1.81	-1.81	-1.69	FALSE	-0.5	1.05	0.08	0.01	0.07
TCGA-VQ-A8PF-01A-11R-A414-31	FALSE	FALSE	1.05	2.95	0.23	2.08	1.09	2.04	TRUE	1.05	-2.05	-0.15	-0.08	-0.06
TCGA-BR-6852-11A-01R-1884-13	FALSE	FALSE	1.05	-0.92	0.83	-0.05	-0.75	0.29	TRUE	1.05	-2.2	-0.14	-0.22	0.03
TCGA-B7-A5TI-01A-11R-A31P-31	FALSE	FALSE	1.04	-0.22	0.61	-0.36	-0.87	-0.57	FALSE	-0.43	1.04	0.03	0.08	0.04
TCGA-D7-8570-01A-11R-2343-13	FALSE	FALSE	1.03	2.02	0.03	1.54	1.14	0.52	TRUE	1.03	-1.68	-0.2	-0.02	-0.03
TCGA-CG-4437-01A-01R-1802-13	FALSE	FALSE	1.03	0.62	0.81	1.01	0.62	0.65	TRUE	1.03	-0.29	-0.01	0	-0.05
TCGA-BR-A4J6-01A-11R-A251-31	TRUE	FALSE	1.02	-1.85	0.33	-1.04	-1.38	-0.93	FALSE	-0.35	1.02	0.01	0.08	0.07
TCGA-HU-A4GN-11A-12R-A251-31	TRUE	FALSE	1.02	-1.94	0.97	-1.41	-1.03	-1.37	FALSE	0.13	1.02	-0.06	0.22	0.01
TCGA-BR-7716-11A-01R-2055-13	FALSE	FALSE	1.01	-0.61	0.94	0.25	-0.42	1.01	TRUE	1.01	-0.91	-0.11	-0.03	0.01
TCGA-BR-8081-01A-11R-2343-13	FALSE	FALSE	1	2.38	0.99	1.58	1.69	0.8	TRUE	1	-1.06	-0.1	0.04	-0.09
TCGA-BR-6802-01A-11R-1884-13	FALSE	FALSE	0.97	2.49	0.98	1.82	2.51	1.4	TRUE	0.97	-0.86	0.03	-0.05	-0.12
TCGA-CD-5799-01A-11R-1602-13	FALSE	FALSE	0.97	-1.8	0.48	-1.25	-1.28	-1.59	FALSE	-0.39	0.97	0.1	0.02	0.03
TCGA-CD-5801-01A-11R-1602-13	FALSE	FALSE	0.96	2.16	0.09	1.7	-0.14	2.47	TRUE	0.96	-1.19	-0.04	-0.12	-0.03
TCGA-BR-8371-01A-11R-2343-13	FALSE	FALSE	0.96	-1	0.58	-0.52	-0.86	-0.44	FALSE	0.63	0.96	-0.06	0.17	0.03
TCGA-VQ-A8P3-01A-11R-A36D-31	FALSE	FALSE	0.95	-0.82	0.66	-0.19	-0.01	0.15	FALSE	-0.39	0.95	0.1	0.01	0.03
TCGA-BR-8291-01A-11R-2343-13	FALSE	FALSE	0.94	-0.63	0.08	0.22	-0.94	1.01	TRUE	0.94	1.06	-0.14	0.3	0.02
TCGA-FP-7829-01A-11R-2055-13	FALSE	FALSE	0.94	-1.72	0.74	-1.34	-1.13	-2.12	FALSE	-0.82	0.94	0.07	0.04	0.04
TCGA-BR-8687-01A-11R-2402-13	FALSE	FALSE	0.94	-1.08	0.3	-0.98	-1.38	-1.29	FALSE	-0.47	0.94	0.04	0.06	0.06
TCGA-CD-A4MI-01A-21R-A251-31	FALSE	FALSE	0.93	1.71	0.59	1.44	0.71	1.36	TRUE	0.93	0.37	-0.12	0.25	-0.06
TCGA-D7-A6EY-01A-21R-A31P-31	FALSE	FALSE	0.92	2.15	0.97	1.5	1.74	1.09	TRUE	0.92	-0.97	-0.03	-0.05	-0.07
TCGA-BR-7716-01A-21R-2055-13	FALSE	FALSE	0.92	1.8	0.06	1.65	0.41	2.62	TRUE	0.92	-0.15	-0.01	0.01	-0.03
TCGA-BR-8483-01A-31R-2402-13	FALSE	FALSE	0.91	-1.15	0.01	-1.35	-1.36	-1.27	FALSE	-1.11	0.91	0.12	-0.04	0.06
TCGA-RD-A7BW-01A-11R-A32D-31	FALSE	FALSE	0.87	1.33	0.21	1.02	0.21	2.23	FALSE	0.87	0.87	-0.09	0.24	-0.01
TCGA-HF-7132-01A-11R-2055-13	FALSE	FALSE	0.86	0.9	0.99	1.05	0.68	1.08	TRUE	0.86	-1.23	-0.12	-0.05	-0.01
TCGA-BR-8590-01A-11R-2402-13	FALSE	FALSE	0.84	0.17	0.45	0.58	-0.01	0.73	FALSE	0.73	0.84	-0.08	0.21	0.01
TCGA-VQ-A923-01A-11R-A414-31	FALSE	FALSE	0.84	2.52	0.11	1.62	1.09	2.27	TRUE	0.84	-2.18	-0.11	-0.16	-0.06
TCGA-BR-A4J8-01A-11R-A251-31	FALSE	FALSE	0.82	-1.27	0.04	-1.12	-1.16	-1.15	FALSE	0.31	0.82	0	0.1	0.02
TCGA-BR-8286-01A-12R-2343-13	FALSE	FALSE	0.82	0.42	0.33	0.21	-0.37	0.32	FALSE	-0.78	0.82	0.08	-0.03	0.07
TCGA-RD-A8N4-01A-21R-A36D-31	FALSE	FALSE	0.82	0.21	0.73	0.04	-0.25	0.5	FALSE	0.26	0.82	-0.05	0.17	0.01
TCGA-R5-A7ZF-01A-11R-A354-31	FALSE	FALSE	0.82	-0.06	0.34	-0.94	-0.54	-1.06	FALSE	-1.1	0.82	0.22	-0.13	0.02
TCGA-FP-A4BF-01A-12R-A36D-31	FALSE	FALSE	0.81	2.05	0.12	1.32	0.3	1.33	TRUE	0.81	-0.61	-0.09	0.09	-0.09
TCGA-CG-4442-01A-01R-1157-13	FALSE	FALSE	0.81	0.11	1	-0.67	0.3	-1.19	FALSE	-1.93	0.81	0.12	-0.02	0.01
TCGA-IN-8663-01A-11R-2402-13	FALSE	FALSE	0.81	-0.7	0.14	-0.27	3.52	-0.99	FALSE	-0.63	0.81	0.14	0.02	-0.04
TCGA-B7-5816-01A-21R-1602-13	FALSE	FALSE	0.8	2.26	0.98	1.51	2.63	-0.2	FALSE	0.7	0.8	0.02	0.26	-0.16
TCGA-CD-5813-01A-11R-1602-13	FALSE	FALSE	0.8	0.18	0.02	0.85	-0.43	1.16	FALSE	1.8	0.8	-0.09	0.21	0.01
TCGA-BR-6709-01A-11R-1884-13	FALSE	FALSE	0.8	1.95	0.2	2.12	1.12	2.28	TRUE	0.8	0.61	-0.01	0.16	-0.06
TCGA-VQ-A91Y-01A-11R-A414-31	FALSE	FALSE	0.8	1.36	0.09	0.89	0.3	0.43	FALSE	0.46	0.8	-0.06	0.23	-0.04
TCGA-BR-8677-01A-11R-2402-13	FALSE	FALSE	0.78	2.64	0.29	1.69	1.24	2.08	TRUE	0.78	0.62	0.01	0.16	-0.08
TCGA-CD-8533-01A-11R-2343-13	FALSE	FALSE	0.78	-1.5	0.03	-0.91	-1.32	-1.14	FALSE	-0.41	0.78	0.09	-0.04	0.07
TCGA-BR-7707-01A-11R-2055-13	FALSE	FALSE	0.77	1.31	1	0.83	1.46	-0.27	FALSE	-0.29	0.77	0.19	-0.03	-0.05
TCGA-BR-8373-01A-11R-2343-13	FALSE	FALSE	0.77	0.18	0.06	0	0.09	-0.16	FALSE	-0.06	0.77	0	0.13	0
TCGA-CD-5800-01A-11R-1602-13	FALSE	FALSE	0.76	-1.26	0.06	-0.75	-1.69	-0.11	FALSE	0.15	0.76	0.13	-0.07	0.03
TCGA-CG-4440-01A-01R-1157-13	FALSE	FALSE	0.76	-0.22	0.47	-0.79	-0.38	-0.88	FALSE	-1.41	0.76	0.14	-0.06	0.01
TCGA-BR-7704-11A-01R-2055-13	FALSE	FALSE	0.76	-1.14	0.96	0.1	-0.19	0.7	FALSE	1.04	0.76	-0.08	0.21	-0.01
TCGA-VQ-A94R-01A-11R-A414-31	FALSE	FALSE	0.75	0.8	0.23	0.37	-0.12	0.25	FALSE	-0.11	0.75	0.03	0.05	0.04
TCGA-D7-A4YT-01A-11R-A251-31	FALSE	FALSE	0.74	-0.1	0.26	-0.47	-0.12	-1.07	FALSE	-0.81	0.74	0.09	-0.02	0.04
TCGA-BR-8686-01A-11R-2402-13	FALSE	FALSE	0.74	1.11	0.13	1.21	-0.28	1.77	TRUE	0.74	-0.82	-0.1	0.01	-0.03
TCGA-RD-A8N5-01A-12R-A36D-31	FALSE	FALSE	0.73	-2.27	0.06	-1.25	-0.55	-1.72	FALSE	0.65	0.73	-0.08	0.26	-0.05
TCGA-BR-7704-01A-11R-2055-13	FALSE	FALSE	0.73	2.22	0.14	1.62	0.29	1.21	TRUE	0.73	-0.51	-0.02	-0.09	0.02
TCGA-BR-8381-01A-11R-2402-13	FALSE	FALSE	0.73	2.38	0.2	1.51	0.38	1.81	TRUE	0.73	-0.64	-0.08	0.02	-0.03
TCGA-BR-8060-01A-11R-2343-13	FALSE	FALSE	0.7	0.67	0.29	0.42	0.91	-0.15	FALSE	0.12	0.7	0.05	0.09	-0.02
TCGA-BR-A4J7-01A-31R-A251-31	FALSE	FALSE	0.7	1.42	0.26	0.88	0.22	2.06	TRUE	0.7	0.43	-0.1	0.18	-0.01
TCGA-D7-A747-01A-22R-A33Y-31	FALSE	FALSE	0.69	-0.25	0.2	-0.12	-0.64	0.1	FALSE	0.65	0.69	-0.09	0.16	0.04
TCGA-D7-6822-01A-11R-1884-13	FALSE	FALSE	0.68	1.12	0.07	0.31	0.91	1.98	FALSE	-0.65	0.68	0.08	0.02	0
TCGA-BR-8683-01A-11R-2402-13	FALSE	FALSE	0.68	0.97	0.09	0.81	1.11	1	FALSE	0.24	0.68	0.03	0.13	-0.04
TCGA-VQ-A91Z-01A-11R-A414-31	FALSE	FALSE	0.68	-1.94	0.06	-1.78	-1.84	-0.62	FALSE	-0.91	0.68	0.14	-0.1	0.05
TCGA-BR-4370-01A-01R-1157-13	FALSE	FALSE	0.67	1.33	0.98	0.56	1.46	-0.04	FALSE	-0.2	0.67	-0.04	0.23	-0.08
TCGA-HU-8604-01A-11R-2402-13	FALSE	FALSE	0.66	1.39	0.3	1.27	5.69	1.29	TRUE	0.66	-0.9	-0.02	-0.03	-0.08
TCGA-VQ-A94O-01A-11R-A414-31	FALSE	FALSE	0.64	-0.39	0.02	-0.19	-0.17	-0.54	FALSE	-0.78	0.64	0.14	-0.08	0.02
TCGA-D7-5577-01A-01R-1602-13	FALSE	FALSE	0.64	2.95	0.31	1.98	1.45	1.8	TRUE	0.64	-1.27	-0.05	-0.09	-0.05
TCGA-D7-6818-01A-11R-1884-13	FALSE	FALSE	0.64	-1.06	0.11	-0.21	-0.5	-1.39	FALSE	0.99	0.64	-0.02	0.13	-0.01
TCGA-BR-A44U-01A-11R-A36D-31	FALSE	FALSE	0.63	-1.64	0.05	-1.8	-1.81	-1.96	FALSE	-0.85	0.63	0.05	0	0.04
TCGA-B7-A5TK-01A-12R-A36D-31	FALSE	FALSE	0.62	4.38	0.4	2.55	3.74	2.82	TRUE	0.62	-0.39	-0.04	0.1	-0.12
TCGA-CD-8528-01A-11R-2343-13	FALSE	FALSE	0.62	-0.86	0.89	-0.63	0.05	-0.9	FALSE	-1.36	0.62	0.09	-0.01	0.01
TCGA-3M-AB47-01A-22R-A414-31	FALSE	FALSE	0.62	-1.29	0.45	-0.58	-0.5	-0.59	FALSE	0.29	0.62	-0.07	0.12	0.05
TCGA-CG-4462-01A-01R-1157-13	FALSE	FALSE	0.6	0.06	0.32	0.3	0.67	-0.49	FALSE	0.48	0.6	-0.17	0.32	-0.05
TCGA-CG-4441-01A-01R-1802-13	FALSE	FALSE	0.6	0.19	0.75	0.12	0.11	-0.28	FALSE	0.04	0.6	0.02	0.11	-0.04
TCGA-R5-A7ZI-01A-11R-A354-31	FALSE	FALSE	0.59	0.6	0.81	0.66	1.36	1.01	TRUE	0.59	-2.29	-0.08	-0.23	-0.05
TCGA-BR-6456-01A-11R-1802-13	FALSE	FALSE	0.59	0.29	0.29	0.49	0.21	0.43	TRUE	0.59	1.77	0.07	0.24	-0.04
TCGA-VQ-A8DV-01A-12R-A36D-31	FALSE	FALSE	0.59	-1.71	0	-1.87	-1.42	-1.04	FALSE	-1.19	0.59	0.08	-0.08	0.08
TCGA-VQ-A8DZ-01A-11R-A36D-31	FALSE	FALSE	0.58	-0.81	0.09	-0.74	-0.95	0.51	FALSE	-0.52	0.58	0.12	-0.08	0.04
TCGA-VQ-A8PB-01A-11R-A39E-31	FALSE	FALSE	0.57	-0.37	1	-0.43	-0.26	-0.04	FALSE	-1.78	0.57	0.11	-0.05	0.01
TCGA-CG-5717-01A-11R-1602-13	FALSE	FALSE	0.56	0.27	0.82	0.24	1.14	0.34	TRUE	0.56	-0.9	-0.06	-0.04	-0.03
TCGA-CD-A4MG-01A-11R-A251-31	FALSE	FALSE	0.56	-1.32	0.89	-1.13	-0.79	-1.52	FALSE	-0.69	0.56	0.03	-0.01	0.06
TCGA-VQ-A8PK-01A-12R-A414-31	FALSE	FALSE	0.54	0.41	0.12	0	0.38	-0.42	FALSE	-0.54	0.54	0.11	0.03	-0.06
TCGA-D7-6815-01A-11R-1884-13	FALSE	FALSE	0.52	-0.38	0.31	-0.23	0.53	-0.51	FALSE	-0.31	0.52	0.03	0.02	0.03
TCGA-BR-A4IY-01A-11R-A251-31	FALSE	FALSE	0.52	2.15	0.44	1.42	2.05	0.8	TRUE	0.52	1.25	0.06	0.2	-0.06
TCGA-HU-8608-01A-11R-2402-13	FALSE	FALSE	0.52	4.24	0.61	2.84	6.85	2.4	TRUE	0.52	-2.29	-0.1	-0.13	-0.11
TCGA-BR-6458-01A-11R-1802-13	FALSE	FALSE	0.49	1.38	0.14	1.37	0.45	1.08	TRUE	0.49	0.99	0.02	0.15	-0.02
TCGA-D7-A6EV-01A-11R-A31P-31	FALSE	FALSE	0.48	-1.11	0.89	-1.06	-1.25	-1.31	FALSE	-1.49	0.48	0.15	-0.12	0.04
TCGA-IN-AB1X-01A-11R-A39E-31	FALSE	FALSE	0.47	1.46	0.92	1.5	2.04	2.02	TRUE	0.47	-1.71	-0.02	-0.14	-0.11
TCGA-VQ-A92D-01A-11R-A414-31	FALSE	FALSE	0.47	-0.39	0.34	-0.83	-0.34	-1.3	FALSE	-0.76	0.47	0.1	0	-0.04
TCGA-D7-6526-01A-11R-1802-13	FALSE	FALSE	0.47	-1.77	0.03	-1.33	-1.44	-1.52	FALSE	-0.54	0.47	0.11	-0.08	0.03
TCGA-CG-4443-01A-01R-1157-13	FALSE	FALSE	0.46	-2.1	0.12	-1.94	-1.78	-2.15	FALSE	-1.09	0.46	0.03	-0.07	0.11
TCGA-F1-A72C-01A-21R-A33Y-31	FALSE	FALSE	0.46	0.1	0.16	0.2	-0.38	0.06	FALSE	-0.06	0.46	0.05	0.06	-0.04
TCGA-VQ-A8P5-01A-11R-A39E-31	FALSE	FALSE	0.46	0.62	0.04	0.19	-0.14	-0.41	FALSE	-0.57	0.46	0.09	0.01	-0.02
TCGA-BR-A4CR-01A-11R-A24K-31	FALSE	FALSE	0.45	-2.17	0.17	-1.56	-0.54	-1.71	FALSE	-1.2	0.45	0.09	-0.07	0.04
TCGA-VQ-A8PJ-01A-11R-A414-31	FALSE	FALSE	0.44	-1.1	0.05	-1.17	-1.25	-0.3	FALSE	-0.88	0.44	0.13	-0.1	0.03
TCGA-BR-8284-01A-11R-2343-13	FALSE	FALSE	0.44	1.28	0.91	1.28	0.27	2.48	TRUE	0.44	-0.18	-0.07	0.04	0.01
TCGA-D7-A4YU-01A-21R-A251-31	FALSE	FALSE	0.44	2.71	0.58	1.76	1.36	1.27	TRUE	0.44	-1.05	-0.04	-0.08	-0.05
TCGA-VQ-A8E7-01B-11R-A414-31	FALSE	FALSE	0.41	-0.76	0.13	-1.13	-0.91	-1.26	FALSE	-0.42	0.41	0.08	-0.03	0.01
TCGA-BR-6565-01A-11R-1802-13	FALSE	FALSE	0.4	1.68	0.27	1.27	0.66	0.88	TRUE	0.4	0.33	0.04	0.03	-0.02
TCGA-R5-A7ZE-01B-11R-A354-31	FALSE	FALSE	0.39	-2.95	0.12	-2.28	-0.79	-1.45	FALSE	-0.6	0.39	0.11	-0.11	0.05
TCGA-BR-4369-01A-01R-1157-13	FALSE	FALSE	0.39	0.52	0.03	0.16	-0.21	-0.44	FALSE	-0.53	0.39	-0.01	0.01	0.05
TCGA-3M-AB46-01A-11R-A414-31	FALSE	FALSE	0.39	-0.85	0.02	-1.59	-1.38	-1.74	FALSE	-1.38	0.39	0.08	-0.06	0.04
TCGA-CD-8527-01A-11R-2343-13	FALSE	FALSE	0.38	-0.44	0.09	-0.29	-1.21	0.28	FALSE	-0.23	0.38	0.1	-0.04	-0.01
TCGA-IN-AB1V-11A-11R-A414-31	FALSE	FALSE	0.38	-2.25	0.96	-1.4	0.04	-0.5	FALSE	-0.37	0.38	-0.01	0.03	0.05
TCGA-VQ-AA6B-01A-11R-A414-31	FALSE	FALSE	0.37	-1.57	0.1	-1.4	-1.22	-1.69	FALSE	-1.4	0.37	0.12	-0.11	0.05
TCGA-RD-A7C1-01A-11R-A32D-31	FALSE	FALSE	0.37	1.44	0.51	0.86	0.86	0.99	TRUE	0.37	-1.76	-0.05	-0.2	-0.02
TCGA-FP-8210-01A-11R-2343-13	FALSE	FALSE	0.37	0.59	0.31	1.02	0.21	1.79	FALSE	1.77	0.37	-0.15	0.21	0.01
TCGA-VQ-A8P2-01A-11R-A36D-31	FALSE	FALSE	0.37	-1.75	1	-1.32	-0.25	-1.42	FALSE	-1.57	0.37	0.13	-0.17	0.08
TCGA-CG-4460-01A-01R-1157-13	FALSE	FALSE	0.36	0.27	0.85	-0.25	0.46	-0.22	FALSE	-0.95	0.36	0.07	-0.06	0.03
TCGA-FP-8099-01A-11R-2343-13	FALSE	FALSE	0.36	0.33	0.25	-0.09	-0.42	-1.42	FALSE	-0.03	0.36	0.06	0.03	-0.04
TCGA-VQ-AA6A-01A-11R-A414-31	FALSE	FALSE	0.36	-1.05	0.09	-0.86	-1.33	-1.34	FALSE	-0.93	0.36	0.08	-0.06	0.02
TCGA-BR-8382-01A-11R-2402-13	FALSE	FALSE	0.35	2.21	0.99	0.87	0.91	-0.92	FALSE	0.25	0.35	0.05	0.1	-0.09
TCGA-MX-A666-01A-11R-A31P-31	FALSE	FALSE	0.34	-1.59	0.06	-0.65	-0.62	0.17	FALSE	-0.2	0.34	0.12	-0.18	0.09
TCGA-VQ-AA6D-01A-11R-A414-31	FALSE	FALSE	0.34	-0.83	0.86	-1.04	0.56	-0.47	FALSE	-1.42	0.34	0.15	-0.09	-0.03
TCGA-D7-8579-01A-11R-2343-13	FALSE	FALSE	0.33	-1.36	0.37	-0.5	-0.42	-0.35	FALSE	0.94	0.33	-0.12	0.17	0.01
TCGA-BR-8363-01A-11R-2343-13	FALSE	FALSE	0.33	2.36	0.99	1.75	1.19	2.17	TRUE	0.33	-0.77	0	-0.03	-0.08
TCGA-IN-A7NU-01A-22R-A354-31	FALSE	FALSE	0.33	0.19	0.12	0.18	0.01	-0.53	FALSE	0.59	0.33	0.03	0.04	-0.02
TCGA-D7-6527-01A-11R-1802-13	FALSE	FALSE	0.32	-0.96	0.09	-0.76	-1.12	-1.05	FALSE	0.2	0.32	0.02	-0.03	0.06
TCGA-BR-4187-01A-01R-1131-13	FALSE	FALSE	0.32	-0.32	0.59	0.17	-0.7	0.56	TRUE	0.32	0.93	-0.13	0.3	-0.01
TCGA-CD-A486-01A-11R-A24K-31	FALSE	FALSE	0.28	-0.66	0.06	-0.67	-0.95	-1.29	FALSE	0.01	0.28	0.03	0.02	-0.02
TCGA-BR-8588-01A-11R-2402-13	FALSE	FALSE	0.27	-0.06	0.74	0.17	0.09	0.86	TRUE	0.27	0.2	-0.07	0.11	-0.01
TCGA-HF-7133-01A-11R-2055-13	FALSE	FALSE	0.27	1	0.25	0.9	1.14	0.55	TRUE	0.27	-0.16	0.02	0	-0.04
TCGA-B7-5818-01A-11R-1602-13	FALSE	FALSE	0.25	1.53	0.4	1.09	0.12	0.65	TRUE	0.25	-0.98	-0.04	-0.06	-0.05
TCGA-BR-6707-01A-11R-1884-13	FALSE	FALSE	0.21	2	0.43	1.28	0.54	1.82	TRUE	0.21	-0.88	-0.02	-0.12	0
TCGA-CG-5723-01A-11R-1602-13	FALSE	FALSE	0.21	2.49	0.99	1.41	1.44	1.07	TRUE	0.21	-0.24	0.04	0.01	-0.1
TCGA-MX-A5UG-01A-21R-A31P-31	FALSE	FALSE	0.19	0.29	0.29	0.87	0.63	0.88	FALSE	1.58	0.19	-0.15	0.23	-0.02
TCGA-IN-AB1X-11A-21R-A39E-31	FALSE	FALSE	0.18	-2.84	0.94	-2.28	-0.76	-2.08	FALSE	-0.32	0.18	0	0.01	0.03
TCGA-HU-A4H5-01A-21R-A251-31	FALSE	FALSE	0.18	-0.11	0.11	-0.57	-0.72	-0.84	FALSE	-1.03	0.18	0.09	-0.13	0.05
TCGA-VQ-A8PH-01A-12R-A414-31	FALSE	FALSE	0.17	-1.23	0.02	-0.6	-0.97	0.72	FALSE	-0.72	0.17	0.13	-0.18	0.06
TCGA-HU-8243-01A-11R-2343-13	FALSE	FALSE	0.17	-1.73	0.19	-1.42	-0.77	-1.32	FALSE	-0.63	0.17	0.08	-0.11	0.06
TCGA-BR-6452-01A-12R-1802-13	FALSE	FALSE	0.17	1.38	1	1.06	0.77	0.4	FALSE	-0.5	0.17	0.01	0.02	-0.01
TCGA-BR-7851-01A-11R-2203-13	FALSE	FALSE	0.16	0.54	1	0.41	0.54	0.19	FALSE	-0.28	0.16	0.01	0.01	0.01
TCGA-IP-7968-11A-01R-2203-13	FALSE	FALSE	0.16	-2.13	0.81	-1.56	-1.16	-1.39	FALSE	0.31	0.16	-0.02	0.05	0.01
TCGA-HJ-7597-01A-21R-2203-13	FALSE	FALSE	0.16	2.09	0.98	0.97	0.78	1.32	TRUE	0.16	-0.38	0.11	-0.09	-0.09
TCGA-D7-5578-01A-01R-1602-13	FALSE	FALSE	0.16	-0.03	0.28	0.28	-0.27	0.04	FALSE	1.02	0.16	0.03	-0.01	0
TCGA-VQ-A91D-01A-11R-A414-31	FALSE	FALSE	0.16	1.18	1	0.57	1.43	-1.08	FALSE	-0.54	0.16	0.08	0.03	-0.09
TCGA-D7-A748-01A-12R-A32D-31	FALSE	FALSE	0.16	0.14	0.12	0.03	0.02	-0.88	FALSE	0.91	0.16	-0.17	0.23	-0.03
TCGA-D7-6528-01A-11R-1802-13	FALSE	FALSE	0.15	-0.45	0.26	-0.74	1.23	-1.59	FALSE	-0.41	0.15	0.15	-0.12	-0.01
TCGA-BR-6566-01A-11R-1802-13	FALSE	FALSE	0.15	0.14	0.97	0.3	-0.15	-0.66	FALSE	0.96	0.15	0	0.07	-0.04
TCGA-BR-4256-01A-01R-1131-13	FALSE	FALSE	0.14	2.65	0.99	1.8	2.01	1.19	TRUE	0.14	0.19	-0.07	0.22	-0.11
TCGA-CD-5804-01A-12R-2055-13	FALSE	FALSE	0.14	-0.48	0.03	-0.23	-1.25	-0.32	FALSE	0.95	0.14	-0.04	0.08	-0.01
TCGA-RD-A8NB-01A-12R-A39E-31	FALSE	FALSE	0.13	2.25	0.98	1.35	1.49	0.4	FALSE	0.1	0.13	0.01	0.08	-0.07
TCGA-VQ-A8PO-01A-11R-A414-31	FALSE	FALSE	0.12	1.67	1	1.15	0.62	1.12	TRUE	0.12	-1.06	0.01	-0.12	-0.07
TCGA-B7-A5TJ-01A-11R-A31P-31	FALSE	FALSE	0.12	-1.67	0.24	-1.48	-1.47	-1.76	FALSE	-0.5	0.12	0.04	-0.1	0.08
TCGA-HU-A4H3-01A-21R-A251-31	FALSE	FALSE	0.12	-0.28	1	-0.27	-0.53	-0.06	FALSE	-0.88	0.12	0.12	-0.08	-0.03
TCGA-VQ-AA6K-01A-11R-A414-31	FALSE	FALSE	0.1	0.14	0.09	0.14	-0.4	0.49	FALSE	-0.21	0.1	0.04	0.02	-0.04
TCGA-BR-4367-01A-01R-1157-13	FALSE	FALSE	0.1	2.05	0.31	0.94	0.56	0.12	FALSE	-0.52	0.1	-0.05	0.13	-0.06
TCGA-CG-4306-01A-01R-1157-13	FALSE	FALSE	0.1	0.4	1	0.27	1.02	-0.16	FALSE	-1.09	0.1	0.02	0.06	-0.06
TCGA-CG-4466-01A-01R-1157-13	FALSE	FALSE	0.1	-0.29	0.19	-1.36	-0.81	-1.78	FALSE	-1.9	0.1	0.13	-0.16	0.03
TCGA-IN-8462-01A-11R-2343-13	FALSE	FALSE	0.09	-0.78	0.19	-0.91	-0.58	-1.25	FALSE	0.57	0.09	-0.01	0.05	-0.02
TCGA-BR-8362-01A-11R-2343-13	FALSE	FALSE	0.08	0.62	0.48	0.85	0.03	1.08	FALSE	0.44	0.08	-0.08	0.09	0.01
TCGA-VQ-A8E2-01A-11R-A36D-31	FALSE	FALSE	0.08	0.66	0.04	0.39	-0.01	1.05	TRUE	0.08	2.27	0.17	0.13	0.04
TCGA-VQ-AA6J-01A-11R-A414-31	FALSE	FALSE	0.07	1.87	0.19	1.2	1.21	0.57	TRUE	0.07	-1.27	-0.04	-0.11	-0.05
TCGA-D7-6521-01A-11R-1802-13	FALSE	FALSE	0.05	-0.41	0.05	0.29	-0.6	0.84	FALSE	1.2	0.05	-0.13	0.13	0
TCGA-CD-8525-01A-11R-2343-13	FALSE	FALSE	0.03	0.62	0.01	0.37	-0.97	0.75	FALSE	0.45	0.03	0.06	-0.04	-0.04
TCGA-CD-A4MH-01A-11R-A251-31	FALSE	FALSE	0.02	-1.11	0.01	-1.06	-0.56	-0.59	FALSE	-0.37	0.02	0.04	-0.08	0.03
TCGA-RD-A8MW-01A-11R-A36D-31	FALSE	FALSE	0	1.12	0.04	0.43	0.12	0.04	FALSE	0.37	0	-0.06	0.13	-0.07
TCGA-BR-8484-01A-11R-2402-13	FALSE	FALSE	0	1.58	0.27	1.16	0.83	0.93	TRUE	0	-1.41	-0.13	-0.04	-0.03
TCGA-BR-4191-01A-02R-1131-13	FALSE	TRUE	0	1.2	0.2	0.96	0.49	0.68	TRUE	0	-1.42	-0.18	-0.01	-0.02
TCGA-BR-6563-01A-13R-2055-13	FALSE	TRUE	-0.01	0.02	0.17	0.76	-0.58	1.64	FALSE	1.84	-0.01	-0.19	0.18	0.02
TCGA-D7-8573-01A-11R-2343-13	FALSE	TRUE	-0.03	0.31	0.12	-0.6	-0.35	-0.86	FALSE	-0.87	-0.03	0.12	-0.17	0.03
TCGA-CG-4301-01A-01R-1157-13	FALSE	TRUE	-0.06	0.11	0.31	-0.38	0.33	-1.3	FALSE	-0.91	-0.06	-0.08	0.1	-0.02
TCGA-BR-A4CS-01A-11R-A24K-31	FALSE	TRUE	-0.07	-1.74	0.01	-1.4	-0.76	-1.75	FALSE	-0.19	-0.07	0	-0.01	0
TCGA-CG-4476-01A-01R-1157-13	FALSE	TRUE	-0.07	-0.38	0.43	0.11	-0.16	0.29	FALSE	-0.09	-0.07	-0.14	0.1	0.04
TCGA-BR-8078-01A-11R-2343-13	FALSE	TRUE	-0.07	2.01	1	1.44	1.58	1.52	TRUE	-0.07	-0.47	-0.01	0	-0.07
TCGA-CG-4477-01A-01R-1157-13	FALSE	TRUE	-0.08	2.46	0.7	1.16	2.1	0.42	TRUE	-0.08	-1.31	-0.05	-0.06	-0.08
TCGA-VQ-A8PU-01A-12R-A414-31	FALSE	TRUE	-0.08	-2.3	0.15	-1.67	-1.63	-1.95	FALSE	-1.24	-0.08	0.09	-0.13	0.03
TCGA-R5-A7O7-01A-11R-A33Y-31	FALSE	TRUE	-0.08	-0.89	0.02	-1.06	-0.39	-0.97	FALSE	0.05	-0.08	0.06	-0.1	0.02
TCGA-BR-8060-11A-01R-2343-13	FALSE	TRUE	-0.09	-2.22	0.74	-1.11	-1.12	0.21	FALSE	0.72	-0.09	-0.12	0.1	0.02
TCGA-BR-A4QI-01A-12R-A251-31	FALSE	TRUE	-0.09	0.75	0.44	0.16	0.3	0.26	FALSE	-0.98	-0.09	0.04	-0.07	0
TCGA-CG-5726-01A-11R-1602-13	FALSE	TRUE	-0.09	-0.68	1	-1	-0.85	-1.36	FALSE	-0.9	-0.09	0.13	-0.21	0.06
TCGA-D7-A4YY-01A-11R-A251-31	FALSE	TRUE	-0.1	1.3	0.97	0.81	0.95	0.3	FALSE	-0.15	-0.1	-0.04	0.05	-0.02
TCGA-IN-7806-11A-01R-2055-13	FALSE	TRUE	-0.1	-3.06	0.97	-1.91	-0.96	-0.71	FALSE	-0.07	-0.1	0	-0.05	0.04
TCGA-EQ-A4SO-01A-11R-A251-31	FALSE	TRUE	-0.11	-1.53	0.65	-1.35	-1.16	-1.45	FALSE	-1.5	-0.11	0.09	-0.17	0.05
TCGA-BR-4366-01A-01R-1157-13	FALSE	TRUE	-0.12	-0.27	0.59	-0.8	-0.68	0.22	FALSE	-1.58	-0.12	-0.01	-0.02	0.02
TCGA-HU-A4H4-01A-21R-A251-31	FALSE	TRUE	-0.12	2.27	0.78	1.29	1.1	0.94	TRUE	-0.12	-2.15	-0.02	-0.24	-0.08
TCGA-BR-8589-01A-11R-2402-13	FALSE	TRUE	-0.13	3.08	0.38	1.99	1.09	2.99	TRUE	-0.13	-2.37	-0.07	-0.26	-0.03
TCGA-IP-7968-01A-11R-2203-13	FALSE	TRUE	-0.13	1.45	0.09	1.07	0.74	1.34	TRUE	-0.13	1.09	0.11	0.08	-0.03
TCGA-HU-A4GC-01A-12R-A251-31	FALSE	TRUE	-0.14	-0.74	0.18	-0.5	-1.06	-0.27	FALSE	-0.79	-0.14	0.01	-0.08	0.05
TCGA-VQ-A91N-01A-11R-A414-31	FALSE	TRUE	-0.14	0	0.71	-0.18	-0.52	-0.4	FALSE	-0.97	-0.14	0.11	-0.16	0.02
TCGA-D7-A4YV-01A-11R-A251-31	FALSE	TRUE	-0.15	1.47	0.97	1.23	1.26	2.38	TRUE	-0.15	-0.93	-0.07	-0.07	-0.01
TCGA-BR-4357-01A-01R-1157-13	FALSE	TRUE	-0.15	1.91	0.35	0.92	1.52	0.52	TRUE	-0.15	-0.61	-0.03	-0.01	-0.06
TCGA-BR-8485-01A-11R-2402-13	FALSE	TRUE	-0.15	0.5	0.06	0.69	-0.01	1.39	TRUE	-0.15	0.9	0.06	0.06	0.01
TCGA-CD-8526-01A-11R-2343-13	FALSE	TRUE	-0.15	0.53	0.02	0.29	-0.01	0.34	TRUE	-0.15	1.35	0.15	0.01	0.02
TCGA-ZA-A8F6-01A-23R-A36D-31	FALSE	TRUE	-0.18	-1.11	0.45	-0.34	-0.38	-0.57	FALSE	0.57	-0.18	-0.17	0.14	0.02
TCGA-BR-A4PE-01A-31R-A251-31	FALSE	TRUE	-0.18	2.11	0.44	0.81	0.76	-0.78	FALSE	-0.46	-0.18	0.05	-0.03	-0.05
TCGA-IN-7806-01A-11R-2055-13	FALSE	TRUE	-0.18	-2.07	0.49	-1.31	-1.37	-1.41	FALSE	-0.45	-0.18	0.02	-0.11	0.06
TCGA-BR-A4J4-01A-12R-A251-31	FALSE	TRUE	-0.18	1	0.41	0.29	1.35	0.01	FALSE	-0.46	-0.18	-0.01	0	-0.02
TCGA-BR-8591-01A-11R-2402-13	FALSE	TRUE	-0.19	1.49	1	0.62	0.66	-0.68	FALSE	-0.44	-0.19	0.03	-0.01	-0.06
TCGA-BR-8077-01A-11R-2343-13	FALSE	TRUE	-0.2	0.81	0.03	0.28	-0.07	1.44	TRUE	-0.2	-0.58	0	-0.1	0
TCGA-FP-A4BE-01A-12R-A24K-31	FALSE	TRUE	-0.2	1.77	0.99	1.2	0.63	0.69	TRUE	-0.2	-1.64	-0.05	-0.17	-0.02
TCGA-CG-4305-01A-01R-1157-13	FALSE	TRUE	-0.2	1.63	0.98	1.07	0.97	0.81	TRUE	-0.2	0.04	-0.08	0.06	0.03
TCGA-VQ-A8E3-01A-11R-A39E-31	FALSE	TRUE	-0.21	2.22	0.97	1.29	2.74	0.56	TRUE	-0.21	-1.64	0.02	-0.24	-0.04
TCGA-BR-8682-01A-11R-2402-13	FALSE	TRUE	-0.21	-1.07	0.48	-0.31	-0.49	-0.19	FALSE	0.51	-0.21	-0.16	0.12	0.03
TCGA-KB-A6F7-01A-12R-A32D-31	FALSE	TRUE	-0.21	1.23	0.25	1.05	-0.12	1.47	TRUE	-0.21	-0.53	0.05	-0.15	0
TCGA-HU-A4G2-01A-11R-A251-31	FALSE	TRUE	-0.21	1.15	0.18	-0.04	-0.37	0.17	FALSE	-1.19	-0.21	0.05	-0.13	0.05
TCGA-HU-A4GX-01A-12R-A251-31	FALSE	TRUE	-0.22	1.68	0.97	0.95	0.23	1.57	TRUE	-0.22	-2.19	-0.04	-0.26	-0.05
TCGA-IN-A7NR-01A-11R-A354-31	FALSE	TRUE	-0.23	-0.7	0.32	-0.66	-0.96	-0.21	FALSE	0.43	-0.23	0.01	-0.06	0.02
TCGA-BR-4267-01A-01R-1131-13	FALSE	TRUE	-0.23	-0.46	0.59	-0.39	0.8	-0.81	FALSE	-1	-0.23	0	-0.03	-0.01
TCGA-IN-A6RL-01A-11R-A32D-31	FALSE	TRUE	-0.23	-0.24	0.21	-0.54	-1.03	-1.02	FALSE	-0.53	-0.23	0.03	-0.09	0.01
TCGA-HU-A4GU-01A-11R-A251-31	FALSE	TRUE	-0.24	-1.36	0.93	-1.14	-0.66	-1.14	FALSE	-1.17	-0.24	0.09	-0.13	-0.01
TCGA-HU-A4GN-01A-11R-A251-31	FALSE	TRUE	-0.24	1.45	1	0.47	0.02	0.02	FALSE	-0.74	-0.24	0.13	-0.15	-0.04
TCGA-SW-A7EA-01A-12R-A354-31	FALSE	TRUE	-0.26	1.55	0.99	0.77	2.74	0.14	TRUE	-0.26	0.47	0.12	0.02	-0.08
TCGA-BR-4253-01A-01R-1131-13	FALSE	TRUE	-0.27	4.94	0.91	2.76	3.64	2.6	TRUE	-0.27	-2.73	-0.12	-0.18	-0.12
TCGA-SW-A7EB-01A-11R-A354-31	FALSE	TRUE	-0.28	-0.7	0.1	-0.29	-0.97	0.39	FALSE	0.29	-0.28	0.01	-0.1	0.04
TCGA-VQ-A924-01A-11R-A414-31	FALSE	TRUE	-0.28	1.35	1	0.91	1.8	0.52	TRUE	-0.28	-0.4	0.06	-0.06	-0.07
TCGA-IN-8663-11A-01R-2402-13	FALSE	TRUE	-0.29	-2.44	0.98	-2.46	-0.34	-2.25	FALSE	-0.62	-0.29	-0.01	-0.08	0.04
TCGA-RD-A7BT-01A-11R-A33Y-31	FALSE	TRUE	-0.3	-0.69	0.22	-0.73	-1.34	-0.82	FALSE	-1.38	-0.3	0.11	-0.25	0.07
TCGA-BR-A4QL-01A-31R-A251-31	FALSE	TRUE	-0.31	-1.23	1	-1.28	-1.02	-0.91	FALSE	-0.89	-0.31	0.07	-0.2	0.07
TCGA-IN-A6RI-01A-11R-A32D-31	FALSE	TRUE	-0.33	-1.61	0.58	-1.48	-1.16	-1.95	FALSE	-1.05	-0.33	0.09	-0.21	0.05
TCGA-HU-A4H2-01A-11R-A251-31	FALSE	TRUE	-0.33	-0.22	0.18	-0.43	-0.78	-0.22	FALSE	-0.32	-0.33	0.05	-0.13	0.03
TCGA-IN-8462-11A-01R-2343-13	FALSE	TRUE	-0.35	-1.85	0.96	-1.67	-0.02	-1.88	FALSE	-0.22	-0.35	-0.02	-0.06	0.03
TCGA-BR-6455-01A-11R-1802-13	FALSE	TRUE	-0.36	1.51	0.58	1.09	-0.15	1.86	TRUE	-0.36	0.3	0.04	-0.02	0.02
TCGA-D7-8576-01A-11R-2343-13	FALSE	TRUE	-0.36	-0.25	0.26	-0.52	-0.47	-1.07	FALSE	-0.41	-0.36	-0.03	-0.05	0.03
TCGA-IN-A6RN-01A-12R-A33Y-31	FALSE	TRUE	-0.37	-2	0.28	-1.67	-0.3	-1.6	FALSE	-0.32	-0.37	0.01	-0.09	0.01
TCGA-VQ-A925-01A-11R-A414-31	FALSE	TRUE	-0.37	-0.81	0.34	-0.64	-0.46	-0.25	FALSE	-0.41	-0.37	0.04	-0.13	0.03
TCGA-BR-8361-01A-11R-2343-13	FALSE	TRUE	-0.39	1.31	1	1.05	1.45	1.59	TRUE	-0.39	-0.83	0.05	-0.17	-0.02
TCGA-FP-7735-01A-11R-2055-13	FALSE	TRUE	-0.39	-0.68	0.01	-0.05	-1.33	-0.43	FALSE	0.42	-0.39	-0.04	-0.07	0.05
TCGA-VQ-A8P8-01A-11R-A39E-31	FALSE	TRUE	-0.39	-1.16	0.58	-0.41	-0.66	-0.43	FALSE	0.39	-0.39	-0.04	-0.01	0.01
TCGA-BR-4294-01A-01R-1131-13	FALSE	TRUE	-0.41	-2.07	0.15	-1.93	-0.58	-1.33	FALSE	-0.78	-0.41	-0.06	-0.06	0.05
TCGA-VQ-AA6I-01A-11R-A414-31	FALSE	TRUE	-0.43	0.18	0.81	0.14	-0.01	-0.13	FALSE	-0.87	-0.43	0.06	-0.15	0.02
TCGA-F1-A448-01A-11R-A24K-31	FALSE	TRUE	-0.43	-1.01	0.91	-0.22	0	-0.54	FALSE	0.57	-0.43	-0.08	0.07	-0.05
TCGA-VQ-A91E-01A-31R-A414-31	FALSE	TRUE	-0.45	0.18	0.99	0.28	0.1	0.51	TRUE	-0.45	-1.72	0.03	-0.26	-0.03
TCGA-BR-4279-01A-01R-1131-13	FALSE	TRUE	-0.45	0.25	0.8	0.15	0.16	0.74	TRUE	-0.45	0.7	-0.1	0.23	-0.02
TCGA-FP-8211-01A-11R-2343-13	FALSE	TRUE	-0.47	-0.29	0.2	-0.22	-0.54	0.12	FALSE	-0.2	-0.47	0.03	-0.13	0.02
TCGA-D7-A6EZ-01A-11R-A31P-31	FALSE	TRUE	-0.48	3.5	0.62	1.92	1.96	1.17	TRUE	-0.48	-0.62	0.01	-0.04	-0.07
TCGA-HU-A4G6-01A-11R-A24K-31	FALSE	TRUE	-0.52	0.03	0.21	-0.74	-0.71	-1.45	FALSE	-1.32	-0.52	0.1	-0.22	0.03
TCGA-HU-A4H0-01A-11R-A251-31	FALSE	TRUE	-0.52	3.53	0.26	1.99	3.1	1.23	TRUE	-0.52	-1.51	0.02	-0.21	-0.05
TCGA-CD-A48A-01A-12R-A36D-31	FALSE	TRUE	-0.53	-0.71	0.04	-0.73	1.95	-1.01	FALSE	0.12	-0.53	0.01	-0.1	0.01
TCGA-BR-7722-01A-31R-2203-13	FALSE	TRUE	-0.53	-1.2	0.1	-0.72	-1.21	-0.81	FALSE	0.87	-0.53	-0.09	0.01	0
TCGA-KB-A93H-01A-11R-A39E-31	FALSE	TRUE	-0.54	-0.17	0.21	-1.19	-0.82	0.35	FALSE	-1.33	-0.54	0.13	-0.26	0.03
TCGA-BR-4368-01A-01R-1157-13	FALSE	TRUE	-0.57	1.61	1	1.11	0.9	1.27	TRUE	-0.57	0.37	0.02	0.07	-0.04
TCGA-VQ-AA68-01A-11R-A414-31	FALSE	TRUE	-0.58	0.65	0.36	0.31	0.18	0.38	FALSE	-0.42	-0.58	0.05	-0.13	-0.02
TCGA-VQ-A91U-01A-11R-A414-31	FALSE	TRUE	-0.58	1.39	0.3	0.57	-0.12	0.71	TRUE	-0.58	-1.56	-0.02	-0.23	0.01
TCGA-VQ-A8PP-01A-21R-A414-31	FALSE	TRUE	-0.58	1.15	1	0.78	0.65	0.71	TRUE	-0.58	0.94	0.07	0.1	-0.04
TCGA-HU-A4GF-01A-11R-A24K-31	FALSE	TRUE	-0.58	0.47	0.07	-0.07	-0.01	0.08	FALSE	-0.73	-0.58	0.08	-0.2	0.02
TCGA-VQ-A8PE-01A-11R-A414-31	FALSE	TRUE	-0.59	0.42	0.14	0.4	0.53	0.85	TRUE	-0.59	0.21	0.1	-0.08	0
TCGA-F1-6177-01A-11R-1802-13	FALSE	TRUE	-0.59	-0.07	1	-0.21	0.08	-0.85	FALSE	-0.65	-0.59	0.07	-0.15	-0.02
TCGA-HU-8249-01A-11R-A36D-31	FALSE	TRUE	-0.6	0.45	0.04	-0.19	0.46	0.01	FALSE	-0.18	-0.6	0.08	-0.19	0.01
TCGA-BR-A4PF-01A-11R-A251-31	FALSE	TRUE	-0.6	1.3	0.49	0.71	1.52	0.8	TRUE	-0.6	-1.7	-0.04	-0.13	-0.08
TCGA-D7-A4YX-01A-11R-A251-31	FALSE	TRUE	-0.6	3.11	0.69	1.64	2.11	1.25	TRUE	-0.6	-1.14	0.03	-0.15	-0.06
TCGA-D7-A6F0-01A-11R-A31P-31	FALSE	TRUE	-0.61	1.6	0.08	0.59	0.09	0.83	TRUE	-0.61	0.62	0.08	-0.04	0.05
TCGA-RD-A7BS-01A-11R-A32D-31	FALSE	TRUE	-0.61	0.8	0.37	-0.12	0.22	-0.54	FALSE	0.88	-0.61	-0.03	0	-0.07
TCGA-HU-A4GT-01A-21R-A251-31	FALSE	TRUE	-0.62	-0.64	1	-0.77	-0.11	-0.91	FALSE	-1.39	-0.62	0.09	-0.21	0.02
TCGA-IN-A6RJ-01A-21R-A33Y-31	FALSE	TRUE	-0.62	-1.63	0.71	-1.58	-0.57	-1.43	FALSE	0.13	-0.62	0	-0.11	0.01
TCGA-IN-A6RR-01A-12R-A32D-31	FALSE	TRUE	-0.62	-1.43	0.17	-0.9	-1.31	-0.53	FALSE	-0.59	-0.62	0.02	-0.16	0.02
TCGA-BR-8368-01A-11R-2343-13	FALSE	TRUE	-0.62	0.17	1	0.14	-0.31	0.12	FALSE	-0.92	-0.62	0.09	-0.23	0.03
TCGA-BR-7703-01A-11R-2055-13	FALSE	TRUE	-0.63	-0.83	0.99	-0.38	-1.2	-0.5	FALSE	-0.13	-0.63	0.05	-0.19	0.03
TCGA-BR-8486-01A-31R-2402-13	FALSE	TRUE	-0.64	0.7	0.09	0.14	0.17	-1.07	FALSE	0.54	-0.64	-0.03	-0.04	-0.03
TCGA-D7-6820-01A-11R-1884-13	FALSE	TRUE	-0.65	-1.46	0.2	-1.05	-0.89	-1.88	FALSE	0.2	-0.65	0.03	-0.15	0.02
TCGA-VQ-A91X-01A-12R-A414-31	FALSE	TRUE	-0.67	-2.54	0.22	-2.06	-1.71	-1.87	FALSE	-1.17	-0.67	0.09	-0.27	0.07
TCGA-CG-4438-01A-01R-1157-13	FALSE	TRUE	-0.69	2.55	0.13	1.22	1.31	0.36	TRUE	-0.69	-0.92	0	-0.11	-0.03
TCGA-CD-8536-01A-11R-2343-13	FALSE	TRUE	-0.7	0.51	1	0.39	-0.35	1.1	TRUE	-0.7	1.26	0.11	0.06	0
TCGA-HF-7134-01A-11R-2055-13	FALSE	TRUE	-0.7	-0.67	0.53	-0.33	0.03	-0.74	FALSE	-0.5	-0.7	0.03	-0.12	-0.02
TCGA-IN-AB1V-01A-21R-A414-31	FALSE	TRUE	-0.7	-1.65	0.82	-1.11	-0.21	-0.76	FALSE	-0.19	-0.7	-0.01	-0.1	0.01
TCGA-CG-4465-01A-01R-1157-13	FALSE	TRUE	-0.71	0.89	1	0.27	0.73	-0.82	FALSE	-1	-0.71	-0.05	-0.02	-0.04
TCGA-D7-A74A-01A-11R-A32D-31	FALSE	TRUE	-0.72	-0.01	0.34	-0.4	-1.06	-0.52	FALSE	-0.97	-0.72	0.07	-0.23	0.04
TCGA-IN-A6RO-01A-12R-A33Y-31	FALSE	TRUE	-0.72	0.49	0.66	-0.29	-1.02	-1.13	FALSE	-1.16	-0.72	0.09	-0.23	0.03
TCGA-BR-4292-01A-01R-1131-13	FALSE	TRUE	-0.73	0.97	1	0.5	1.59	0.31	TRUE	-0.73	-1.76	-0.01	-0.24	-0.01
TCGA-BR-8690-01A-11R-2402-13	FALSE	TRUE	-0.76	1.94	0.03	0.71	-0.46	0.88	FALSE	0.43	-0.76	-0.03	-0.02	-0.06
TCGA-HU-A4G3-01A-11R-A24K-31	FALSE	TRUE	-0.76	-2.17	0.53	-1.62	-1.53	-1.53	FALSE	-0.13	-0.76	-0.04	-0.12	0.04
TCGA-VQ-A91W-01A-11R-A414-31	FALSE	TRUE	-0.77	0.15	0.17	0.01	0.49	-0.95	FALSE	-0.45	-0.77	0	-0.12	0
TCGA-HU-A4GP-01A-11R-A251-31	FALSE	TRUE	-0.77	-1.9	0.5	-1.42	-0.99	-1.06	FALSE	-0.63	-0.77	0.03	-0.16	0.01
TCGA-BR-A44T-01A-32R-A24K-31	FALSE	TRUE	-0.78	0.39	0.28	0.48	0.1	0.81	FALSE	1.35	-0.78	-0.14	0	0.02
TCGA-VQ-A91S-01A-11R-A414-31	FALSE	TRUE	-0.78	1.64	0.31	0.94	1.96	1.91	TRUE	-0.78	-0.69	0.07	-0.12	-0.05
TCGA-R5-A7ZR-01A-11R-A354-31	FALSE	TRUE	-0.79	-0.64	0.12	-1.03	-1.14	-0.86	FALSE	-0.71	-0.79	0.05	-0.21	0.03
TCGA-CG-5718-01A-11R-1602-13	FALSE	TRUE	-0.79	-0.18	0.04	-0.11	-0.47	-0.64	FALSE	0.99	-0.79	-0.03	-0.09	0
TCGA-BR-4363-01A-01R-1157-13	FALSE	TRUE	-0.8	2.14	0.95	1.15	0.88	0.7	TRUE	-0.8	0.35	-0.01	0.12	-0.05
TCGA-CG-4444-01A-01R-1157-13	FALSE	TRUE	-0.8	-0.44	0.33	-0.19	-0.13	-0.8	FALSE	-0.67	-0.8	-0.04	-0.07	-0.01
TCGA-VQ-A8DT-01A-11R-A36D-31	FALSE	TRUE	-0.81	-1.6	0.8	-1.15	-1.13	-0.66	FALSE	-1.16	-0.81	0.04	-0.22	0.05
TCGA-CD-8534-01A-11R-2343-13	FALSE	TRUE	-0.83	-0.52	0.11	-0.39	-0.78	-0.62	FALSE	0.14	-0.83	-0.05	-0.13	0.05
TCGA-BR-6802-11A-01R-1884-13	FALSE	TRUE	-0.84	-1.81	0.97	-1.03	-1.46	0.67	FALSE	-0.23	-0.84	-0.09	-0.12	0.07
TCGA-BR-8676-01A-11R-2402-13	FALSE	TRUE	-0.85	0.45	0.48	0.19	-0.91	0.87	FALSE	-1.28	-0.85	0.01	-0.21	0.05
TCGA-BR-A4PD-01A-11R-A251-31	FALSE	TRUE	-0.86	0.87	0.1	0.15	-0.3	-0.45	FALSE	0.06	-0.86	-0.02	-0.08	-0.04
TCGA-HF-A5NB-01A-11R-A31P-31	FALSE	TRUE	-0.87	0.11	1	0	0.53	0.16	FALSE	-0.79	-0.87	0.05	-0.2	0.01
TCGA-VQ-A91K-01A-11R-A414-31	FALSE	TRUE	-0.89	0.1	0.99	0.24	0.29	-0.09	FALSE	0.45	-0.89	-0.06	-0.03	-0.04
TCGA-BR-8487-01A-11R-2402-13	FALSE	TRUE	-0.91	0.51	0.99	-0.17	-0.07	-0.87	FALSE	-0.85	-0.91	-0.01	-0.14	0
TCGA-D7-8574-01A-13R-2343-13	FALSE	TRUE	-0.92	-0.03	0.1	0.77	-0.36	1.67	FALSE	1.84	-0.92	-0.21	0.07	0.02
TCGA-VQ-AA6G-01A-11R-A414-31	FALSE	TRUE	-0.92	-1.14	0.54	-0.77	0.92	-1.55	FALSE	-0.57	-0.92	0.03	-0.1	-0.06
TCGA-VQ-A8PM-01A-21R-A414-31	FALSE	TRUE	-0.93	-0.12	0.1	0.09	-0.49	-0.17	FALSE	0.8	-0.93	-0.1	-0.05	0.01
TCGA-CD-8531-01A-11R-2343-13	FALSE	TRUE	-0.94	-0.38	0.24	0.31	-0.74	-1.06	FALSE	0.46	-0.94	-0.08	-0.09	0.03
TCGA-HF-7131-01A-11R-2055-13	FALSE	TRUE	-0.97	-0.13	0.33	0.35	0.69	0.16	FALSE	0.02	-0.97	-0.01	-0.08	-0.05
TCGA-HU-8602-01A-11R-2402-13	FALSE	TRUE	-0.97	2.61	1	1.93	2.72	0.48	FALSE	-0.63	-0.97	0.03	-0.07	-0.11
TCGA-VQ-A8E0-01A-11R-A414-31	FALSE	TRUE	-1.01	-0.78	0.24	-0.41	-0.64	-1.66	FALSE	-0.46	-1.01	0	-0.16	0.01
TCGA-VQ-A91V-01A-11R-A414-31	FALSE	TRUE	-1.01	-1.71	0.43	-1.35	-0.98	-1.22	FALSE	-0.84	-1.01	0.04	-0.18	-0.01
TCGA-IN-A6RS-01A-12R-A354-31	FALSE	TRUE	-1.02	0.01	0.37	-0.02	-0.33	0.19	FALSE	-0.65	-1.02	0.02	-0.18	-0.01
TCGA-BR-4257-01A-01R-1131-13	FALSE	TRUE	-1.04	0.97	0.99	0.65	0.45	0.4	TRUE	-1.04	0.34	-0.02	0.09	-0.02
TCGA-CG-5720-01A-11R-1602-13	FALSE	TRUE	-1.04	-0.04	0.83	0.18	0.02	-0.12	FALSE	0.97	-1.04	-0.07	-0.06	-0.02
TCGA-HU-A4G8-01A-11R-A251-31	FALSE	TRUE	-1.06	2.03	1	0.99	1.67	0.03	FALSE	-0.73	-1.06	0.07	-0.18	-0.06
TCGA-VQ-AA69-01A-11R-A414-31	FALSE	TRUE	-1.06	1.25	0.62	0.9	1.4	0.43	TRUE	-1.06	-0.4	0.07	-0.12	-0.02
TCGA-VQ-A927-01A-12R-A414-31	FALSE	TRUE	-1.07	-1.08	0.62	-0.77	-0.58	-0.96	FALSE	0.19	-1.07	-0.09	-0.07	0.02
TCGA-BR-4371-01A-01R-1157-13	FALSE	TRUE	-1.08	0.4	0.78	-0.25	0.38	-0.85	FALSE	-1.27	-1.08	0.02	-0.2	0.02
TCGA-HU-A4GH-01A-11R-A24K-31	FALSE	TRUE	-1.1	-1.55	0.17	-1.34	-0.79	-1.32	FALSE	-0.66	-1.1	0.05	-0.23	0
TCGA-BR-6710-01A-11R-1884-13	FALSE	TRUE	-1.11	-1.98	0.81	-1.07	-1.22	-0.31	FALSE	0.58	-1.11	-0.12	-0.04	0
TCGA-BR-4361-01A-01R-1157-13	FALSE	TRUE	-1.13	1.61	1	1.01	1.59	0.54	TRUE	-1.13	0.51	0.01	0.11	-0.05
TCGA-BR-8372-01A-11R-2343-13	FALSE	TRUE	-1.16	2.97	1	1.9	1.64	1.39	TRUE	-1.16	-1.15	0	-0.16	-0.03
TCGA-D7-A4Z0-01A-22R-A251-31	FALSE	TRUE	-1.19	-1.17	0.32	-0.57	-0.11	-0.77	FALSE	1.11	-1.19	-0.17	0.04	-0.02
TCGA-D7-6817-01A-11R-1884-13	FALSE	TRUE	-1.21	-0.53	0.5	-0.19	-0.15	-0.22	FALSE	0.05	-1.21	-0.05	-0.13	0
TCGA-VQ-AA6F-01A-31R-A414-31	FALSE	TRUE	-1.22	0.47	0.08	0.12	-0.35	-0.15	FALSE	0.12	-1.22	0	-0.17	-0.03
TCGA-HU-A4GD-01A-11R-A36D-31	FALSE	TRUE	-1.24	-2.34	0.04	-1.78	-1.27	-0.69	FALSE	-0.41	-1.24	0.01	-0.26	0.05
TCGA-CG-4304-01A-01R-1157-13	FALSE	TRUE	-1.27	0.05	0.22	-0.09	0.36	-0.47	FALSE	0.17	-1.27	-0.16	0.01	-0.02
TCGA-HU-A4G9-01A-11R-A24K-31	FALSE	TRUE	-1.29	-1.52	1	-1.76	-1.46	-1.86	FALSE	-1.39	-1.29	0.04	-0.28	0.04
TCGA-HU-8610-01A-22R-2402-13	FALSE	TRUE	-1.3	0.12	0.09	0.41	1.21	-0.69	FALSE	0.6	-1.3	-0.11	-0.03	-0.04
TCGA-VQ-A8PC-01A-11R-A39E-31	FALSE	TRUE	-1.31	-0.1	0.1	0.21	-0.01	-0.24	FALSE	0.46	-1.31	-0.11	-0.05	-0.03
TCGA-CG-4436-01A-01R-1157-13	FALSE	TRUE	-1.34	0.49	0.22	-0.72	1.03	-1.16	FALSE	-1.53	-1.34	0.02	-0.21	-0.01
TCGA-HU-A4H8-01A-11R-A251-31	FALSE	TRUE	-1.36	-0.08	1	-0.36	0.02	-0.84	FALSE	-1.13	-1.36	0.02	-0.26	0.02
TCGA-F1-6874-01A-11R-1884-13	FALSE	TRUE	-1.37	1.23	0.97	0.89	0.84	0.37	FALSE	0.5	-1.37	-0.06	-0.03	-0.11
TCGA-BR-6453-01A-11R-1802-13	FALSE	TRUE	-1.38	-0.5	0.36	0.48	-0.92	0.63	FALSE	2.13	-1.38	-0.18	-0.06	0.03
TCGA-BR-6564-11A-01R-1884-13	FALSE	TRUE	-1.41	-0.41	0.93	0.35	-0.03	0.37	FALSE	1.8	-1.41	-0.16	-0.02	-0.02
TCGA-D7-A6F2-01A-12R-A31P-31	FALSE	TRUE	-1.42	-0.27	0.05	0.04	-0.26	0.31	FALSE	0.28	-1.42	-0.1	-0.12	0.01
TCGA-CG-5730-11A-01R-1602-13	FALSE	TRUE	-1.44	-1.75	0.94	-0.9	-0.83	-0.74	FALSE	1.16	-1.44	-0.13	-0.1	0.02
TCGA-HU-A4H6-01A-11R-A251-31	FALSE	TRUE	-1.49	-0.74	0.05	-0.84	-0.78	-0.89	FALSE	0.4	-1.49	-0.01	-0.21	-0.01
TCGA-HU-A4GY-01A-21R-A24K-31	FALSE	TRUE	-1.5	1.31	0.12	1.09	0.35	1.14	FALSE	1.4	-1.5	-0.24	0.03	-0.01
TCGA-BR-A4QM-01A-12R-A251-31	FALSE	TRUE	-1.53	-1.96	0.15	-1.3	-0.9	-0.31	FALSE	0.66	-1.53	-0.1	-0.16	0.03
TCGA-FP-A8CX-01A-11R-A36D-31	FALSE	TRUE	-1.54	-0.69	0.47	-0.51	-0.29	-0.63	FALSE	0.3	-1.54	-0.06	-0.2	0.02
TCGA-HU-8244-01A-11R-2343-13	FALSE	TRUE	-1.56	-2.28	0.59	-1.83	-1.38	-1.7	FALSE	-0.84	-1.56	0.02	-0.33	0.07
TCGA-CG-4469-01A-01R-1157-13	FALSE	TRUE	-1.6	-0.24	0.78	-0.48	0.42	-1.51	FALSE	-1.16	-1.6	-0.04	-0.19	-0.01
TCGA-BR-4280-01A-01R-1131-13	FALSE	TRUE	-1.6	0.99	0.99	0.46	0.8	0.04	FALSE	-0.92	-1.6	0	-0.24	0
TCGA-RD-A8N0-01A-12R-A36D-31	FALSE	TRUE	-1.62	0.07	0.37	0.44	0.01	1.22	FALSE	1.2	-1.62	-0.2	-0.06	0.02
TCGA-BR-6457-11A-01R-1802-13	FALSE	TRUE	-1.64	-1.87	0.88	-0.33	-1.2	0.7	FALSE	1.52	-1.64	-0.18	-0.09	0.03
TCGA-CG-5734-11A-01R-1602-13	FALSE	TRUE	-1.67	-1.62	0.88	-0.94	-1.09	-0.93	FALSE	1.19	-1.67	-0.14	-0.1	0
TCGA-BR-6454-11A-01R-1802-13	FALSE	TRUE	-1.7	-0.96	0.7	0.01	-0.73	-0.05	FALSE	2.16	-1.7	-0.18	-0.04	-0.03
TCGA-BR-7703-11A-01R-2055-13	FALSE	TRUE	-1.75	-0.92	0.89	-0.02	-0.87	0.33	FALSE	0.89	-1.75	-0.14	-0.14	0.02
TCGA-CG-5716-01A-21R-1802-13	FALSE	TRUE	-1.79	-1.86	0.62	-0.55	-1.03	-0.47	FALSE	1.19	-1.79	-0.09	-0.23	0.05
TCGA-D7-8575-01A-11R-2343-13	FALSE	TRUE	-1.8	-0.31	0.3	0.04	0.55	-0.25	FALSE	0.42	-1.8	-0.17	-0.04	-0.05
TCGA-BR-6453-11A-01R-1802-13	FALSE	TRUE	-1.81	-1.64	0.88	-0.61	-0.87	-0.37	FALSE	1.21	-1.81	-0.16	-0.13	0.01
TCGA-BR-7851-11A-01R-2203-13	FALSE	TRUE	-1.86	-0.91	0.97	-0.49	0.11	-0.12	FALSE	0.64	-1.86	-0.14	-0.14	0.01
TCGA-HU-8238-01A-11R-2343-13	FALSE	TRUE	-1.87	-0.76	0.16	-0.87	-0.43	-0.79	FALSE	0.9	-1.87	-0.07	-0.18	-0.04
TCGA-HU-8238-11A-01R-2343-13	FALSE	TRUE	-1.89	-1.71	0.99	-1.03	-0.51	0.21	FALSE	0.44	-1.89	-0.14	-0.16	0.02
TCGA-KB-A93J-01A-11R-A39E-31	FALSE	TRUE	-1.92	2.14	0.49	1.29	1.09	0.09	FALSE	0.34	-1.92	-0.12	-0.15	-0.03
TCGA-BR-8296-01A-11R-2343-13	FALSE	TRUE	-1.96	-0.03	0.12	0.15	-0.47	0.42	FALSE	1.21	-1.96	-0.12	-0.15	-0.02
TCGA-R5-A805-01A-11R-A36D-31	FALSE	TRUE	-1.97	-0.59	0.19	-0.32	0.39	-0.36	FALSE	0.72	-1.97	-0.16	-0.03	-0.1
TCGA-CG-5732-01A-11R-1602-13	FALSE	TRUE	-1.99	-0.63	0.28	0.13	-0.81	0.46	FALSE	1.16	-1.99	-0.1	-0.21	0.01
TCGA-CG-5721-11A-01R-1602-13	FALSE	TRUE	-2	-1.58	0.54	-0.43	-1.27	0.75	FALSE	1.32	-2	-0.15	-0.19	0.04
TCGA-VQ-A8PX-01A-12R-A414-31	FALSE	TRUE	-2.03	0.1	0.9	-0.06	-0.98	-0.09	FALSE	-0.48	-2.03	-0.01	-0.28	-0.02
TCGA-CG-5733-11A-01R-1602-13	FALSE	TRUE	-2.11	-1.75	0.3	-0.4	-1.35	0.21	FALSE	1.8	-2.11	-0.18	-0.17	0.03
TCGA-CG-5720-11A-01R-1602-13	FALSE	TRUE	-2.13	-1.28	0.82	-0.13	-1.14	-0.3	FALSE	1.74	-2.13	-0.16	-0.2	0.03
TCGA-BR-6458-11A-01R-1802-13	FALSE	TRUE	-2.17	-1.48	0.72	-0.29	-1.02	0.24	FALSE	1.01	-2.17	-0.18	-0.17	0.02
TCGA-IN-7808-01A-11R-2203-13	FALSE	TRUE	-2.22	0.59	0.06	0.89	-0.11	1.53	FALSE	1.42	-2.22	-0.15	-0.2	0.01
TCGA-CG-5728-11A-01R-1602-13	FALSE	TRUE	-2.64	-0.63	0.31	0.12	-0.78	0.32	FALSE	2.23	-2.64	-0.21	-0.2	0.01
TCGA-CG-5734-01A-11R-1602-13	FALSE	TRUE	-2.66	0.09	0.27	0.35	-0.06	-0.37	FALSE	2.02	-2.66	-0.18	-0.15	-0.07
TCGA-FP-A9TM-01A-11R-A39E-31	FALSE	TRUE	-2.68	-0.36	0.36	-0.13	-0.38	-0.45	FALSE	0.23	-2.68	-0.07	-0.34	0
TCGA-HU-A4GJ-01A-11R-A251-31	FALSE	TRUE	-2.74	-0.05	0.27	0.8	-0.25	1.63	FALSE	1.71	-2.74	-0.19	-0.25	0.02
